# Supplementary material for: Ursolic acid derivative UAOS-Na treats experimental autoimmune encephalomyelitis by immunoregulation and protecting myelin
Source: Front Neurol. 2023 Nov 30;14:1269862. doi: 10.3389/fneur.2023.1269862 (PMC10723162; doi:10.3389/fneur.2023.1269862)
Supplement: Supplementary file 1 [file Table_1.XLSX]

## Sheet: EAE_vs_Control
Accession	Description	Control-2	Control-1	Control-3	EAE-2	EAE-1	EAE-3	ProteinGroup	EAE	Control	P.Value	P.Normal.Distribution	P.Variance.Homo	P.adj	Fold.Change.Ratio	Fold.Change	UniProtEntry	UniProtEntry.Newest	UniProtKB.ID	Status	Protein.Name	Gene.Name	Organism	Length	STRING	KEGG	Mass	Pfam	Gene ontology (biological process)	Gene ontology (cellular component)	Gene ontology (molecular function)	Interacts with	Tissue specificity	BioCyc	BRENDA	Reactome	SABIO-RK	SignaLink	SIGNOR	UniPathway	BioGrid	CORUM	DIP	ELM	IntAct	MINT	CDD	InterPro	PANTHER
P16546	Spectrin alpha chain non-erythrocytic 1 OS=Mus musculus OX=10090 GN=Sptan1 PE=1 SV=4	1	1.4	0.91	1.33	0.95	1.38	P16546	1.22	1.10333	0.595843	0.0709697	0.89582	0.764252	1.10574	1.10574	P16546	P16546	SPTN1_MOUSE	reviewed	Spectrin alpha chain, non-erythrocytic 1 (Alpha-II spectrin) (Fodrin alpha chain)	Sptan1;Spna2;Spta2;2610027H02Rik;Spna-2	Mus musculus (Mouse)	2472	10090.ENSMUSP00000109348	mmu:20740	284,597	PF13499;PF08726;PF00018;PF00435;	actin filament capping [GO:0051693]	cortical cytoskeleton [GO:0030863]; cuticular plate [GO:0032437]; fascia adherens [GO:0005916]; intracellular membrane-bounded organelle [GO:0043231]; lateral plasma membrane [GO:0016328]; membrane [GO:0016020]; microtubule cytoskeleton [GO:0015630]; myelin sheath [GO:0043209]; paranode region of axon [GO:0033270]; Z disc [GO:0030018]	actin binding [GO:0003779]; cadherin binding [GO:0045296]; calcium ion binding [GO:0005509]; calmodulin binding [GO:0005516]; protein heterodimerization activity [GO:0046982]; spectrin binding [GO:0030507]					R-MMU-264870;R-MMU-375165;R-MMU-445095;R-MMU-5673001;R-MMU-6798695;R-MMU-6807878;							DIP-37712N;		P16546;	P16546;	cd00051;cd11808;	IPR035825;IPR011992;IPR014837;IPR018247;IPR002048;IPR036028;IPR001452;IPR018159;IPR002017;
Q9QXS1	Plectin OS=Mus musculus OX=10090 GN=Plec PE=1 SV=3	1	1.04	0.92	1.07	0.95	1.08	Q9QXS1	1.03333	0.986667	0.441432	0.547557	0.831245	0.657895	1.0473	1.0473	Q9QXS1	Q9QXS1	PLEC_MOUSE	reviewed	Plectin (PCN) (PLTN) (Plectin-1) (Plectin-6)	Plec;Plec1;AA591047;AU042537;EBS1;PCN;PLTN	Mus musculus (Mouse)	4691	10090.ENSMUSP00000073124	mmu:18810	534,188	PF00307;PF00681;PF03501;	hemidesmosome assembly [GO:0031581]	brush border [GO:0005903]; contractile fiber [GO:0043292]; cytosol [GO:0005829]; extracellular matrix [GO:0031012]; focal adhesion [GO:0005925]; hemidesmosome [GO:0030056]; intermediate filament cytoskeleton [GO:0045111]; sarcolemma [GO:0042383]	actin binding [GO:0003779]; ankyrin binding [GO:0030506]; cadherin binding [GO:0045296]; structural constituent of muscle [GO:0008307]	P62158; P16144	TISSUE SPECIFICITY: Detected in eye lens fiber cells (at protein level) (PubMed:21745462). Expressed at high levels in lung, brain, small intestine, muscle, heart and skin with lower levels found in kidney, liver, uterus, spleen and salivary gland (PubMed:10556294). {ECO:0000269|PubMed:10556294, ECO:0000269|PubMed:21745462}.			R-MMU-2022090;R-MMU-264870;R-MMU-446107;					202243;		DIP-32004N;		Q9QXS1;	Q9QXS1;	cd00014;	IPR001589;IPR001715;IPR036872;IPR035915;IPR030269;IPR001101;IPR005326;IPR018159;IPR036388;	PTHR44968:SF2;
Q62261	Spectrin beta chain non-erythrocytic 1 OS=Mus musculus OX=10090 GN=Sptbn1 PE=1 SV=2	1	1.1	0.94	1.08	0.95	1.11	Q62261	1.04667	1.01333	0.648454	0.189334	0.948684	0.803201	1.03289	1.03289	Q62261	Q62261	SPTB2_MOUSE	reviewed	Spectrin beta chain, non-erythrocytic 1 (Beta-II spectrin) (Embryonic liver fodrin) (Fodrin beta chain)	Sptbn1;Elf;Spnb-2;Spnb2;Sptb2;9930031C03Rik;AL033301;SPTB2;elf1;elf3;mKIAA4049	Mus musculus (Mouse)	2363	10090.ENSMUSP00000006629	mmu:20742	274,223	PF00307;PF00435;	actin filament capping [GO:0051693]; common-partner SMAD protein phosphorylation [GO:0007182]; Golgi to plasma membrane protein transport [GO:0043001]; membrane assembly [GO:0071709]; mitotic cytokinesis [GO:0000281]; plasma membrane organization [GO:0007009]; positive regulation of interleukin-2 secretion [GO:1900042]; positive regulation of protein localization to plasma membrane [GO:1903078]; …	axolemma [GO:0030673]; cortical cytoskeleton [GO:0030863]; cuticular plate [GO:0032437]; cytoplasm [GO:0005737]; endomembrane system [GO:0012505]; M band [GO:0031430]; membrane [GO:0016020]; nucleolus [GO:0005730]; nucleus [GO:0005634]; plasma membrane [GO:0005886]; postsynaptic density [GO:0014069]; protein complex [GO:0043234]; spectrin [GO:0008091]	actin binding [GO:0003779]; ankyrin binding [GO:0030506]; cadherin binding [GO:0045296]; calmodulin binding [GO:0005516]; GTPase binding [GO:0051020]; phospholipid binding [GO:0005543]; protein complex binding [GO:0032403]; structural constituent of cytoskeleton [GO:0005200]		TISSUE SPECIFICITY: Isoform 2 is present in brain, heart, kidney and liver (at protein level). {ECO:0000269|PubMed:15262991, ECO:0000269|PubMed:9927192}.			R-MMU-375165;R-MMU-445095;R-MMU-5673001;R-MMU-6807878;					203461;		DIP-31558N;		Q62261;	Q62261;	cd00014;	IPR001589;IPR001715;IPR036872;IPR011993;IPR001605;IPR001849;IPR018159;IPR016343;IPR002017;
Q9JHU4	Cytoplasmic dynein 1 heavy chain 1 OS=Mus musculus OX=10090 GN=Dync1h1 PE=1 SV=2	1	0.94	0.95	0.89	0.97	0.95	Q9JHU4	0.936667	0.963333	0.429463	0.733453	0.74492	0.647861	0.972318	-1.02847	Q9JHU4	Q9JHU4	DYHC1_MOUSE	reviewed	Cytoplasmic dynein 1 heavy chain 1 (Cytoplasmic dynein heavy chain 1) (Dynein heavy chain, cytosolic)	Dync1h1;Dhc1;Dnch1;Dnchc1;Dyhc;9930018I23Rik;AI894280;DHC1;DHC1a;DNCL;Dnec1;Dnecl;Loa;MAP1C;P22;Swl;mKIAA0325	Mus musculus (Mouse)	4644	10090.ENSMUSP00000018851	mmu:13424	532,045	PF07728;PF12774;PF12780;PF12781;PF08385;PF08393;PF03028;PF12777;	cell division [GO:0051301]; cilium movement [GO:0003341]; cytoplasmic microtubule organization [GO:0031122]; cytoplasmic mRNA processing body assembly [GO:0033962]; establishment of spindle localization [GO:0051293]; minus-end-directed vesicle transport along microtubule [GO:0072382]; positive regulation of intracellular transport [GO:0032388]; positive regulation of spindle assembly [GO:1905832]…	centrosome [GO:0005813]; cytoplasm [GO:0005737]; cytoplasmic dynein complex [GO:0005868]; extracellular matrix [GO:0031012]; filopodium [GO:0030175]; microtubule [GO:0005874]	ATP binding [GO:0005524]; ATP-dependent microtubule motor activity, minus-end-directed [GO:0008569]; dynein intermediate chain binding [GO:0045505]; dynein light chain binding [GO:0045503]; dynein light intermediate chain binding [GO:0051959]	P07141				R-MMU-141444;R-MMU-2132295;R-MMU-2467813;R-MMU-2500257;R-MMU-2565942;R-MMU-3371497;R-MMU-380259;R-MMU-380270;R-MMU-380320;R-MMU-5620912;R-MMU-5663220;R-MMU-6798695;R-MMU-6807878;R-MMU-6811436;R-MMU-68877;R-MMU-8854518;					199254;				Q9JHU4;	Q9JHU4;		IPR003593;IPR035699;IPR011704;IPR035706;IPR026983;IPR024743;IPR024317;IPR004273;IPR013594;IPR013602;IPR027417;	PTHR10676;
Q9QYR6	Microtubule-associated protein 1A OS=Mus musculus OX=10090 GN=Map1a PE=1 SV=2	1	1.52	1.02	1.53	1	1.24	Q9QYR6	1.25667	1.18	0.754537	0.0502519	0.894964	0.869762	1.06497	1.06497	Q9QYR6	Q9QYR6	MAP1A_MOUSE	reviewed	Microtubule-associated protein 1A (MAP-1A) [Cleaved into: MAP1A heavy chain; MAP1 light chain LC2]	Map1a;Mtap1;Mtap1a;6330416M19Rik;AI853608;Mtap-1;moth1	Mus musculus (Mouse)	2776	10090.ENSMUSP00000092223	mmu:17754	300,140		microtubule cytoskeleton organization [GO:0000226]; photoreceptor cell maintenance [GO:0045494]; sensory perception of sound [GO:0007605]	cytosol [GO:0005829]; microtubule [GO:0005874]; photoreceptor outer segment [GO:0001750]; postsynaptic density [GO:0014069]	microtubule binding [GO:0008017]		TISSUE SPECIFICITY: Both isoforms highly expressed in brain, and to a lesser extent in embryo. Isoform 1 is also expressed at a low level in other tissues including heart and muscle. {ECO:0000269|PubMed:11311937}.								201583;				Q9QYR6;	Q9QYR6;		IPR026074;IPR015656;IPR036866;	PTHR13843;PTHR13843:SF6;
P08553	Neurofilament medium polypeptide OS=Mus musculus OX=10090 GN=Nefm PE=1 SV=4	1	1.63	0.96	1.33	0.87	1.37	P08553	1.19	1.19667	0.981473	0.481791	0.704564	0.993558	0.994429	-1.0056	P08553	P08553	NFM_MOUSE	reviewed	Neurofilament medium polypeptide (NF-M) (160 kDa neurofilament protein) (Neurofilament 3) (Neurofilament triplet M protein)	Nefm;Nef3;Nfm;NF-M;NF160;NF165	Mus musculus (Mouse)	848	10090.ENSMUSP00000022638	mmu:18040	95,916	PF00038;PF04732;	axo-dendritic transport [GO:0008088]; axon development [GO:0061564]; intermediate filament bundle assembly [GO:0045110]; intermediate filament cytoskeleton organization [GO:0045104]; microtubule cytoskeleton organization [GO:0000226]; neurofilament cytoskeleton organization [GO:0060052]; regulation of axon diameter [GO:0031133]	axon [GO:0030424]; myelin sheath [GO:0043209]; neurofilament [GO:0005883]; neuromuscular junction [GO:0031594]; neuron projection [GO:0043005]; postsynaptic density [GO:0014069]	structural molecule activity [GO:0005198]										201758;				P08553;	P08553;		IPR001664;IPR006821;IPR018039;IPR002957;IPR027697;	PTHR23239;PTHR23239:SF19;
Q5SX39	Myosin-4 OS=Mus musculus OX=10090 GN=Myh4 PE=2 SV=1	1	0.44	0.4	0.44	0.48	0.82	Q5SX39	0.58	0.613333	0.890899	0.0416369	0.555867	0.940342	0.945652	-1.05747	Q5SX39	Q5SX39	MYH4_MOUSE	reviewed	Myosin-4 (Myosin heavy chain 2b) (MyHC-2b) (Myosin heavy chain 4)	Myh4;AI506973;MHC2B;MM;MYH-2B;Minimsc;Minmus;MyHC-IIb;Myhsf	Mus musculus (Mouse)	1939	10090.ENSMUSP00000018632	mmu:17884	222,859	PF00063;PF02736;PF01576;	microtubule-based movement [GO:0007018]; muscle contraction [GO:0006936]; response to activity [GO:0014823]	cytosol [GO:0005829]; myofibril [GO:0030016]; myosin filament [GO:0032982]	actin filament binding [GO:0051015]; ATP binding [GO:0005524]; calmodulin binding [GO:0005516]; double-stranded RNA binding [GO:0003725]; microfilament motor activity [GO:0000146]; microtubule binding [GO:0008017]; microtubule motor activity [GO:0003777]										201648;							IPR000048;IPR036961;IPR001609;IPR004009;IPR008989;IPR002928;IPR027417;
P26039	Talin-1 OS=Mus musculus OX=10090 GN=Tln1 PE=1 SV=2	1	1.09	0.94	1.41	1.07	1.35	P26039	1.27667	1.01	0.0785244	0.266874	0.294447	0.31045	1.26403	1.26403	P26039	P26039	TLN1_MOUSE	reviewed	Talin-1	Tln1;Tln	Mus musculus (Mouse)	2541	10090.ENSMUSP00000030187	mmu:21894	269,821	PF16511;PF00373;PF09379;PF01608;PF09141;PF08913;	cell adhesion [GO:0007155]; cell-substrate junction assembly [GO:0007044]; cortical actin cytoskeleton organization [GO:0030866]; cytoskeletal anchoring at plasma membrane [GO:0007016]; integrin activation [GO:0033622]; integrin-mediated signaling pathway [GO:0007229]	cell surface [GO:0009986]; cytoplasm [GO:0005737]; cytoskeleton [GO:0005856]; focal adhesion [GO:0005925]; ruffle [GO:0001726]; ruffle membrane [GO:0032587]	actin filament binding [GO:0051015]; cadherin binding [GO:0045296]; integrin binding [GO:0005178]; LIM domain binding [GO:0030274]; phosphatidylinositol binding [GO:0035091]; phosphatidylserine binding [GO:0001786]; structural constituent of cytoskeleton [GO:0005200]; vinculin binding [GO:0017166]	Q8R5A3; P05556; P05106; P12003; Q64727				R-MMU-114608;R-MMU-354192;R-MMU-354194;R-MMU-372708;R-MMU-399955;R-MMU-445355;R-MMU-5674135;					204222;		DIP-647N;		P26039;	P26039;	cd14473;cd12150;	IPR036723;IPR019749;IPR014352;IPR035963;IPR019748;IPR019747;IPR000299;IPR032425;IPR018979;IPR035964;IPR002558;IPR011993;IPR037438;IPR015224;IPR036476;IPR029071;IPR015009;
Q5SX40	Myosin-1 OS=Mus musculus OX=10090 GN=Myh1 PE=1 SV=1	1	0.47	0.44	0.69	0.55	0.82	Q5SX40	0.686667	0.636667	0.812968	0.565733	0.309581	0.900804	1.07853	1.07853	Q5SX40	Q5SX40	MYH1_MOUSE	reviewed	Myosin-1 (Myosin heavy chain 1) (Myosin heavy chain 2x) (MyHC-2x) (Myosin heavy chain, skeletal muscle, adult 1)	Myh1;A530084A17Rik;IId;IId/x;MHC-2X/D;MHC2X/D;MYHC-IIX;MdMs;MyHC-IId/x;MyHC-IIx/d;Myhs-f;Myhs-f2;Myhsf2	Mus musculus (Mouse)	1942	10090.ENSMUSP00000018637	mmu:17879	223,342	PF00063;PF02736;PF01576;	microtubule-based movement [GO:0007018]; muscle contraction [GO:0006936]	A band [GO:0031672]; cytoplasmic ribonucleoprotein granule [GO:0036464]; intercalated disc [GO:0014704]; muscle myosin complex [GO:0005859]; myosin filament [GO:0032982]	actin filament binding [GO:0051015]; ATP binding [GO:0005524]; calmodulin binding [GO:0005516]; microtubule binding [GO:0008017]; microtubule motor activity [GO:0003777]										201643;				Q5SX40;	Q5SX40;		IPR000048;IPR036961;IPR001609;IPR004009;IPR008989;IPR002928;IPR027417;
G3UW82	MCG140437 isoform CRA_d OS=Mus musculus OX=10090 GN=Myh2 PE=1 SV=1	1	0.64	0.48	0.71	0.59	0.74	G3UW82	0.68	0.706667	0.876063	0.669788	0.164964	0.934392	0.962264	-1.03922	G3UW82	G3UW82	G3UW82_MOUSE	unreviewed	MCG140437, isoform CRA_d (Myosin, heavy polypeptide 2, skeletal muscle, adult)	Myh2;mCG_140437;MHC2A;MyHC-IIa;Myh2a;Myhs-f;Myhs-f1;Myhsf1	Mus musculus (Mouse)	1942	10090.ENSMUSP00000018641	mmu:17882	223,219	PF00063;PF02736;PF01576;	actin-mediated cell contraction [GO:0070252]; microtubule-based movement [GO:0007018]; muscle contraction [GO:0006936]; plasma membrane repair [GO:0001778]; response to activity [GO:0014823]	A band [GO:0031672]; actomyosin contractile ring [GO:0005826]; cell-cell junction [GO:0005911]; Golgi apparatus [GO:0005794]; muscle myosin complex [GO:0005859]; myofibril [GO:0030016]; protein complex [GO:0043234]	actin filament binding [GO:0051015]; ATP binding [GO:0005524]; microtubule binding [GO:0008017]; microtubule motor activity [GO:0003777]					R-MMU-2029482;												IPR000048;IPR036961;IPR001609;IPR004009;IPR008989;IPR002928;IPR027417;
P14873	Microtubule-associated protein 1B OS=Mus musculus OX=10090 GN=Map1b PE=1 SV=2	1	1.42	1.01	1.32	0.99	1.26	P14873	1.19	1.14333	0.799113	0.126092	0.6973	0.893502	1.04082	1.04082	P14873	P14873	MAP1B_MOUSE	reviewed	Microtubule-associated protein 1B (MAP-1B) (MAP1(X)) (MAP1.2) [Cleaved into: MAP1B heavy chain; MAP1 light chain LC1]	Map1b;Mtap1b;Mtap5;A230055D22;AI843217;LC1;MAP5;Mtap-5	Mus musculus (Mouse)	2464	10090.ENSMUSP00000068374	mmu:17755	270,255	PF00414;	axon extension [GO:0048675]; axonogenesis [GO:0007409]; cellular process [GO:0009987]; dendrite development [GO:0016358]; establishment of monopolar cell polarity [GO:0061162]; microtubule-based process [GO:0007017]; microtubule bundle formation [GO:0001578]; mitochondrion transport along microtubule [GO:0047497]; negative regulation of intracellular transport [GO:0032387]; positive regulation of…	cell junction [GO:0030054]; cytosol [GO:0005829]; dendritic spine [GO:0043197]; microtubule [GO:0005874]; microtubule associated complex [GO:0005875]; photoreceptor outer segment [GO:0001750]; plasma membrane [GO:0005886]; postsynaptic density [GO:0014069]	cytoskeletal regulatory protein binding [GO:0005519]; microtubule binding [GO:0008017]	Q61166; Q9UPY8; Q9WTU3									201584;				P14873;	P14873;		IPR026074;IPR027321;IPR000102;	PTHR13843;PTHR13843:SF5;
Q68FD5	Clathrin heavy chain 1 OS=Mus musculus OX=10090 GN=Cltc PE=1 SV=3	1	0.92	0.9	0.82	0.86	0.9	Q68FD5	0.86	0.94	0.104957	0.782579	0.725091	0.34874	0.914894	-1.09302	Q68FD5	Q68FD5	CLH1_MOUSE	reviewed	Clathrin heavy chain 1	Cltc;3110065L21Rik;CHC;R74732	Mus musculus (Mouse)	1675	10090.ENSMUSP00000099475	mmu:67300	191,557	PF00637;PF09268;PF01394;	autophagy [GO:0006914]; cell division [GO:0051301]; clathrin coat assembly [GO:0048268]; clathrin-dependent endocytosis [GO:0072583]; intracellular protein transport [GO:0006886]; mitotic cell cycle [GO:0000278]; mitotic spindle assembly [GO:0090307]; negative regulation of hyaluronan biosynthetic process [GO:1900126]; negative regulation of protein localization to plasma membrane [GO:1903077]; r…	clathrin coat [GO:0030118]; clathrin-coated vesicle [GO:0030136]; clathrin coat of coated pit [GO:0030132]; clathrin coat of trans-Golgi network vesicle [GO:0030130]; clathrin complex [GO:0071439]; cytosol [GO:0005829]; endosome [GO:0005768]; extracellular matrix [GO:0031012]; intracellular membrane-bounded organelle [GO:0043231]; lysosome [GO:0005764]; melanosome [GO:0042470]; membrane [GO:00160…	clathrin light chain binding [GO:0032051]; disordered domain specific binding [GO:0097718]; double-stranded RNA binding [GO:0003725]; low-density lipoprotein particle receptor binding [GO:0050750]; protein kinase binding [GO:0019901]; structural molecule activity [GO:0005198]; ubiquitin-specific protease binding [GO:1990381]	Q01968; Q15637				R-MMU-177504;R-MMU-190873;R-MMU-196025;R-MMU-2132295;R-MMU-432720;R-MMU-432722;R-MMU-437239;R-MMU-5099900;R-MMU-5140745;R-MMU-8856825;R-MMU-8856828;R-MMU-8866427;R-MMU-8964038;					212086;	Q68FD5;	DIP-31947N;		Q68FD5;	Q68FD5;		IPR016024;IPR000547;IPR015348;IPR022365;IPR016341;IPR011990;
P40142	Transketolase OS=Mus musculus OX=10090 GN=Tkt PE=1 SV=1	1	0.96	0.95	1.03	0.96	1.08	P40142	1.02333	0.97	0.233191	0.275399	0.322039	0.490985	1.05498	1.05498	P40142	P40142	TKT_MOUSE	reviewed	Transketolase (TK) (EC 2.2.1.1) (P68)	Tkt;p68	Mus musculus (Mouse)	623	10090.ENSMUSP00000022529	mmu:21881	67,630	PF02779;PF02780;PF00456;	glyceraldehyde-3-phosphate biosynthetic process [GO:0046166]; regulation of growth [GO:0040008]	myelin sheath [GO:0043209]; nuclear body [GO:0016604]; nuclear speck [GO:0016607]; nucleoplasm [GO:0005654]	cofactor binding [GO:0048037]; metal ion binding [GO:0046872]; protein homodimerization activity [GO:0042803]; transketolase activity [GO:0004802]				2.2.1.1;	R-MMU-163754;R-MMU-71336;					204213;				P40142;	P40142;		IPR029061;IPR009014;IPR005475;IPR020826;IPR033248;IPR005474;
Q68FG2	Spectrin beta chain OS=Mus musculus OX=10090 GN=Sptbn2 PE=1 SV=1	1	0.98	0.92	0.95	0.92	0.98	Q68FG2	0.95	0.966667	0.603778	0.293708	0.681151	0.770519	0.982759	-1.01754	Q68FG2	Q68FG2	Q68FG2_MOUSE	unreviewed	Spectrin beta chain	Sptbn2;Spnb3;mCG_8401;mKIAA0302	Mus musculus (Mouse)	2388	10090.ENSMUSP00000008991	mmu:20743	270,923	PF00307;PF00435;	actin filament capping [GO:0051693]; adult behavior [GO:0030534]; cerebellar Purkinje cell layer morphogenesis [GO:0021692]; multicellular organism growth [GO:0035264]; synapse assembly [GO:0007416]; vesicle-mediated transport [GO:0016192]	apical plasma membrane [GO:0016324]; cell junction [GO:0030054]; cytosol [GO:0005829]; neuronal cell body [GO:0043025]; photoreceptor inner segment [GO:0001917]; plasma membrane [GO:0005886]; spectrin [GO:0008091]	actin binding [GO:0003779]; cadherin binding [GO:0045296]; phospholipid binding [GO:0005543]; structural constituent of cytoskeleton [GO:0005200]					R-MMU-2132295;R-MMU-375165;R-MMU-445095;R-MMU-5673001;R-MMU-6807878;									Q68FG2;		cd00014;	IPR001589;IPR001715;IPR036872;IPR011993;IPR001605;IPR001849;IPR018159;IPR016343;IPR002017;
Q8C8R3	Ankyrin-2 OS=Mus musculus OX=10090 GN=Ank2 PE=1 SV=2	1	1.13	0.97	1.17	1.01	1.13	Q8C8R3	1.10333	1.03333	0.365969	0.206616	0.978628	0.60328	1.06774	1.06774	Q8C8R3	Q8C8R3	ANK2_MOUSE	reviewed	Ankyrin-2 (ANK-2) (Ankyrin-B) (Brain ankyrin)	Ank2;AnkB;Ank3;2900054D09Rik;AI314020;Ank-3;AnkG;Ankyrin-3;Ankyrin-G	Mus musculus (Mouse)	3898	10090.ENSMUSP00000043765	mmu:11735	426,261	PF00023;PF12796;PF00531;PF00791;	atrial cardiac muscle cell action potential [GO:0086014]; atrial cardiac muscle cell to AV node cell communication [GO:0086066]; cardiac muscle contraction [GO:0060048]; cellular calcium ion homeostasis [GO:0006874]; cellular protein localization [GO:0034613]; endocytosis [GO:0006897]; positive regulation of calcium ion transmembrane transporter activity [GO:1901021]; positive regulation of calci…	A band [GO:0031672]; apical plasma membrane [GO:0016324]; costamere [GO:0043034]; cytoplasm [GO:0005737]; cytoskeleton [GO:0005856]; early endosome [GO:0005769]; integral component of plasma membrane [GO:0005887]; intercalated disc [GO:0014704]; intracellular [GO:0005622]; lysosome [GO:0005764]; M band [GO:0031430]; mitochondrion [GO:0005739]; perinuclear region of cytoplasm [GO:0048471]; plasma …	ATPase binding [GO:0051117]; ion channel binding [GO:0044325]; potassium channel regulator activity [GO:0015459]; protein binding, bridging [GO:0030674]; spectrin binding [GO:0030507]	Q61743	TISSUE SPECIFICITY: Detected in eye lens fiber cells (at protein level) (PubMed:21745462). Present in skeletal muscle, kidney, lung, testes, spleen and lung. In the pancreas, highly expressed in islets and concentrated in beta cells. Expressed in Purkinje neurons in cerebellum (PubMed:17940615). Expression in the central nerve tracts in forebrain and cerebellum is elevated in the myelinate-defici…			R-MMU-445095;R-MMU-6807878;					224951;	Q8C8R3;	DIP-58645N;		Q8C8R3;	Q8C8R3;	cd00204;	IPR002110;IPR020683;IPR036770;IPR011029;IPR000488;IPR000906;
P19096	Fatty acid synthase OS=Mus musculus OX=10090 GN=Fasn PE=1 SV=2	1	1	0.94	0.98	1.01	1.04	P19096	1.01	0.98	0.320188	0.762798	0.85587	0.565852	1.03061	1.03061	P19096	P19096	FAS_MOUSE	reviewed	Fatty acid synthase (EC 2.3.1.85) [Includes: [Acyl-carrier-protein] S-acetyltransferase (EC 2.3.1.38); [Acyl-carrier-protein] S-malonyltransferase (EC 2.3.1.39); 3-oxoacyl-[acyl-carrier-protein] synthase (EC 2.3.1.41); 3-oxoacyl-[acyl-carrier-protein] reductase (EC 1.1.1.100); 3-hydroxyacyl-[acyl-carrier-protein] dehydratase (EC 4.2.1.59); Enoyl-[acyl-carrier-protein] reductase (EC 1.3.1.39); Ole…	Fasn;A630082H08Rik;FAS	Mus musculus (Mouse)	2504	10090.ENSMUSP00000052872	mmu:14104	272,428	PF00698;PF00107;PF16197;PF00109;PF02801;PF08659;PF08242;PF00550;PF14765;PF00975;	acetyl-CoA metabolic process [GO:0006084]; cellular response to interleukin-4 [GO:0071353]; fatty acid biosynthetic process [GO:0006633]; mammary gland development [GO:0030879]	cytosol [GO:0005829]; glycogen granule [GO:0042587]; Golgi apparatus [GO:0005794]; melanosome [GO:0042470]; mitochondrion [GO:0005739]; plasma membrane [GO:0005886]	[acyl-carrier-protein] S-acetyltransferase activity [GO:0004313]; [acyl-carrier-protein] S-malonyltransferase activity [GO:0004314]; 3-hydroxyoctanoyl-[acyl-carrier-protein] dehydratase activity [GO:0047451]; 3-hydroxypalmitoyl-[acyl-carrier-protein] dehydratase activity [GO:0004317]; 3-oxoacyl-[acyl-carrier-protein] reductase (NADPH) activity [GO:0004316]; 3-oxoacyl-[acyl-carrier-protein] syntha…					R-MMU-163765;R-MMU-199220;R-MMU-75105;					199596;				P19096;	P19096;		IPR029058;IPR001227;IPR036736;IPR014043;IPR016035;IPR013149;IPR023102;IPR011032;IPR032821;IPR018201;IPR014031;IPR014030;IPR016036;IPR013217;IPR036291;IPR020801;IPR020841;IPR020807;IPR020843;IPR013968;IPR020806;IPR009081;IPR006162;IPR029063;IPR001031;IPR016039;
Q60675	Laminin subunit alpha-2 OS=Mus musculus OX=10090 GN=Lama2 PE=1 SV=2	1	1	0.92	1.11	1.01	1.07	Q60675	1.06333	0.973333	0.0846075	0.722628	0.913503	0.323211	1.09247	1.09247	Q60675	Q60675	LAMA2_MOUSE	reviewed	Laminin subunit alpha-2 (Laminin M chain) (Laminin-12 subunit alpha) (Laminin-2 subunit alpha) (Laminin-4 subunit alpha) (Merosin heavy chain)	Lama2;5830440B04;dy;mKIAA4087;mer;merosin	Mus musculus (Mouse)	3118	10090.ENSMUSP00000090304	mmu:16773	343,815	PF00052;PF00053;PF00054;PF02210;PF06008;PF06009;PF00055;	axon guidance [GO:0007411]; cell adhesion [GO:0007155]; positive regulation of synaptic transmission, cholinergic [GO:0032224]; regulation of cell adhesion [GO:0030155]; regulation of cell migration [GO:0030334]; regulation of embryonic development [GO:0045995]; Schwann cell differentiation [GO:0014037]	basal lamina [GO:0005605]; basement membrane [GO:0005604]; dendritic spine [GO:0043197]; extracellular matrix [GO:0031012]; extracellular region [GO:0005576]; extracellular space [GO:0005615]; sarcolemma [GO:0042383]	receptor binding [GO:0005102]					R-MMU-3000157;R-MMU-8874081;					201097;	Q60675;			Q60675;			IPR013320;IPR000742;IPR009030;IPR009254;IPR010307;IPR002049;IPR001791;IPR000034;IPR008211;
Q8BTM8	Filamin-A OS=Mus musculus OX=10090 GN=Flna PE=1 SV=5	1	1.02	0.98	1.46	1.14	1.42	Q8BTM8	1.34	1	0.0284219	0.0767869	0.0292484	0.215866	1.34	1.34	Q8BTM8	Q8BTM8	FLNA_MOUSE	reviewed	Filamin-A (FLN-A) (Actin-binding protein 280) (ABP-280) (Alpha-filamin) (Endothelial actin-binding protein) (Filamin-1) (Non-muscle filamin)	Flna;Fln;Fln1;ABP-280;Dilp2;F730004A14Rik;GENA_379;filamin-1	Mus musculus (Mouse)	2647	10090.ENSMUSP00000098997	mmu:192176	281,222	PF00307;PF00630;	actin crosslink formation [GO:0051764]; actin cytoskeleton organization [GO:0030036]; actin cytoskeleton reorganization [GO:0031532]; adenylate cyclase-inhibiting dopamine receptor signaling pathway [GO:0007195]; angiogenesis [GO:0001525]; blood vessel remodeling [GO:0001974]; cell-cell junction organization [GO:0045216]; cilium assembly [GO:0060271]; cytoplasmic sequestering of protein [GO:00512…	actin cytoskeleton [GO:0015629]; actin filament bundle [GO:0032432]; brush border [GO:0005903]; cell-cell junction [GO:0005911]; cell cortex [GO:0005938]; cytoplasm [GO:0005737]; cytosol [GO:0005829]; extracellular matrix [GO:0031012]; growth cone [GO:0030426]; Myb complex [GO:0031523]; nucleolus [GO:0005730]; nucleus [GO:0005634]; plasma membrane [GO:0005886]; trans-Golgi network [GO:0005802]; Z…	actin binding [GO:0003779]; actin filament binding [GO:0051015]; cadherin binding [GO:0045296]; Fc-gamma receptor I complex binding [GO:0034988]; G-protein coupled receptor binding [GO:0001664]; GTPase binding [GO:0051020]; ion channel binding [GO:0044325]; kinase binding [GO:0019900]; potassium channel regulator activity [GO:0015459]; protein homodimerization activity [GO:0042803]; protein kinas…	Q8CIH5	TISSUE SPECIFICITY: Widely expressed. Highly expressed in Purkinje cells.			R-MMU-114608;R-MMU-430116;R-MMU-446353;R-MMU-5627123;					228662;				Q8BTM8;	Q8BTM8;	cd00014;	IPR001589;IPR001715;IPR036872;IPR017868;IPR001298;IPR028559;IPR013783;IPR014756;	PTHR43998:SF6;
P07724	Serum albumin OS=Mus musculus OX=10090 GN=Alb PE=1 SV=3	1	1.02	0.91	2.42	0.9	1.45	P07724	1.59	0.976667	0.240735	0.0120684	0.0139758	0.498589	1.62799	1.62799	P07724	P07724	ALBU_MOUSE	reviewed	Serum albumin	Alb;Alb-1;Alb1;BCL002	Mus musculus (Mouse)	608	10090.ENSMUSP00000031314	mmu:11657	68,693	PF00273;	cellular response to starvation [GO:0009267]; hemolysis by symbiont of host erythrocytes [GO:0019836]; maintenance of mitochondrion location [GO:0051659]; negative regulation of apoptotic process [GO:0043066]	cytoplasm [GO:0005737]; endoplasmic reticulum [GO:0005783]; extracellular exosome [GO:0070062]; extracellular region [GO:0005576]; extracellular space [GO:0005615]; Golgi apparatus [GO:0005794]; myelin sheath [GO:0043209]; protein complex [GO:0043234]	chaperone binding [GO:0051087]; DNA binding [GO:0003677]; drug binding [GO:0008144]; fatty acid binding [GO:0005504]; identical protein binding [GO:0042802]; metal ion binding [GO:0046872]; oxygen binding [GO:0019825]; pyridoxal phosphate binding [GO:0030170]; toxic substance binding [GO:0015643]		TISSUE SPECIFICITY: Plasma.			R-MMU-114608;R-MMU-159418;R-MMU-2168880;R-MMU-381426;R-MMU-879518;R-MMU-8957275;R-MMU-8964058;					198060;				P07724;	P07724;	cd00015;	IPR000264;IPR020858;IPR021177;IPR020857;IPR014760;	PTHR11385;
Q61879	Myosin-10 OS=Mus musculus OX=10090 GN=Myh10 PE=1 SV=2	1	1.01	0.94	1	0.93	1.05	Q61879	0.993333	0.983333	0.819718	0.445186	0.563156	0.90396	1.01017	1.01017	Q61879	Q61879	MYH10_MOUSE	reviewed	Myosin-10 (Cellular myosin heavy chain, type B) (Myosin heavy chain 10) (Myosin heavy chain, non-muscle IIb) (Non-muscle myosin heavy chain B) (NMMHC-B) (Non-muscle myosin heavy chain IIb) (NMMHC II-b) (NMMHC-IIB)	Myh10;5730504C04Rik;9330167F11Rik;Fltn;Myhn-2;Myhn2;NMHC_II-B;NMHC-B;NMHCII-B;NMMHC_II-b;NMMHC-B;NMMHC-IIB;SMemb;mKIAA3005	Mus musculus (Mouse)	1976	10090.ENSMUSP00000099671	mmu:77579	228,996	PF00612;PF00063;PF02736;PF01576;	actin cytoskeleton organization [GO:0030036]; actin filament-based movement [GO:0030048]; actomyosin structure organization [GO:0031032]; adult heart development [GO:0007512]; aorta development [GO:0035904]; axon guidance [GO:0007411]; axonogenesis [GO:0007409]; brain development [GO:0007420]; cardiac myofibril assembly [GO:0055003]; cardiac septum development [GO:0003279]; cell adhesion [GO:0007…	actomyosin [GO:0042641]; axon [GO:0030424]; brush border [GO:0005903]; cell cortex [GO:0005938]; cleavage furrow [GO:0032154]; cytoplasm [GO:0005737]; cytosol [GO:0005829]; dendritic spine [GO:0043197]; growth cone [GO:0030426]; lamellipodium [GO:0030027]; midbody [GO:0030496]; myosin complex [GO:0016459]; myosin II complex [GO:0016460]; myosin II filament [GO:0097513]; neuronal cell body [GO:004…	actin-dependent ATPase activity [GO:0030898]; actin filament binding [GO:0051015]; ADP binding [GO:0043531]; ATPase activity [GO:0016887]; ATP binding [GO:0005524]; calmodulin binding [GO:0005516]; microfilament motor activity [GO:0000146]; microtubule binding [GO:0008017]; microtubule motor activity [GO:0003777]; mRNA 5'-UTR binding [GO:0048027]; RNA stem-loop binding [GO:0035613]	Q7TNC6	TISSUE SPECIFICITY: In newborn kidney, expressed in the mesenchyme and ureteric buds. {ECO:0000269|PubMed:20439720}.								218774;		DIP-31956N;		Q61879;	Q61879;		IPR000048;IPR036961;IPR001609;IPR004009;IPR008989;IPR002928;IPR027417;
Q6PIC6	Sodium/potassium-transporting ATPase subunit alpha-3 OS=Mus musculus OX=10090 GN=Atp1a3 PE=1 SV=1	1	1.33	1.22	0.95	1.5	1.08	Q6PIC6	1.17667	1.18333	0.973997	0.726628	0.506778	0.987363	0.994366	-1.00567	Q6PIC6	Q6PIC6	AT1A3_MOUSE	reviewed	Sodium/potassium-transporting ATPase subunit alpha-3 (Na(+)/K(+) ATPase alpha-3 subunit) (EC 3.6.3.9) (Na(+)/K(+) ATPase alpha(III) subunit) (Sodium pump subunit alpha-3)	Atp1a3;Atpa-2	Mus musculus (Mouse)	1013	10090.ENSMUSP00000099922	mmu:232975	111,692	PF00689;PF00690;	adult locomotory behavior [GO:0008344]; cardiac muscle contraction [GO:0060048]; cellular potassium ion homeostasis [GO:0030007]; cellular response to amyloid-beta [GO:1904646]; cellular response to retinoic acid [GO:0071300]; cellular response to thyroid hormone stimulus [GO:0097067]; cellular sodium ion homeostasis [GO:0006883]; cerebral cortex development [GO:0021987]; ionotropic glutamate rec…	axon [GO:0030424]; cytoplasm [GO:0005737]; dendritic spine head [GO:0044327]; dendritic spine neck [GO:0044326]; endoplasmic reticulum [GO:0005783]; Golgi apparatus [GO:0005794]; myelin sheath [GO:0043209]; neuronal cell body [GO:0043025]; nucleus [GO:0005634]; plasma membrane [GO:0005886]; sarcolemma [GO:0042383]; sodium:potassium-exchanging ATPase complex [GO:0005890]; synapse [GO:0045202]	amyloid-beta binding [GO:0001540]; ATP binding [GO:0005524]; chaperone binding [GO:0051087]; D1 dopamine receptor binding [GO:0031748]; heparan sulfate proteoglycan binding [GO:0043395]; metal ion binding [GO:0046872]; sodium:potassium-exchanging ATPase activity [GO:0005391]; sodium:potassium-exchanging ATPase activity involved in regulation of cardiac muscle cell membrane potential [GO:0086037]					R-MMU-5578775;R-MMU-936837;					231339;				Q6PIC6;	Q6PIC6;	cd02608;	IPR006068;IPR004014;IPR023299;IPR018303;IPR023298;IPR008250;IPR036412;IPR023214;IPR005775;IPR001757;
E9PWQ3	Collagen type VI alpha 3 OS=Mus musculus OX=10090 GN=Col6a3 PE=1 SV=2	1	0.98	0.97	0.97	0.9	1.04	E9PWQ3	0.97	0.983333	0.763347	0.631122	0.0941451	0.87394	0.986441	-1.01375	E9PWQ3	E9PWQ3	E9PWQ3_MOUSE	unreviewed	Collagen, type VI, alpha 3	Col6a3;AI507288;Col6a-3	Mus musculus (Mouse)	3284		mmu:12835	353,932	PF01391;PF00014;PF00092;		collagen trimer [GO:0005581]; extracellular matrix [GO:0031012]; extracellular region [GO:0005576]; extracellular space [GO:0005615]; proteinaceous extracellular matrix [GO:0005578]; sarcolemma [GO:0042383]	serine-type endopeptidase inhibitor activity [GO:0004867]					R-MMU-1442490;R-MMU-1650814;R-MMU-186797;R-MMU-2022090;R-MMU-216083;R-MMU-3000178;R-MMU-419037;R-MMU-8948216;							DIP-60655N;				cd00063;cd00109;	IPR008160;IPR003961;IPR036116;IPR013783;IPR002223;IPR036880;IPR020901;IPR002035;IPR036465;
Q71LX4	Talin-2 OS=Mus musculus OX=10090 GN=Tln2 PE=1 SV=3	1	1.04	1.01	0.97	0.98	0.97	Q71LX4	0.973333	1.01667	0.0254815	0.357153	0.145103	0.206723	0.957377	-1.04452	Q71LX4	Q71LX4	TLN2_MOUSE	reviewed	Talin-2	Tln2;5730421P04Rik;AI507121;AI787438;AL118320;mKIAA0320	Mus musculus (Mouse)	2375	10090.ENSMUSP00000035272	mmu:70549	253,621	PF16511;PF00373;PF09379;PF01608;PF09141;PF08913;	cell adhesion [GO:0007155]; cytoskeletal anchoring at plasma membrane [GO:0007016]	cytoplasm [GO:0005737]; cytoskeleton [GO:0005856]; fascia adherens [GO:0005916]; focal adhesion [GO:0005925]; plasma membrane [GO:0005886]; ruffle [GO:0001726]; synapse [GO:0045202]	actin filament binding [GO:0051015]; structural constituent of cytoskeleton [GO:0005200]	P05556-5									214125;		DIP-53098N;		Q71LX4;		cd14473;cd12150;	IPR036723;IPR019749;IPR014352;IPR035963;IPR019748;IPR019747;IPR000299;IPR032425;IPR018979;IPR035964;IPR002558;IPR011993;IPR037438;IPR015224;IPR036476;IPR029071;IPR015009;
P07901	Heat shock protein HSP 90-alpha OS=Mus musculus OX=10090 GN=Hsp90aa1 PE=1 SV=4	1	1.05	0.86	0.93	0.83	1	P07901	0.92	0.97	0.542886	0.546941	0.857565	0.728694	0.948454	-1.05435	P07901	P07901	HS90A_MOUSE	reviewed	Heat shock protein HSP 90-alpha (Heat shock 86 kDa) (HSP 86) (HSP86) (Tumor-specific transplantation 86 kDa antigen) (TSTA)	Hsp90aa1;Hsp86;Hsp86-1;Hspca;86kDa;89kDa;AL024080;AL024147;Hsp89;Hsp90;hsp4	Mus musculus (Mouse)	733	10090.ENSMUSP00000021698	mmu:15519	84,788	PF02518;PF00183;	cardiac muscle cell apoptotic process [GO:0010659]; chaperone-mediated protein complex assembly [GO:0051131]; neuron migration [GO:0001764]; nitric oxide biosynthetic process [GO:0006809]; positive regulation of cardiac muscle contraction [GO:0060452]; positive regulation of cell size [GO:0045793]; positive regulation of cellular protein catabolic process [GO:1903364]; positive regulation of cyto…	apical plasma membrane [GO:0016324]; basolateral plasma membrane [GO:0016323]; brush border membrane [GO:0031526]; cell surface [GO:0009986]; cytoplasm [GO:0005737]; cytosol [GO:0005829]; extracellular matrix [GO:0031012]; intracellular [GO:0005622]; melanosome [GO:0042470]; myelin sheath [GO:0043209]; neuronal cell body [GO:0043025]; neuron projection [GO:0043005]; nucleus [GO:0005634]; perinucl…	ATPase activity [GO:0016887]; ATP binding [GO:0005524]; CTP binding [GO:0002135]; dATP binding [GO:0032564]; disordered domain specific binding [GO:0097718]; DNA polymerase binding [GO:0070182]; GTPase binding [GO:0051020]; GTP binding [GO:0005525]; histone deacetylase binding [GO:0042826]; identical protein binding [GO:0042802]; ion channel binding [GO:0044325]; mRNA binding [GO:0003729]; nitric…	P31750; Q9D1P4; Q9R000				R-MMU-1227986;R-MMU-1474151;R-MMU-2029482;R-MMU-203615;R-MMU-2565942;R-MMU-3371497;R-MMU-3371511;R-MMU-3371568;R-MMU-3371571;R-MMU-380259;R-MMU-380270;R-MMU-380320;R-MMU-3928662;R-MMU-399954;R-MMU-4420097;R-MMU-5218920;R-MMU-5620912;R-MMU-6798695;R-MMU-8852276;R-MMU-8854518;R-MMU-8863795;					200455;	P07901;	DIP-30975N;	P07901;	P07901;	P07901;	cd00075;	IPR003594;IPR036890;IPR019805;IPR037196;IPR001404;IPR020575;IPR020568;	PTHR11528;
P08551	Neurofilament light polypeptide OS=Mus musculus OX=10090 GN=Nefl PE=1 SV=5	1	1.08	0.92	0.92	0.85	0.95	P08551	0.906667	1	0.164186	0.828811	0.580393	0.420108	0.906667	-1.10294	P08551	P08551	NFL_MOUSE	reviewed	Neurofilament light polypeptide (NF-L) (68 kDa neurofilament protein) (Neurofilament triplet L protein)	Nefl;Nf68;Nfl;AI847934;CMT2E;NF-L;NF68	Mus musculus (Mouse)	543	10090.ENSMUSP00000022639	mmu:18039	61,508	PF00038;PF04732;	anterograde axonal transport [GO:0008089]; axonal transport of mitochondrion [GO:0019896]; cerebral cortex development [GO:0021987]; hippocampus development [GO:0021766]; intermediate filament bundle assembly [GO:0045110]; intermediate filament organization [GO:0045109]; intermediate filament polymerization or depolymerization [GO:0045105]; locomotion [GO:0040011]; microtubule cytoskeleton organi…	axon [GO:0030424]; axon cytoplasm [GO:1904115]; cytoplasm [GO:0005737]; growth cone [GO:0030426]; intermediate filament [GO:0005882]; myelin sheath [GO:0043209]; neurofilament [GO:0005883]; neuron projection [GO:0043005]; TSC1-TSC2 complex [GO:0033596]	identical protein binding [GO:0042802]; phospholipase binding [GO:0043274]; protein binding, bridging [GO:0030674]; protein C-terminus binding [GO:0008022]; protein domain specific binding [GO:0019904]; protein heterodimerization activity [GO:0046982]; structural constituent of cytoskeleton [GO:0005200]	Q9ESN6				R-MMU-438066;R-MMU-442729;R-MMU-442982;R-MMU-5673001;					201757;		DIP-31944N;		P08551;	P08551;		IPR001664;IPR006821;IPR018039;IPR027692;	PTHR23239;PTHR23239:SF22;
Q8VHX6	Filamin-C OS=Mus musculus OX=10090 GN=Flnc PE=1 SV=3	1	0.95	0.9	1.22	1.11	1.24	Q8VHX6	1.19	0.95	0.00844701	0.462306	0.67325	0.158065	1.25263	1.25263	Q8VHX6	Q8VHX6	FLNC_MOUSE	reviewed	Filamin-C (FLN-C) (ABP-280-like protein) (ABP-L) (Actin-binding-like protein) (Filamin-2) (Gamma-filamin)	Flnc;Abpl;Fln2;1110055E19Rik;ABP-280;ABPL	Mus musculus (Mouse)	2726	10090.ENSMUSP00000087960	mmu:68794	291,119	PF00307;PF00630;	actin filament-based process [GO:0030029]; muscle fiber development [GO:0048747]	actin cytoskeleton [GO:0015629]; cytoplasm [GO:0005737]; cytosol [GO:0005829]; plasma membrane [GO:0005886]; sarcolemma [GO:0042383]; sarcoplasm [GO:0016528]; Z disc [GO:0030018]	actin binding [GO:0003779]; actin filament binding [GO:0051015]; ankyrin binding [GO:0030506]; cytoskeletal protein binding [GO:0008092]; identical protein binding [GO:0042802]					R-MMU-446353;					213053;	Q8VHX6;			Q8VHX6;	Q8VHX6;	cd00014;	IPR001589;IPR001715;IPR036872;IPR017868;IPR001298;IPR032461;IPR013783;IPR014756;	PTHR43998:SF4;
Q6PIE5	Sodium/potassium-transporting ATPase subunit alpha-2 OS=Mus musculus OX=10090 GN=Atp1a2 PE=1 SV=1	1	1.29	1.13	0.96	1.32	1.01	Q6PIE5	1.09667	1.14	0.772995	0.203758	0.711388	0.88024	0.961988	-1.03951	Q6PIE5	Q6PIE5	AT1A2_MOUSE	reviewed	Sodium/potassium-transporting ATPase subunit alpha-2 (Na(+)/K(+) ATPase alpha-2 subunit) (EC 3.6.3.9) (Na(+)/K(+) ATPase alpha(+) subunit) (Sodium pump subunit alpha-2)	Atp1a2;AW060654;Atpa-3;mKIAA0778	Mus musculus (Mouse)	1020	10090.ENSMUSP00000083077	mmu:98660	112,217	PF00689;PF00690;	adult locomotory behavior [GO:0008344]; ATP hydrolysis coupled proton transport [GO:0015991]; ATP metabolic process [GO:0046034]; cellular potassium ion homeostasis [GO:0030007]; cellular response to mechanical stimulus [GO:0071260]; cellular response to steroid hormone stimulus [GO:0071383]; cellular sodium ion homeostasis [GO:0006883]; locomotion [GO:0040011]; negative regulation of calcium:sod…	caveola [GO:0005901]; cytoplasm [GO:0005737]; dendritic spine [GO:0043197]; endosome [GO:0005768]; intercalated disc [GO:0014704]; membrane [GO:0016020]; myelin sheath [GO:0043209]; plasma membrane [GO:0005886]; sarcolemma [GO:0042383]; sodium:potassium-exchanging ATPase complex [GO:0005890]; T-tubule [GO:0030315]	ATP binding [GO:0005524]; chaperone binding [GO:0051087]; potassium ion binding [GO:0030955]; sodium:potassium-exchanging ATPase activity [GO:0005391]; sodium ion binding [GO:0031402]; steroid hormone binding [GO:1990239]	P11881; O35157				R-MMU-5578775;R-MMU-936837;					221101;		DIP-48355N;		Q6PIE5;	Q6PIE5;	cd02608;	IPR006068;IPR004014;IPR023299;IPR018303;IPR023298;IPR008250;IPR036412;IPR023214;IPR005775;IPR001757;
Q9QXZ0	Microtubule-actin cross-linking factor 1 OS=Mus musculus OX=10090 GN=Macf1 PE=1 SV=2	1	1.08	0.95	1.17	1.01	1.16	Q9QXZ0	1.11333	1.01	0.182338	0.444838	0.694964	0.440066	1.10231	1.10231	Q9QXZ0	Q9QXZ0	MACF1_MOUSE	reviewed	Microtubule-actin cross-linking factor 1 (Actin cross-linking family 7)	Macf1;Acf7;Aclp7;Macf;ABP620;MACF;R74989;mKIAA0465	Mus musculus (Mouse)	7354	10090.ENSMUSP00000095507	mmu:11426	831,878	PF00307;PF13499;PF02187;PF00681;PF00435;	establishment or maintenance of cell polarity [GO:0007163]; Golgi to plasma membrane protein transport [GO:0043001]; mesoderm formation [GO:0001707]; positive regulation of Wnt signaling pathway [GO:0030177]; posttranslational protein targeting to endoplasmic reticulum membrane [GO:0006620]; protein localization [GO:0008104]; regulation of cell migration [GO:0030334]; regulation of epithelial cel…	actin cytoskeleton [GO:0015629]; cell cortex [GO:0005938]; cytoplasm [GO:0005737]; Golgi apparatus [GO:0005794]; membrane [GO:0016020]; microtubule [GO:0005874]; microtubule cytoskeleton [GO:0015630]; postsynaptic density [GO:0014069]; ruffle membrane [GO:0032587]	actin binding [GO:0003779]; actin filament binding [GO:0051015]; ATPase activity [GO:0016887]; calcium ion binding [GO:0005509]; microtubule binding [GO:0008017]; microtubule minus-end binding [GO:0051011]		TISSUE SPECIFICITY: Enriched in the hair follicle stem cells (at protein level). Isoform 1 and isoform 2 are ubiquitous expressed, with higher levels seen in lung, heart, thymus, spleen and brain. {ECO:0000269|PubMed:16076900, ECO:0000269|PubMed:16815997, ECO:0000269|PubMed:21295697}.												Q9QXZ0;	Q9QXZ0;	cd00014;cd00051;	IPR001589;IPR001715;IPR036872;IPR011992;IPR018247;IPR002048;IPR003108;IPR036534;IPR035915;IPR001101;IPR018159;IPR002017;
P19246	Neurofilament heavy polypeptide OS=Mus musculus OX=10090 GN=Nefh PE=1 SV=3	1	1.35	0.88	1.14	0.8	1.23	P19246	1.05667	1.07667	0.922217	0.875973	0.925494	0.955819	0.981424	-1.01893	P19246	P19246	NFH_MOUSE	reviewed	Neurofilament heavy polypeptide (NF-H) (200 kDa neurofilament protein) (Neurofilament triplet H protein)	Nefh;Kiaa0845;Nfh;NF-H;NF200;mKIAA0845	Mus musculus (Mouse)	1090	10090.ENSMUSP00000091061	mmu:380684	116,994	PF07142;PF00038;	axon development [GO:0061564]; cellular response to leukemia inhibitory factor [GO:1990830]; intermediate filament bundle assembly [GO:0045110]; intermediate filament cytoskeleton organization [GO:0045104]; microtubule cytoskeleton organization [GO:0000226]; neurofilament bundle assembly [GO:0033693]; neurofilament cytoskeleton organization [GO:0060052]; peripheral nervous system neuron axonogene…	axon [GO:0030424]; cytoplasm [GO:0005737]; cytoskeleton [GO:0005856]; mitochondrion [GO:0005739]; myelin sheath [GO:0043209]; neurofibrillary tangle [GO:0097418]; neurofilament [GO:0005883]; postsynaptic density [GO:0014069]	protein kinase binding [GO:0019901]; structural molecule activity [GO:0005198]										237594;				P19246;	P19246;		IPR010790;IPR001664;IPR018039;IPR033183;	PTHR23214;
P20152	Vimentin OS=Mus musculus OX=10090 GN=Vim PE=1 SV=3	1	1.21	0.93	2.93	1.6	2.59	P20152	2.37333	1.04667	0.0312574	0.1827	0.0884842	0.224926	2.26752	2.26752	P20152	P20152	VIME_MOUSE	reviewed	Vimentin	Vim	Mus musculus (Mouse)	466	10090.ENSMUSP00000028062	mmu:22352	53,688	PF00038;PF04732;	astrocyte development [GO:0014002]; Bergmann glial cell differentiation [GO:0060020]; cellular response to interferon-gamma [GO:0071346]; intermediate filament-based process [GO:0045103]; intermediate filament organization [GO:0045109]; lens fiber cell development [GO:0070307]; negative regulation of neuron projection development [GO:0010977]; positive regulation of collagen biosynthetic process …	cell leading edge [GO:0031252]; cell projection [GO:0042995]; cytoplasm [GO:0005737]; cytoskeleton [GO:0005856]; cytosol [GO:0005829]; extracellular matrix [GO:0031012]; intermediate filament [GO:0005882]; intracellular ribonucleoprotein complex [GO:0030529]; neuron projection [GO:0043005]; peroxisome [GO:0005777]; phagocytic vesicle [GO:0045335]; plasma membrane [GO:0005886]; polysome [GO:000584…	double-stranded RNA binding [GO:0003725]; identical protein binding [GO:0042802]; keratin filament binding [GO:1990254]; protein C-terminus binding [GO:0008022]; protein domain specific binding [GO:0019904]; scaffold protein binding [GO:0097110]; structural constituent of cytoskeleton [GO:0005200]; structural constituent of eye lens [GO:0005212]; structural molecule activity [GO:0005198]	P35465; Q96RG2; Q9R269; P16054; P17452	TISSUE SPECIFICITY: Detected in eye lens fiber cells (at protein level). {ECO:0000269|PubMed:21745462}.			R-MMU-264870;R-MMU-390522;					204524;		DIP-188N;		P20152;	P20152;		IPR001664;IPR006821;IPR018039;IPR027699;	PTHR23239;PTHR23239:SF27;
P52480	Pyruvate kinase PKM OS=Mus musculus OX=10090 GN=Pkm PE=1 SV=4	1	0.94	0.92	0.91	0.87	0.99	P52480	0.923333	0.953333	0.520939	0.709529	0.631588	0.711094	0.968531	-1.03249	P52480	P52480	KPYM_MOUSE	reviewed	Pyruvate kinase PKM (EC 2.7.1.40) (Pyruvate kinase muscle isozyme)	Pkm;Pk3;Pkm2;Pykm;AA414905;AL024370;AL024424;Pk-2;Pk-3	Mus musculus (Mouse)	531	10090.ENSMUSP00000034834	mmu:18746	57,845	PF00224;PF02887;	cellular response to insulin stimulus [GO:0032869]; glycolytic process [GO:0006096]; programmed cell death [GO:0012501]	cilium [GO:0005929]; cytoplasm [GO:0005737]; cytosol [GO:0005829]; extracellular matrix [GO:0031012]; mitochondrion [GO:0005739]; myelin sheath [GO:0043209]; nucleus [GO:0005634]	ATP binding [GO:0005524]; cadherin binding [GO:0045296]; kinase activity [GO:0016301]; magnesium ion binding [GO:0000287]; potassium ion binding [GO:0030955]; pyruvate kinase activity [GO:0004743]	P26663; P20263; P04156	TISSUE SPECIFICITY: Embryonic stem cells and embryonal carcinoma cells. {ECO:0000269|PubMed:18191611}.			R-MMU-6798695;R-MMU-70171;	P52480;				202191;		DIP-40536N;		P52480;	P52480;	cd00288;	IPR001697;IPR015813;IPR011037;IPR018209;IPR015793;IPR015795;IPR036918;IPR015806;	PTHR11817;
Q8BYI9	Tenascin-R OS=Mus musculus OX=10090 GN=Tnr PE=1 SV=2	1	1.13	0.85	1.01	0.83	1	Q8BYI9	0.946667	0.993333	0.664339	0.360175	0.682882	0.81417	0.95302	-1.0493	Q8BYI9	Q8BYI9	TENR_MOUSE	reviewed	Tenascin-R (TN-R) (Janusin) (Neural recognition molecule J1-160/180) (Restrictin)	Tnr;J1-tenascin;TN-R;janusin;restrictin	Mus musculus (Mouse)	1358	10090.ENSMUSP00000107298	mmu:21960	149,589	PF00147;PF00041;	associative learning [GO:0008306]; extracellular matrix organization [GO:0030198]; locomotory exploration behavior [GO:0035641]; long-term synaptic potentiation [GO:0060291]; modulation of chemical synaptic transmission [GO:0050804]; negative regulation of axon extension [GO:0030517]; negative regulation of axon extension involved in regeneration [GO:0048692]; negative regulation of cell-cell adh…	cell surface [GO:0009986]; membrane raft [GO:0045121]; perineuronal net [GO:0072534]; proteinaceous extracellular matrix [GO:0005578]	sphingolipid binding [GO:0046625]		TISSUE SPECIFICITY: Brain-specific. {ECO:0000269|PubMed:2477380}.			R-MMU-3000178;					204272;				Q8BYI9;	Q8BYI9;	cd00063;cd00087;	IPR013032;IPR000742;IPR036056;IPR002181;IPR003961;IPR036116;IPR013783;IPR033079;	PTHR19143:SF254;
Q05793	Basement membrane-specific heparan sulfate proteoglycan core protein OS=Mus musculus OX=10090 GN=Hspg2 PE=1 SV=1	1	1.03	0.93	1.15	1.01	1.13	Q05793	1.09667	0.986667	0.105671	0.548333	0.626913	0.350382	1.11149	1.11149	Q05793	Q05793	PGBM_MOUSE	reviewed	Basement membrane-specific heparan sulfate proteoglycan core protein (HSPG) [Cleaved into: Endorepellin; LG3 peptide]	Hspg2;AI852380;Pcn;Plc;per	Mus musculus (Mouse)	3707		mmu:15530	398,294	PF00008;PF07679;PF00052;PF00053;PF00054;PF00057;	angiogenesis [GO:0001525]; brain development [GO:0007420]; cardiac muscle tissue development [GO:0048738]; cartilage development involved in endochondral bone morphogenesis [GO:0060351]; chondrocyte differentiation [GO:0002062]; embryonic skeletal system morphogenesis [GO:0048704]; endochondral ossification [GO:0001958]; extracellular matrix organization [GO:0030198]; protein localization [GO:000…	basal lamina [GO:0005605]; basement membrane [GO:0005604]; extracellular matrix [GO:0031012]; extracellular region [GO:0005576]; extracellular space [GO:0005615]; Golgi lumen [GO:0005796]; proteinaceous extracellular matrix [GO:0005578]	calcium ion binding [GO:0005509]; protease binding [GO:0002020]; protein C-terminus binding [GO:0008022]	Q62165	TISSUE SPECIFICITY: Found in the basement membranes.								200461;				Q05793;	Q05793;	cd00112;	IPR013320;IPR001881;IPR013032;IPR000742;IPR007110;IPR036179;IPR013783;IPR013098;IPR003599;IPR003598;IPR013106;IPR002049;IPR001791;IPR000034;IPR036055;IPR023415;IPR002172;IPR000082;
O08553	Dihydropyrimidinase-related protein 2 OS=Mus musculus OX=10090 GN=Dpysl2 PE=1 SV=2	1	1	1.03	0.91	0.96	0.97	O08553	0.946667	1.01	0.0397784	0.775309	0.447725	0.242163	0.937294	-1.0669	O08553	O08553	DPYL2_MOUSE	reviewed	Dihydropyrimidinase-related protein 2 (DRP-2) (Unc-33-like phosphoprotein 2) (ULIP-2)	Dpysl2;Crmp2;Ulip2;AI851130;DRP2;Musunc33;TOAD-64	Mus musculus (Mouse)	572	10090.ENSMUSP00000022629	mmu:12934	62,278	PF01979;	axon guidance [GO:0007411]; cytoskeleton organization [GO:0007010]; endocytosis [GO:0006897]; olfactory bulb development [GO:0021772]; positive regulation of glutamate secretion [GO:0014049]; regulation of axon extension [GO:0030516]; regulation of neuron projection development [GO:0010975]; response to amphetamine [GO:0001975]; response to cocaine [GO:0042220]; spinal cord development [GO:002151…	axon [GO:0030424]; cytoskeleton [GO:0005856]; cytosol [GO:0005829]; dendrite [GO:0030425]; growth cone [GO:0030426]; mitochondrion [GO:0005739]; myelin sheath [GO:0043209]; neuronal cell body [GO:0043025]; plasma membrane [GO:0005886]; protein complex [GO:0043234]; terminal bouton [GO:0043195]	hydrolase activity, acting on carbon-nitrogen (but not peptide) bonds [GO:0016810]; identical protein binding [GO:0042802]; microtubule binding [GO:0008017]; protein kinase binding [GO:0019901]					R-MMU-399956;R-MMU-437239;					198891;	O08553;			O08553;	O08553;	cd01314;	IPR006680;IPR030615;IPR011778;IPR011059;IPR032466;	PTHR11647:SF56;
P03995	Glial fibrillary acidic protein OS=Mus musculus OX=10090 GN=Gfap PE=1 SV=4	1	1.08	0.93	1.36	1.03	1.35	P03995	1.24667	1.00333	0.105441	0.137605	0.275365	0.35012	1.24252	1.24252	P03995	P03995	GFAP_MOUSE	reviewed	Glial fibrillary acidic protein (GFAP)	Gfap;AI836096	Mus musculus (Mouse)	430	10090.ENSMUSP00000064691	mmu:14580	49,900	PF00038;PF04732;	astrocyte development [GO:0014002]; Bergmann glial cell differentiation [GO:0060020]; extracellular matrix organization [GO:0030198]; intermediate filament-based process [GO:0045103]; intermediate filament organization [GO:0045109]; long-term synaptic potentiation [GO:0060291]; negative regulation of neuron projection development [GO:0010977]; neuron projection regeneration [GO:0031102]; positive…	astrocyte end-foot [GO:0097450]; astrocyte projection [GO:0097449]; cell body [GO:0044297]; cell projection [GO:0042995]; cytoplasm [GO:0005737]; cytoplasmic side of lysosomal membrane [GO:0098574]; glial cell projection [GO:0097386]; intermediate filament [GO:0005882]; intermediate filament cytoskeleton [GO:0045111]; intracellular [GO:0005622]; membrane [GO:0016020]; myelin sheath [GO:0043209]	identical protein binding [GO:0042802]; integrin binding [GO:0005178]; kinase binding [GO:0019900]; structural constituent of cytoskeleton [GO:0005200]; structural molecule activity [GO:0005198]		TISSUE SPECIFICITY: Brain; isoform 2 expressed at 20-fold lower level than isoform 1. {ECO:0000269|PubMed:12058025}.								199899;		DIP-1084N;		P03995;	P03995;		IPR027701;IPR001664;IPR006821;IPR018039;	PTHR23239;PTHR23239:SF41;
Q8VDN2	Sodium/potassium-transporting ATPase subunit alpha-1 OS=Mus musculus OX=10090 GN=Atp1a1 PE=1 SV=1	1	1.13	1.21	0.86	1.3	0.94	Q8VDN2	1.03333	1.11333	0.618687	0.860501	0.338294	0.781912	0.928144	-1.07742	Q8VDN2	Q8VDN2	AT1A1_MOUSE	reviewed	Sodium/potassium-transporting ATPase subunit alpha-1 (Na(+)/K(+) ATPase alpha-1 subunit) (EC 3.6.3.9) (Sodium pump subunit alpha-1)	Atp1a1;Atpa-1;BC010319	Mus musculus (Mouse)	1023	10090.ENSMUSP00000039657	mmu:11928	112,982	PF00689;PF00690;	cellular potassium ion homeostasis [GO:0030007]; cellular response to mechanical stimulus [GO:0071260]; cellular response to steroid hormone stimulus [GO:0071383]; cellular sodium ion homeostasis [GO:0006883]; membrane hyperpolarization [GO:0060081]; membrane repolarization [GO:0086009]; negative regulation of glucocorticoid biosynthetic process [GO:0031947]; negative regulation of heart contract…	apical plasma membrane [GO:0016324]; basolateral plasma membrane [GO:0016323]; caveola [GO:0005901]; endoplasmic reticulum [GO:0005783]; endosome [GO:0005768]; Golgi apparatus [GO:0005794]; integral component of membrane [GO:0016021]; intercalated disc [GO:0014704]; membrane [GO:0016020]; myelin sheath [GO:0043209]; plasma membrane [GO:0005886]; postsynaptic density [GO:0014069]; protein complex …	ADP binding [GO:0043531]; ankyrin binding [GO:0030506]; ATP binding [GO:0005524]; chaperone binding [GO:0051087]; phosphatase activity [GO:0016791]; phosphatidylinositol 3-kinase binding [GO:0043548]; potassium ion binding [GO:0030955]; protein domain specific binding [GO:0019904]; protein kinase binding [GO:0019901]; sodium:potassium-exchanging ATPase activity [GO:0005391]; sodium ion binding [G…	P11881; O35157				R-MMU-5578775;R-MMU-936837;					198243;		DIP-31885N;		Q8VDN2;	Q8VDN2;	cd02608;	IPR006068;IPR004014;IPR023299;IPR018303;IPR023298;IPR008250;IPR036412;IPR023214;IPR005775;IPR001757;
Q8CAQ8	MICOS complex subunit Mic60 OS=Mus musculus OX=10090 GN=Immt PE=1 SV=1	1	1.02	0.95	0.97	0.92	0.99	Q8CAQ8	0.96	0.99	0.3658	0.948993	1	0.60328	0.969697	-1.03125	Q8CAQ8	Q8CAQ8	MIC60_MOUSE	reviewed	MICOS complex subunit Mic60 (Mitochondrial inner membrane protein) (Mitofilin)	Immt;Mic60;1700082C19Rik;D830041H16Rik;HMP;P87;P87/89;P89	Mus musculus (Mouse)	757	10090.ENSMUSP00000066181	mmu:76614	83,900	PF09731;	cristae formation [GO:0042407]; mitochondrial calcium ion homeostasis [GO:0051560]	MICOS complex [GO:0061617]; mitochondrial inner membrane [GO:0005743]; mitochondrion [GO:0005739]; myelin sheath [GO:0043209]											218208;	Q8CAQ8;	DIP-32050N;		Q8CAQ8;	Q8CAQ8;		IPR019133;	PTHR15415;
Q8VDD5	Myosin-9 OS=Mus musculus OX=10090 GN=Myh9 PE=1 SV=4	1	1.04	0.94	1.46	1.12	1.49	Q8VDD5	1.35667	0.993333	0.0409684	0.117029	0.116022	0.245666	1.36577	1.36577	Q8VDD5	Q8VDD5	MYH9_MOUSE	reviewed	Myosin-9 (Cellular myosin heavy chain, type A) (Myosin heavy chain 9) (Myosin heavy chain, non-muscle IIa) (Non-muscle myosin heavy chain A) (NMMHC-A) (Non-muscle myosin heavy chain IIa) (NMMHC II-a) (NMMHC-IIA)	Myh9;Fltn;Myhn-1;Myhn1;NMHCIIA;NMMHC-A;NMMHC-IIA;TU72.6	Mus musculus (Mouse)	1960	10090.ENSMUSP00000016771	mmu:17886	226,372	PF00063;PF02736;PF01576;	actin cytoskeleton reorganization [GO:0031532]; actin filament-based movement [GO:0030048]; actomyosin structure organization [GO:0031032]; angiogenesis [GO:0001525]; blood vessel endothelial cell migration [GO:0043534]; cell adhesion [GO:0007155]; cell-cell adhesion [GO:0098609]; cell morphogenesis involved in differentiation [GO:0000904]; cytokinetic process [GO:0032506]; establishment of meiot…	actin cytoskeleton [GO:0015629]; actomyosin [GO:0042641]; actomyosin contractile ring [GO:0005826]; brush border [GO:0005903]; cell-cell adherens junction [GO:0005913]; cell cortex [GO:0005938]; cell leading edge [GO:0031252]; cleavage furrow [GO:0032154]; COP9 signalosome [GO:0008180]; cortical cytoskeleton [GO:0030863]; cytoplasm [GO:0005737]; cytosol [GO:0005829]; extracellular matrix [GO:0031…	actin binding [GO:0003779]; actin-dependent ATPase activity [GO:0030898]; actin filament binding [GO:0051015]; ADP binding [GO:0043531]; ATPase activity [GO:0016887]; ATP binding [GO:0005524]; cadherin binding [GO:0045296]; calmodulin binding [GO:0005516]; microfilament motor activity [GO:0000146]; microtubule binding [GO:0008017]; microtubule motor activity [GO:0003777]; protein domain specific …	Q923J1				R-MMU-2029482;R-MMU-5627123;					201650;		DIP-29546N;		Q8VDD5;	Q8VDD5;		IPR000048;IPR036961;IPR001609;IPR004009;IPR008989;IPR002928;IPR027417;
Q99KI0	Aconitate hydratase mitochondrial OS=Mus musculus OX=10090 GN=Aco2 PE=1 SV=1	1	0.99	0.93	0.89	0.88	0.94	Q99KI0	0.903333	0.973333	0.0711163	0.4815	0.836409	0.29935	0.928082	-1.07749	Q99KI0	Q99KI0	ACON_MOUSE	reviewed	Aconitate hydratase, mitochondrial (Aconitase) (EC 4.2.1.3) (Citrate hydro-lyase)	Aco2;Aco-2;Aco3;D10Wsu183e	Mus musculus (Mouse)	780	10090.ENSMUSP00000023116	mmu:11429	85,464	PF00330;PF00694;	citrate metabolic process [GO:0006101]; isocitrate metabolic process [GO:0006102]; liver development [GO:0001889]; response to isolation stress [GO:0035900]; tricarboxylic acid cycle [GO:0006099]	mitochondrion [GO:0005739]; myelin sheath [GO:0043209]	3 iron, 4 sulfur cluster binding [GO:0051538]; 4 iron, 4 sulfur cluster binding [GO:0051539]; aconitate hydratase activity [GO:0003994]; iron ion binding [GO:0005506]					R-MMU-71403;					197925;				Q99KI0;	Q99KI0;		IPR015931;IPR001030;IPR015928;IPR018136;IPR036008;IPR015932;IPR006248;IPR000573;
E9Q616	AHNAK nucleoprotein (desmoyokin) OS=Mus musculus OX=10090 GN=Ahnak PE=1 SV=1	1	1.47	1.01	1.87	1.13	1.34	E9Q616	1.44667	1.16	0.347066	0.347273	0.660414	0.587705	1.24713	1.24713	E9Q616	E9Q616	E9Q616_MOUSE	unreviewed	AHNAK nucleoprotein (desmoyokin)	Ahnak;Ahnak2;AI450948;Gm1185;Gm72	Mus musculus (Mouse)	5656	10090.ENSMUSP00000090633	mmu:100041194	604,253		protein oligomerization [GO:0051259]; regulation of RNA splicing [GO:0043484]; regulation of voltage-gated calcium channel activity [GO:1901385]	actin cytoskeleton [GO:0015629]; cell-cell contact zone [GO:0044291]; cell-cell junction [GO:0005911]; costamere [GO:0043034]; cytoplasm [GO:0005737]; cytosol [GO:0005829]; extracellular exosome [GO:0070062]; membrane raft [GO:0045121]; nucleus [GO:0005634]; plasma membrane [GO:0005886]; sarcolemma [GO:0042383]; vesicle [GO:0031982]	cadherin binding [GO:0045296]; S100 protein binding [GO:0044548]; structural molecule activity conferring elasticity [GO:0097493]																	IPR001478;IPR036034;
O08788	Dynactin subunit 1 OS=Mus musculus OX=10090 GN=Dctn1 PE=1 SV=3	1	1.02	0.92	1.04	0.92	1.02	O08788	0.993333	0.98	0.795255	0.0721078	0.806033	0.892037	1.01361	1.01361	O08788	O08788	DCTN1_MOUSE	reviewed	Dynactin subunit 1 (150 kDa dynein-associated polypeptide) (DAP-150) (DP-150) (p150-glued)	Dctn1;AL022633;Glued;p150;p150<glued>	Mus musculus (Mouse)	1281	10090.ENSMUSP00000109552	mmu:13191	141,676	PF01302;PF12455;	cell division [GO:0051301]; centriole-centriole cohesion [GO:0010457]; cytoplasmic microtubule organization [GO:0031122]; establishment of mitotic spindle orientation [GO:0000132]; melanosome transport [GO:0032402]; microtubule anchoring at centrosome [GO:0034454]; non-motile cilium assembly [GO:1905515]; nuclear envelope disassembly [GO:0051081]; positive regulation of intracellular protein tran…	cell cortex [GO:0005938]; cell cortex region [GO:0099738]; cell leading edge [GO:0031252]; centriolar subdistal appendage [GO:0120103]; centriole [GO:0005814]; centrosome [GO:0005813]; cytosol [GO:0005829]; dynactin complex [GO:0005869]; dynein complex [GO:0030286]; intermediate filament cytoskeleton [GO:0045111]; kinetochore [GO:0000776]; microtubule [GO:0005874]; microtubule plus-end [GO:003537…	dynein complex binding [GO:0070840]; microtubule binding [GO:0008017]; motor activity [GO:0003774]; protein kinase binding [GO:0019901]; tubulin binding [GO:0015631]	Q6A078; P28741; P33175				R-MMU-2132295;R-MMU-2565942;R-MMU-3371497;R-MMU-380259;R-MMU-380270;R-MMU-380320;R-MMU-5620912;R-MMU-6807878;R-MMU-6811436;R-MMU-8854518;					199072;	O08788;	DIP-32057N;		O08788;	O08788;		IPR036859;IPR000938;IPR027663;IPR022157;	PTHR18916:SF40;
P11499	Heat shock protein HSP 90-beta OS=Mus musculus OX=10090 GN=Hsp90ab1 PE=1 SV=3	1	0.99	0.8	1.05	0.78	1.05	P11499	0.96	0.93	0.800421	0.0523325	0.684105	0.894485	1.03226	1.03226	P11499	P11499	HS90B_MOUSE	reviewed	Heat shock protein HSP 90-beta (Heat shock 84 kDa) (HSP 84) (HSP84) (Tumor-specific transplantation 84 kDa antigen) (TSTA)	Hsp90ab1;Hsp84;Hsp84-1;Hspcb;90kDa;AL022974;C81438;Hsp90	Mus musculus (Mouse)	724	10090.ENSMUSP00000024739	mmu:15516	83,281	PF02518;PF00183;	cellular response to drug [GO:0035690]; cellular response to interleukin-4 [GO:0071353]; cellular response to organic cyclic compound [GO:0071407]; chaperone-mediated protein complex assembly [GO:0051131]; negative regulation of apoptotic process [GO:0043066]; negative regulation of cell cycle arrest [GO:0071157]; negative regulation of complement-dependent cytotoxicity [GO:1903660]; negative reg…	apical plasma membrane [GO:0016324]; aryl hydrocarbon receptor complex [GO:0034751]; basolateral plasma membrane [GO:0016323]; brush border membrane [GO:0031526]; cell surface [GO:0009986]; COP9 signalosome [GO:0008180]; cytoplasm [GO:0005737]; cytosol [GO:0005829]; extracellular region [GO:0005576]; inclusion body [GO:0016234]; intracellular [GO:0005622]; lysosomal membrane [GO:0005765]; melanos…	ATP binding [GO:0005524]; ATP-dependent protein binding [GO:0043008]; cadherin binding [GO:0045296]; CTP binding [GO:0002135]; dATP binding [GO:0032564]; disordered domain specific binding [GO:0097718]; DNA polymerase binding [GO:0070182]; double-stranded RNA binding [GO:0003725]; GTP binding [GO:0005525]; heat shock protein binding [GO:0031072]; histone deacetylase binding [GO:0042826]; histone …	Q9D1P4; P19426; P06537				R-MMU-2029482;R-MMU-3371497;R-MMU-3371511;R-MMU-3371568;R-MMU-3371571;R-MMU-399954;R-MMU-6798695;R-MMU-844456;R-MMU-8852276;R-MMU-8937144;					200454;	P11499;	DIP-461N;		P11499;	P11499;	cd00075;	IPR003594;IPR036890;IPR019805;IPR037196;IPR001404;IPR020575;IPR020568;	PTHR11528;
O70318	Band 4.1-like protein 2 OS=Mus musculus OX=10090 GN=Epb41l2 PE=1 SV=2	1	1.21	0.96	1.32	1.04	1.15	O70318	1.17	1.05667	0.370532	0.714653	0.950338	0.60571	1.10726	1.10726	O70318	O70318	E41L2_MOUSE	reviewed	Band 4.1-like protein 2 (Generally expressed protein 4.1) (4.1G)	Epb41l2;Epb4.1l2;4.1G;AW555191;D10Ertd398e;NBL2	Mus musculus (Mouse)	988	10090.ENSMUSP00000055122	mmu:13822	109,940	PF05902;PF08736;PF09380;PF00373;PF09379;PF04382;	actin cytoskeleton organization [GO:0030036]; actomyosin structure organization [GO:0031032]; cell cycle [GO:0007049]; cell division [GO:0051301]; cortical actin cytoskeleton organization [GO:0030866]; positive regulation of protein localization to cell cortex [GO:1904778]; regulation of cell shape [GO:0008360]	actin cytoskeleton [GO:0015629]; cell cortex region [GO:0099738]; cell junction [GO:0030054]; COP9 signalosome [GO:0008180]; cytoskeleton [GO:0005856]; nucleoplasm [GO:0005654]; nucleus [GO:0005634]; plasma membrane [GO:0005886]	actin binding [GO:0003779]; PH domain binding [GO:0042731]; spectrin binding [GO:0030507]; structural constituent of cytoskeleton [GO:0005200]	Q9JLB0	TISSUE SPECIFICITY: Widely expressed.			R-MMU-6794361;					199460;				O70318;	O70318;	cd14473;	IPR008379;IPR019749;IPR030546;IPR000798;IPR014847;IPR014352;IPR035963;IPR019748;IPR019747;IPR000299;IPR018979;IPR018980;IPR011993;IPR007477;IPR029071;	PTHR23280:SF17;
O08529	Calpain-2 catalytic subunit OS=Mus musculus OX=10090 GN=Capn2 PE=1 SV=4	1	0.98	0.92	0.97	0.95	1	O08529	0.973333	0.966667	0.824042	0.486216	0.532608	0.907158	1.0069	1.0069	O08529	O08529	CAN2_MOUSE	reviewed	Calpain-2 catalytic subunit (EC 3.4.22.53) (80 kDa M-calpain subunit) (CALP80) (Calcium-activated neutral proteinase 2) (CANP 2) (Calpain M-type) (Calpain-2 large subunit) (Millimolar-calpain) (M-calpain)	Capn2;AI326419;Capa-2;Capa2;m-calpain;m-calpin	Mus musculus (Mouse)	700	10090.ENSMUSP00000068895	mmu:12334	79,872	PF01067;PF13833;PF00648;	blastocyst development [GO:0001824]; cellular response to amino acid stimulus [GO:0071230]; myoblast fusion [GO:0007520]; protein autoprocessing [GO:0016540]; proteolysis [GO:0006508]; proteolysis involved in cellular protein catabolic process [GO:0051603]; regulation of cytoskeleton organization [GO:0051493]; response to hypoxia [GO:0001666]	chromatin [GO:0000785]; cytoplasm [GO:0005737]; cytosol [GO:0005829]; dendrite [GO:0030425]; endoplasmic reticulum [GO:0005783]; Golgi apparatus [GO:0005794]; lysosome [GO:0005764]; membrane raft [GO:0045121]; nucleus [GO:0005634]; perinuclear endoplasmic reticulum [GO:0097038]; plasma membrane [GO:0005886]; pseudopodium [GO:0031143]	calcium-dependent cysteine-type endopeptidase activity [GO:0004198]; calcium ion binding [GO:0005509]; cytoskeletal protein binding [GO:0008092]; peptidase activity [GO:0008233]; protein heterodimerization activity [GO:0046982]		TISSUE SPECIFICITY: Ubiquitous.		3.4.22.53;	R-MMU-1474228;					198471;				O08529;	O08529;	cd00214;cd00044;	IPR033883;IPR022684;IPR022682;IPR022683;IPR036213;IPR029539;IPR011992;IPR018247;IPR002048;IPR000169;IPR001300;	PTHR10183:SF268;
Q8BPN8	DmX-like protein 2 OS=Mus musculus OX=10090 GN=Dmxl2 PE=1 SV=3	1	0.97	0.93	0.9	0.9	0.91	Q8BPN8	0.903333	0.966667	0.0368524	0.186595	0.0562467	0.236093	0.934483	-1.07011	Q8BPN8	Q8BPN8	DMXL2_MOUSE	reviewed	DmX-like protein 2 (Rabconnectin-3)	Dmxl2;Kiaa0856;6330586A12;6430411K14Rik;E130119P06Rik;mKIAA0856	Mus musculus (Mouse)	3032	10090.ENSMUSP00000113705	mmu:235380	338,209	PF12234;PF00400;	vacuolar acidification [GO:0007035]; vacuolar proton-transporting V-type ATPase complex assembly [GO:0070072]	cell junction [GO:0030054]; RAVE complex [GO:0043291]; synaptic vesicle [GO:0008021]; synaptic vesicle membrane [GO:0030672]	Rab GTPase binding [GO:0017137]		TISSUE SPECIFICITY: Expressed in the brain and pituitary gland. Detected in the hippocampus, dentate gyrus, hypothalamus, pyriform cortex and the granular and molecular layers of the cerebellum of adult animals. In the hypothalamus, expression is observed in the arcuate nucleus, the ME, the organum vasculosum of the lamina terminalis, and the subfornical organ, the subcommissural organ, and the s…												Q8BPN8;	Q8BPN8;		IPR022033;IPR015943;IPR001680;IPR017986;IPR036322;
O55103	Periaxin OS=Mus musculus OX=10090 GN=Prx PE=1 SV=1	1	1.32	1.16	1.35	1.44	1.22	O55103	1.33667	1.16	0.190786	0.906539	0.644171	0.447901	1.1523	1.1523	O55103	O55103	PRAX_MOUSE	reviewed	Periaxin	Prx;L-Periaxin	Mus musculus (Mouse)	1391	10090.ENSMUSP00000096241	mmu:19153	147,688		peripheral nervous system myelin formation [GO:0032290]; peripheral nervous system myelin maintenance [GO:0032287]; regulation of RNA splicing [GO:0043484]; sensory perception of pain [GO:0019233]; transmission of nerve impulse [GO:0019226]	cell junction [GO:0030054]; cytoplasm [GO:0005737]; cytosol [GO:0005829]; nucleus [GO:0005634]; plasma membrane [GO:0005886]			TISSUE SPECIFICITY: Detected in myelinating Schwann cells in intramuscular nerves in triangularis sterni (PubMed:18205176). Detected in sciatic nerve (PubMed:11430802). Detected in eye lens fiber cells (PubMed:21745462). Isoform 1 is detected in myelinating Schwann cells in sciatic nerve (PubMed:9488714, PubMed:10671475, PubMed:10839370). Isoform 2 is detected in myelinating Schwann cells in scia…								202408;	O55103;			O55103;	O55103;		IPR001478;IPR036034;
P63017	Heat shock cognate 71 kDa protein OS=Mus musculus OX=10090 GN=Hspa8 PE=1 SV=1	1	1.01	0.88	1	0.85	1.05	P63017	0.966667	0.963333	0.965853	0.150799	0.648942	0.980473	1.00346	1.00346	P63017	P63017	HSP7C_MOUSE	reviewed	Heat shock cognate 71 kDa protein (Heat shock 70 kDa protein 8)	Hspa8;Hsc70;Hsc73;2410008N15Rik;Hsc71;Hsp73;Hspa10	Mus musculus (Mouse)	646	10090.ENSMUSP00000015800	mmu:15481	70,871	PF00012;	ATP metabolic process [GO:0046034]; cellular protein complex disassembly [GO:0043624]; chaperone cofactor-dependent protein refolding [GO:0051085]; chaperone-mediated autophagy [GO:0061684]; chaperone-mediated autophagy translocation complex disassembly [GO:1904764]; chaperone-mediated protein transport involved in chaperone-mediated autophagy [GO:0061741]; clathrin coat disassembly [GO:0072318];…	cytoplasm [GO:0005737]; cytosol [GO:0005829]; extracellular exosome [GO:0070062]; extracellular matrix [GO:0031012]; intracellular [GO:0005622]; intracellular ribonucleoprotein complex [GO:0030529]; late endosome [GO:0005770]; lysosomal matrix [GO:1990836]; lysosomal membrane [GO:0005765]; melanosome [GO:0042470]; myelin sheath [GO:0043209]; nucleolus [GO:0005730]; nucleus [GO:0005634]; plasma me…	ATPase activity [GO:0016887]; ATPase activity, coupled [GO:0042623]; ATP binding [GO:0005524]; C3HC4-type RING finger domain binding [GO:0055131]; cadherin binding [GO:0045296]; enzyme binding [GO:0019899]; G-protein coupled receptor binding [GO:0001664]; heat shock protein binding [GO:0031072]; phosphatidylserine binding [GO:0001786]; ubiquitin protein ligase binding [GO:0031625]; unfolded prote…	O41974; O88447; P43883; Q9DBG5	TISSUE SPECIFICITY: Ubiquitous.			R-MMU-3371453;R-MMU-3371497;R-MMU-3371568;R-MMU-3371571;R-MMU-432720;R-MMU-432722;R-MMU-450408;R-MMU-6798695;R-MMU-72163;R-MMU-8856828;R-MMU-8876725;R-MMU-888590;					200428;	P63017;	DIP-32353N;		P63017;	P63017;		IPR018181;IPR029048;IPR029047;IPR013126;	PTHR19375;
Q9WV92	Band 4.1-like protein 3 OS=Mus musculus OX=10090 GN=Epb41l3 PE=1 SV=1	1	1.23	0.9	1.19	0.88	1.14	Q9WV92	1.07	1.04333	0.855189	0.337604	0.983279	0.922205	1.02556	1.02556	Q9WV92	Q9WV92	E41L3_MOUSE	reviewed	Band 4.1-like protein 3 (4.1B) (Differentially expressed in adenocarcinoma of the lung protein 1) (DAL-1) (DAL1P) (mDAL-1) [Cleaved into: Band 4.1-like protein 3, N-terminally processed]	Epb41l3;Dal1;Epb4.1l3;Kiaa0987;4.1B;DAL1P;NBL3	Mus musculus (Mouse)	929	10090.ENSMUSP00000079098	mmu:13823	103,338	PF05902;PF08736;PF09380;PF00373;PF09379;PF04382;	actomyosin structure organization [GO:0031032]; apoptotic process [GO:0006915]; cortical actin cytoskeleton organization [GO:0030866]; cortical cytoskeleton organization [GO:0030865]; cytoskeletal anchoring at plasma membrane [GO:0007016]; myelin maintenance [GO:0043217]; neuron projection morphogenesis [GO:0048812]; paranodal junction assembly [GO:0030913]; protein localization to juxtaparanode …	cell-cell junction [GO:0005911]; cytoplasm [GO:0005737]; cytoskeleton [GO:0005856]; juxtaparanode region of axon [GO:0044224]; paranode region of axon [GO:0033270]; plasma membrane [GO:0005886]; postsynaptic density [GO:0014069]	actin binding [GO:0003779]; structural constituent of cytoskeleton [GO:0005200]		TISSUE SPECIFICITY: Detected in brain (at protein level). Highest expression in brain, lower in testis, adrenal gland, heart and kidney. Also present in muscle and epithelial cells. Isoform 1 is expressed in brain, isoform 2 is expressed in heart and isoform 3 is mostly expressed in kidney but also in heart and brain. Isoform 6 seems to be most abundant in kidney while isoform 4 and isoform 5 are…			R-MMU-6794361;					199461;				Q9WV92;	Q9WV92;	cd14473;	IPR030691;IPR008379;IPR019749;IPR000798;IPR014847;IPR014352;IPR035963;IPR019748;IPR019747;IPR000299;IPR018979;IPR018980;IPR011993;IPR007477;IPR029071;	PTHR23280:SF20;
P17710	Hexokinase-1 OS=Mus musculus OX=10090 GN=Hk1 PE=1 SV=3	1	0.9	0.84	0.83	0.83	0.91	P17710	0.856667	0.913333	0.351219	0.151829	0.489824	0.590423	0.937956	-1.06615	P17710	P17710	HXK1_MOUSE	reviewed	Hexokinase-1 (EC 2.7.1.1) (Hexokinase type I) (HK I) (Hexokinase, tumor isozyme)	Hk1;BB404130;Hk-1;Hk1-s;dea;mHk1-s	Mus musculus (Mouse)	974	10090.ENSMUSP00000072195	mmu:15275	108,303	PF00349;PF03727;	canonical glycolysis [GO:0061621]; carbohydrate phosphorylation [GO:0046835]; cellular glucose homeostasis [GO:0001678]; establishment of protein localization to mitochondrion [GO:0072655]; glycolytic process [GO:0006096]; maintenance of protein location in mitochondrion [GO:0072656]; positive regulation of cytokine secretion involved in immune response [GO:0002741]; positive regulation of interl…	cilium [GO:0005929]; cytosol [GO:0005829]; membrane raft [GO:0045121]; mitochondrial outer membrane [GO:0005741]; mitochondrion [GO:0005739]; sperm principal piece [GO:0097228]	ATP binding [GO:0005524]; fructokinase activity [GO:0008865]; glucokinase activity [GO:0004340]; glucose binding [GO:0005536]; hexokinase activity [GO:0004396]; mannokinase activity [GO:0019158]; peptidoglycan binding [GO:0042834]		TISSUE SPECIFICITY: In rapidly growing tumor cells exhibiting high glucose catabolic rates, isoform HK1 is markedly elevated. Isoform HK1-SA, isoform HK1-SB and isoform HK1-SC are found only in spermatogenic cells. Isoform HK1-SC is detected in round spermatids, condensing spermatids and mature sperm where it is found in the head membranes, mitochondria of the midpiece and the fibrous sheath of t…			R-MMU-70171;	P17710;				200315;				P17710;	P17710;		IPR001312;IPR019807;IPR022673;IPR022672;	PTHR19443;
P56480	ATP synthase subunit beta mitochondrial OS=Mus musculus OX=10090 GN=Atp5f1b PE=1 SV=2	1	1.01	0.9	0.93	0.78	0.97	P56480	0.893333	0.97	0.320474	0.307161	0.536226	0.565852	0.920962	-1.08582	P56480	P56480	ATPB_MOUSE	reviewed	ATP synthase subunit beta, mitochondrial (EC 3.6.3.14) (ATP synthase F1 subunit beta)	Atp5b	Mus musculus (Mouse)	529	10090.ENSMUSP00000026459	mmu:11947	56,300	PF00006;PF02874;	angiogenesis [GO:0001525]; ATP biosynthetic process [GO:0006754]; ATP synthesis coupled proton transport [GO:0015986]; lipid metabolic process [GO:0006629]; negative regulation of cell adhesion involved in substrate-bound cell migration [GO:0006933]; positive regulation of blood vessel endothelial cell migration [GO:0043536]; proton transport [GO:0015992]; regulation of intracellular pH [GO:00514…	cell surface [GO:0009986]; extracellular matrix [GO:0031012]; membrane [GO:0016020]; mitochondrial inner membrane [GO:0005743]; mitochondrial membrane [GO:0031966]; mitochondrial nucleoid [GO:0042645]; mitochondrial proton-transporting ATP synthase complex [GO:0005753]; mitochondrion [GO:0005739]; myelin sheath [GO:0043209]; plasma membrane [GO:0005886]; proton-transporting ATP synthase complex […	angiostatin binding [GO:0043532]; ATP binding [GO:0005524]; MHC class I protein binding [GO:0042288]; proton-transporting ATPase activity, rotational mechanism [GO:0046961]; proton-transporting ATP synthase activity, rotational mechanism [GO:0046933]					R-MMU-163210;R-MMU-8949613;					198254;				P56480;	P56480;		IPR003593;IPR005722;IPR020003;IPR004100;IPR036121;IPR000194;IPR024034;IPR027417;
Q91V92	ATP-citrate synthase OS=Mus musculus OX=10090 GN=Acly PE=1 SV=1	1	0.95	0.89	0.9	0.85	0.93	Q91V92	0.893333	0.946667	0.247693	0.984683	0.69768	0.502984	0.943662	-1.0597	Q91V92	Q91V92	ACLY_MOUSE	reviewed	ATP-citrate synthase (EC 2.3.3.8) (ATP-citrate (pro-S-)-lyase) (Citrate cleavage enzyme)	Acly;A730098H14Rik;AW538652	Mus musculus (Mouse)	1091	10090.ENSMUSP00000103012	mmu:104112	119,728	PF16114;PF00285;PF02629;PF00549;	acetyl-CoA biosynthetic process [GO:0006085]; citrate metabolic process [GO:0006101]; fatty acid biosynthetic process [GO:0006633]; lipid biosynthetic process [GO:0008610]; oxaloacetate metabolic process [GO:0006107]	citrate lyase complex [GO:0009346]; cytosol [GO:0005829]; mitochondrion [GO:0005739]; nucleoplasm [GO:0005654]; plasma membrane [GO:0005886]	ATP binding [GO:0005524]; ATP citrate synthase activity [GO:0003878]; cofactor binding [GO:0048037]; metal ion binding [GO:0046872]	Q8CFN5-4				R-MMU-163765;R-MMU-6798695;R-MMU-75105;					222369;				Q91V92;	Q91V92;		IPR014608;IPR017440;IPR032263;IPR016142;IPR016143;IPR002020;IPR036969;IPR033847;IPR003781;IPR005811;IPR036291;IPR017866;IPR016102;
Q8CI94	Glycogen phosphorylase brain form OS=Mus musculus OX=10090 GN=Pygb PE=1 SV=3	1	0.93	0.88	0.88	0.87	0.93	Q8CI94	0.893333	0.936667	0.333587	0.178703	0.440627	0.576371	0.953737	-1.04851	Q8CI94	Q8CI94	PYGB_MOUSE	reviewed	Glycogen phosphorylase, brain form (EC 2.4.1.1)	Pygb	Mus musculus (Mouse)	843	10090.ENSMUSP00000035743	mmu:110078	96,730	PF00343;	glycogen catabolic process [GO:0005980]	axon [GO:0030424]; cytoplasm [GO:0005737]	glycogen phosphorylase activity [GO:0008184]; linear malto-oligosaccharide phosphorylase activity [GO:0102250]; pyridoxal phosphate binding [GO:0030170]; SHG alpha-glucan phosphorylase activity [GO:0102499]					R-MMU-6798695;					225278;				Q8CI94;	Q8CI94;	cd04300;	IPR011833;IPR000811;IPR035090;	PTHR11468;
P63038	60 kDa heat shock protein mitochondrial OS=Mus musculus OX=10090 GN=Hspd1 PE=1 SV=1	1	1.01	0.96	0.92	0.87	0.95	P63038	0.913333	0.99	0.0514259	0.764404	0.59738	0.268716	0.922559	-1.08394	P63038	P63038	CH60_MOUSE	reviewed	60 kDa heat shock protein, mitochondrial (EC 3.6.4.9) (60 kDa chaperonin) (Chaperonin 60) (CPN60) (HSP-65) (Heat shock protein 60) (HSP-60) (Hsp60) (Mitochondrial matrix protein P1)	Hspd1;Hsp60;60kDa	Mus musculus (Mouse)	573	10090.ENSMUSP00000027123	mmu:15510	60,955	PF00118;	'de novo' protein folding [GO:0006458]; activation of cysteine-type endopeptidase activity involved in apoptotic process [GO:0006919]; apoptotic mitochondrial changes [GO:0008637]; B cell activation [GO:0042113]; B cell cytokine production [GO:0002368]; B cell proliferation [GO:0042100]; cellular response to heat [GO:0034605]; chaperone-mediated protein folding [GO:0061077]; interaction with symb…	cell surface [GO:0009986]; clathrin-coated pit [GO:0005905]; coated vesicle [GO:0030135]; cyclin-dependent protein kinase activating kinase holoenzyme complex [GO:0019907]; cytoplasm [GO:0005737]; cytosol [GO:0005829]; early endosome [GO:0005769]; extracellular exosome [GO:0070062]; extracellular matrix [GO:0031012]; extracellular space [GO:0005615]; Golgi apparatus [GO:0005794]; intracellular me…	apolipoprotein A-I binding [GO:0034186]; apolipoprotein binding [GO:0034185]; ATP binding [GO:0005524]; chaperone binding [GO:0051087]; double-stranded RNA binding [GO:0003725]; enzyme binding [GO:0019899]; high-density lipoprotein particle binding [GO:0008035]; hydrolase activity [GO:0016787]; insulin binding [GO:0043559]; lipopolysaccharide binding [GO:0001530]; modification-dependent protein b…										200451;		DIP-31396N;		P63038;	P63038;	cd03344;	IPR018370;IPR001844;IPR002423;IPR027409;IPR027413;IPR027410;	PTHR11353;
P39053	Dynamin-1 OS=Mus musculus OX=10090 GN=Dnm1 PE=1 SV=2	1	0.99	0.92	0.83	0.86	0.87	P39053	0.853333	0.97	0.0138813	0.371145	0.369807	0.177399	0.879725	-1.13672	P39053	P39053	DYN1_MOUSE	reviewed	Dynamin-1 (EC 3.6.5.5)	Dnm1;Dnm;Kiaa4093;AI838169;Ftfl;mKIAA4093	Mus musculus (Mouse)	867	10090.ENSMUSP00000088618	mmu:13429	97,803	PF01031;PF00350;PF02212;PF00169;	adult locomotory behavior [GO:0008344]; clathrin-dependent endocytosis [GO:0072583]; dynamin family protein polymerization involved in mitochondrial fission [GO:0003374]; endocytosis [GO:0006897]; endosome organization [GO:0007032]; G-protein coupled receptor internalization [GO:0002031]; membrane fusion [GO:0061025]; mitochondrial fission [GO:0000266]; positive regulation of synaptic vesicle rec…	Golgi apparatus [GO:0005794]; membrane coat [GO:0030117]; microtubule [GO:0005874]; mitochondrial membrane [GO:0031966]; myelin sheath [GO:0043209]; nucleoplasm [GO:0005654]; nucleus [GO:0005634]; photoreceptor inner segment [GO:0001917]; plasma membrane [GO:0005886]; synaptic vesicle [GO:0008021]; varicosity [GO:0043196]	D2 dopamine receptor binding [GO:0031749]; GTPase activity [GO:0003924]; GTP binding [GO:0005525]; identical protein binding [GO:0042802]; microtubule binding [GO:0008017]; nitric-oxide synthase binding [GO:0050998]; protein complex binding [GO:0032403]; protein C-terminus binding [GO:0008022]; protein dimerization activity [GO:0046983]; protein kinase binding [GO:0019901]	Q7TQF7; Q5S007; Q9JJV2-1				R-MMU-166016;R-MMU-190873;R-MMU-196025;R-MMU-2132295;R-MMU-437239;R-MMU-8856828;					199257;	P39053;			P39053;	P39053;	cd08771;	IPR027741;IPR000375;IPR001401;IPR019762;IPR022812;IPR030381;IPR003130;IPR020850;IPR027417;IPR011993;IPR001849;	PTHR11566;PTHR11566:SF32;
P12960	Contactin-1 OS=Mus musculus OX=10090 GN=Cntn1 PE=1 SV=1	1	1.13	1.06	0.98	1.09	1.06	P12960	1.04333	1.06333	0.708991	0.769664	0.864873	0.841243	0.981191	-1.01917	P12960	P12960	CNTN1_MOUSE	reviewed	Contactin-1 (Neural cell surface protein F3)	Cntn1;AW495098;CNTN;F3cam;usl	Mus musculus (Mouse)	1020	10090.ENSMUSP00000000109	mmu:12805	113,388	PF00041;PF07679;PF00047;	cell adhesion [GO:0007155]; cerebellum development [GO:0021549]; neuron projection development [GO:0031175]; Notch signaling pathway [GO:0007219]; positive regulation of gene expression [GO:0010628]; positive regulation of neuron projection development [GO:0010976]; positive regulation of peptidyl-tyrosine phosphorylation [GO:0050731]; positive regulation of sodium ion transport [GO:0010765]	anchored component of membrane [GO:0031225]; membrane raft [GO:0045121]; myelin sheath [GO:0043209]; plasma membrane [GO:0005886]	carbohydrate binding [GO:0030246]										198797;				P12960;	P12960;	cd00063;	IPR036992;IPR003961;IPR036116;IPR007110;IPR036179;IPR013783;IPR013098;IPR003599;IPR003598;IPR013151;	PTHR43905:SF2;
P50516	V-type proton ATPase catalytic subunit A OS=Mus musculus OX=10090 GN=Atp6v1a PE=1 SV=2	1	1	0.93	0.92	0.84	0.93	P50516	0.896667	0.976667	0.0955042	0.296769	0.801587	0.337109	0.918089	-1.08922	P50516	P50516	VATA_MOUSE	reviewed	V-type proton ATPase catalytic subunit A (V-ATPase subunit A) (EC 3.6.3.14) (V-ATPase 69 kDa subunit) (Vacuolar proton pump subunit alpha)	Atp6v1a;Atp6a1;Atp6a2;Atp6v1a1;AI647066;VA68;VPP2	Mus musculus (Mouse)	617	10090.ENSMUSP00000066886	mmu:11964	68,326	PF00006;PF02874;PF16886;	ATP hydrolysis coupled proton transport [GO:0015991]; ATP metabolic process [GO:0046034]; cellular iron ion homeostasis [GO:0006879]; cellular response to increased oxygen levels [GO:0036295]	apical plasma membrane [GO:0016324]; cytosol [GO:0005829]; lysosomal membrane [GO:0005765]; microvillus [GO:0005902]; mitochondrion [GO:0005739]; myelin sheath [GO:0043209]; plasma membrane [GO:0005886]; proton-transporting V-type ATPase, V1 domain [GO:0033180]	ATP binding [GO:0005524]; proton-transporting ATPase activity, rotational mechanism [GO:0046961]					R-MMU-1222556;R-MMU-77387;R-MMU-917977;R-MMU-983712;					198261;				P50516;	P50516;		IPR031686;IPR023366;IPR020003;IPR004100;IPR036121;IPR000194;IPR024034;IPR005725;IPR027417;IPR022878;	PTHR43607;
Q61699	Heat shock protein 105 kDa OS=Mus musculus OX=10090 GN=Hsph1 PE=1 SV=2	1	1.05	0.89	0.91	0.84	0.94	Q61699	0.896667	0.98	0.209471	0.934682	0.561652	0.467157	0.914966	-1.09294	Q61699	Q61699	HS105_MOUSE	reviewed	Heat shock protein 105 kDa (42 degrees C-HSP) (Heat shock 110 kDa protein) (Heat shock-related 100 kDa protein E7I) (HSP-E7I)	Hsph1;Hsp105;Hsp110;Kiaa0201;105kDa;AI790491;hsp-E7I;hsp110/105	Mus musculus (Mouse)	858	10090.ENSMUSP00000074392	mmu:15505	96,407	PF00012;	chaperone cofactor-dependent protein refolding [GO:0051085]; negative regulation of apoptotic signaling pathway [GO:2001234]; negative regulation of establishment of protein localization to mitochondrion [GO:1903748]; negative regulation of intrinsic apoptotic signaling pathway in response to hydrogen peroxide [GO:1903751]; negative regulation of neuron apoptotic process [GO:0043524]; negative re…	cytoplasm [GO:0005737]; cytosol [GO:0005829]; extracellular region [GO:0005576]; nucleoplasm [GO:0005654]; nucleus [GO:0005634]; protein complex [GO:0043234]	adenyl-nucleotide exchange factor activity [GO:0000774]; alpha-tubulin binding [GO:0043014]; ATP binding [GO:0005524]		TISSUE SPECIFICITY: Highly expressed in testis. Present at lower levels in most brain regions, except cerebellum. Within the brain, expression is restricted to neurons (at protein level). Overexpressed in cancer cells. {ECO:0000269|PubMed:10865058, ECO:0000269|PubMed:16232202}.			R-MMU-3371453;					200448;	Q61699;	DIP-32354N;		Q61699;	Q61699;		IPR018181;IPR029048;IPR029047;IPR013126;	PTHR19375;
Q64521	Glycerol-3-phosphate dehydrogenase mitochondrial OS=Mus musculus OX=10090 GN=Gpd2 PE=1 SV=2	1	1.05	0.95	0.94	0.94	1	Q64521	0.96	1	0.318289	0.200921	0.64613	0.564856	0.96	-1.04167	Q64521	Q64521	GPDM_MOUSE	reviewed	Glycerol-3-phosphate dehydrogenase, mitochondrial (GPD-M) (GPDH-M) (EC 1.1.5.3) (Protein TISP38)	Gpd2;Gdm1;AA408484;AI448216;AU021455;AW494132;GPDH;Gpd-m;Gpdh-m;TISP38	Mus musculus (Mouse)	727	10090.ENSMUSP00000028167	mmu:14571	80,954	PF01266;PF16901;PF13499;	camera-type eye development [GO:0043010]; gluconeogenesis [GO:0006094]; glycerol-3-phosphate metabolic process [GO:0006072]; glycerol catabolic process [GO:0019563]; multicellular organism growth [GO:0035264]	glycerol-3-phosphate dehydrogenase complex [GO:0009331]; mitochondrial inner membrane [GO:0005743]; mitochondrion [GO:0005739]	calcium ion binding [GO:0005509]; sn-glycerol-3-phosphate:ubiquinone-8 oxidoreductase activity [GO:0052591]				1.1.5.3;	R-MMU-1483166;R-MMU-163560;					199894;				Q64521;	Q64521;	cd00051;	IPR031656;IPR038299;IPR011992;IPR018247;IPR002048;IPR006076;IPR036188;IPR000447;	PTHR11985;
P99024	Tubulin beta-5 chain OS=Mus musculus OX=10090 GN=Tubb5 PE=1 SV=1	1	0.97	0.85	0.84	0.75	0.9	P99024	0.83	0.94	0.156975	0.855097	0.949539	0.411044	0.882979	-1.13253	P99024	P99024	TBB5_MOUSE	reviewed	Tubulin beta-5 chain	Tubb5;AA408537;AI596182;B130022C14Rik;M(beta)5	Mus musculus (Mouse)	444	10090.ENSMUSP00000001566	mmu:22154	49,671	PF00091;PF03953;	cellular process [GO:0009987]; microtubule-based process [GO:0007017]; spindle assembly [GO:0051225]	cell body [GO:0044297]; cytoplasm [GO:0005737]; cytoplasmic ribonucleoprotein granule [GO:0036464]; cytosol [GO:0005829]; extracellular matrix [GO:0031012]; membrane raft [GO:0045121]; microtubule [GO:0005874]; nuclear envelope lumen [GO:0005641]; nucleus [GO:0005634]; tubulin complex [GO:0045298]	GTPase activating protein binding [GO:0032794]; GTPase activity [GO:0003924]; GTP binding [GO:0005525]; MHC class I protein binding [GO:0042288]; protein complex binding [GO:0032403]; protein domain specific binding [GO:0019904]; structural constituent of cytoskeleton [GO:0005200]; ubiquitin protein ligase binding [GO:0031625]		TISSUE SPECIFICITY: Ubiquitously expressed with highest levels in spleen, thymus and immature brain. Expressed in embryonic brain, including throughout the developing cortex and in the subventricular zone. Also found in radial glial cells, intermediate progenitors, migrating neurons and postmitotic neurons (PubMed:23246003). Expressed in skin and developing hair follicle (PubMed:26637975). {ECO:0…			R-MMU-2565942;R-MMU-380259;R-MMU-380270;R-MMU-380320;R-MMU-5620912;R-MMU-6798695;R-MMU-8854518;					204381;	P99024;		P99024;	P99024;	P99024;		IPR013838;IPR002453;IPR008280;IPR000217;IPR018316;IPR037103;IPR036525;IPR023123;IPR017975;IPR003008;	PTHR11588;PTHR11588:SF256;
P20357	Microtubule-associated protein 2 OS=Mus musculus OX=10090 GN=Map2 PE=1 SV=2	1	1.8	1.07	2.13	1.1	1.56	P20357	1.59667	1.29	0.478436	0.299316	0.847463	0.683078	1.23773	1.23773	P20357	P20357	MTAP2_MOUSE	reviewed	Microtubule-associated protein 2 (MAP-2)	Map2;Mtap2;G1-397-34;MAP-2;Mtap-2;repro4	Mus musculus (Mouse)	1828	10090.ENSMUSP00000109650	mmu:17756	199,132	PF08377;PF00418;	axonogenesis [GO:0007409]; cellular response to organic substance [GO:0071310]; central nervous system neuron development [GO:0021954]; dendrite development [GO:0016358]; dendrite morphogenesis [GO:0048813]; establishment of cell polarity [GO:0030010]; microtubule bundle formation [GO:0001578]; regulation of axonogenesis [GO:0050770]	CA3 pyramidal cell dendrite [GO:0097442]; cell body [GO:0044297]; cytoplasm [GO:0005737]; cytosol [GO:0005829]; dendrite [GO:0030425]; dendritic shaft [GO:0043198]; intracellular [GO:0005622]; microtubule [GO:0005874]; microtubule associated complex [GO:0005875]; neuronal cell body [GO:0043025]; neuron projection [GO:0043005]; nuclear periphery [GO:0034399]; nucleolus [GO:0005730]; postsynaptic d…	calmodulin binding [GO:0005516]; cytoskeletal regulatory protein binding [GO:0005519]; dystroglycan binding [GO:0002162]; microtubule binding [GO:0008017]	Q0KK55									201585;				P20357;	P20357;		IPR030797;IPR013588;IPR001084;	PTHR11501:SF15;
P17182	Alpha-enolase OS=Mus musculus OX=10090 GN=Eno1 PE=1 SV=3	1	0.94	0.98	0.97	0.95	1	P17182	0.973333	0.973333	1	0.45888	0.806857	1	1	-1	P17182	P17182	ENOA_MOUSE	reviewed	Alpha-enolase (EC 4.2.1.11) (2-phospho-D-glycerate hydro-lyase) (Enolase 1) (Non-neural enolase) (NNE)	Eno1;Eno-1;Eno1b;EG433182;Gm5506	Mus musculus (Mouse)	434	10090.ENSMUSP00000079727	mmu:433182	47,141	PF00113;PF03952;	glycolytic process [GO:0006096]; in utero embryonic development [GO:0001701]; positive regulation of binding [GO:0051099]	cell cortex region [GO:0099738]; cell surface [GO:0009986]; cytoplasm [GO:0005737]; cytosol [GO:0005829]; extrinsic component of plasma membrane [GO:0019897]; membrane [GO:0016020]; myelin sheath [GO:0043209]; phosphopyruvate hydratase complex [GO:0000015]; plasma membrane [GO:0005886]	cadherin binding [GO:0045296]; GTPase binding [GO:0051020]; magnesium ion binding [GO:0000287]; phosphopyruvate hydratase activity [GO:0004634]; protein heterodimerization activity [GO:0046982]; protein homodimerization activity [GO:0042803]; RNA binding [GO:0003723]; RNA polymerase II regulatory region sequence-specific DNA binding [GO:0000977]; transcriptional repressor activity, RNA polymerase…		TISSUE SPECIFICITY: Testis. Found in the principal piece of sperm tail (at protein level). The alpha/alpha homodimer is expressed in embryo and in most adult tissues. The alpha/beta heterodimer and the beta/beta homodimer are found in striated muscle, and the alpha/gamma heterodimer and the gamma/gamma homodimer in neurons. In striated muscle, expression of ENO1 appears to be independent of fiber…		4.2.1.11;		P17182;				199451;241069;				P17182;	P17182;	cd03313;	IPR000941;IPR036849;IPR029017;IPR034390;IPR020810;IPR020809;IPR020811;	PTHR11902;
A2ASS6	Titin OS=Mus musculus OX=10090 GN=Ttn PE=1 SV=1	1	0.8	0.73	0.91	0.81	1.01	A2ASS6	0.91	0.843333	0.539104	0.438947	0.672487	0.72568	1.07905	1.07905	A2ASS6	A2ASS6	TITIN_MOUSE	reviewed	Titin (EC 2.7.11.1) (Connectin)	Ttn;1100001C23Rik;2310036G12Rik;2310057K23Rik;2310074I15Rik;AF006999;AV006427;D330041I19Rik;D830007G01Rik;L56;mdm;shru	Mus musculus (Mouse)	35213	10090.ENSMUSP00000107477	mmu:22138	3,906,488	PF00041;PF07679;PF00069;PF02818;PF09042;	actin filament organization [GO:0007015]; adult heart development [GO:0007512]; cardiac muscle contraction [GO:0060048]; cardiac muscle fiber development [GO:0048739]; cardiac muscle hypertrophy [GO:0003300]; cardiac muscle tissue morphogenesis [GO:0055008]; cardiac myofibril assembly [GO:0055003]; detection of muscle stretch [GO:0035995]; forward locomotion [GO:0043056]; heart development [GO:00…	A band [GO:0031672]; condensed nuclear chromosome [GO:0000794]; I band [GO:0031674]; M band [GO:0031430]; muscle myosin complex [GO:0005859]; sarcomere [GO:0030017]; striated muscle thin filament [GO:0005865]; Z disc [GO:0030018]	actin filament binding [GO:0051015]; actinin binding [GO:0042805]; ankyrin binding [GO:0030506]; ATP binding [GO:0005524]; calcium ion binding [GO:0005509]; calmodulin binding [GO:0005516]; enzyme binding [GO:0019899]; identical protein binding [GO:0042802]; muscle alpha-actinin binding [GO:0051371]; protease binding [GO:0002020]; protein kinase binding [GO:0019901]; protein self-association [GO:…	Q70IV5				R-MMU-114608;R-MMU-390522;									A2ASS6;	A2ASS6;	cd00063;	IPR003961;IPR036116;IPR007110;IPR036179;IPR013783;IPR013098;IPR003599;IPR003598;IPR013106;IPR011009;IPR004168;IPR000719;IPR015129;IPR008266;
P46660	Alpha-internexin OS=Mus musculus OX=10090 GN=Ina PE=1 SV=3	1	1.12	0.94	0.99	0.87	1.01	P46660	0.956667	1.02	0.408373	0.808137	0.809688	0.63211	0.937908	-1.0662	P46660	P46660	AINX_MOUSE	reviewed	Alpha-internexin (Alpha-Inx) (66 kDa neurofilament protein) (NF-66) (Neurofilament-66)	Ina;AV028420;NF-66;NF66	Mus musculus (Mouse)	501	10090.ENSMUSP00000041347	mmu:226180	55,383	PF00038;PF04732;	cell differentiation [GO:0030154]; cellular response to leukemia inhibitory factor [GO:1990830]; intermediate filament cytoskeleton organization [GO:0045104]; nervous system development [GO:0007399]; neurofilament cytoskeleton organization [GO:0060052]	cytoplasmic ribonucleoprotein granule [GO:0036464]; intermediate filament cytoskeleton [GO:0045111]; myelin sheath [GO:0043209]; neurofilament [GO:0005883]; nuclear membrane [GO:0031965]; nucleoplasm [GO:0005654]	structural molecule activity [GO:0005198]										230487;				P46660;	P46660;		IPR027703;IPR001664;IPR006821;IPR018039;	PTHR23239;PTHR23239:SF132;
Q61316	Heat shock 70 kDa protein 4 OS=Mus musculus OX=10090 GN=Hspa4 PE=1 SV=1	1	1.03	0.9	0.98	0.92	1.03	Q61316	0.976667	0.976667	1	0.273885	0.789526	1	1	-1	Q61316	Q61316	HSP74_MOUSE	reviewed	Heat shock 70 kDa protein 4 (Heat shock 70-related protein APG-2)	Hspa4;Apg2;Hsp110;70kDa;AI317151;APG-2;Hsp70RY;mKIAA4025	Mus musculus (Mouse)	841	10090.ENSMUSP00000020630	mmu:15525	94,133	PF00012;	chaperone-mediated protein complex assembly [GO:0051131]; protein import into mitochondrial outer membrane [GO:0045040]	cytosol [GO:0005829]; extracellular exosome [GO:0070062]	ATP binding [GO:0005524]												DIP-46965N;		Q61316;	Q61316;		IPR018181;IPR029048;IPR029047;IPR013126;	PTHR19375;
P68368	Tubulin alpha-4A chain OS=Mus musculus OX=10090 GN=Tuba4a PE=1 SV=1	1	0.91	0.88	0.73	0.72	0.77	P68368	0.74	0.93	0.00832637	0.444777	0.303574	0.158065	0.795699	-1.25676	P68368	P68368	TBA4A_MOUSE	reviewed	Tubulin alpha-4A chain (Alpha-tubulin 4) (Alpha-tubulin isotype M-alpha-4) (Tubulin alpha-4 chain)	Tuba4a;Tuba4;M[a]4	Mus musculus (Mouse)	448	10090.ENSMUSP00000078429	mmu:22145	49,924	PF00091;PF03953;	microtubule-based process [GO:0007017]	cytoplasm [GO:0005737]; cytoskeleton [GO:0005856]; microtubule [GO:0005874]; microtubule cytoskeleton [GO:0015630]	enzyme binding [GO:0019899]; GTPase activity [GO:0003924]; GTP binding [GO:0005525]; protein kinase binding [GO:0019901]; structural constituent of cytoskeleton [GO:0005200]					R-MMU-114608;R-MMU-190840;R-MMU-2132295;R-MMU-2467813;R-MMU-2500257;R-MMU-2565942;R-MMU-3371497;R-MMU-380259;R-MMU-380270;R-MMU-380320;R-MMU-437239;R-MMU-5610787;R-MMU-5617833;R-MMU-5620912;R-MMU-5620924;R-MMU-5626467;R-MMU-5632684;R-MMU-5663220;R-MMU-6807878;R-MMU-6811434;R-MMU-6811436;R-MMU-68877;R-MMU-8852276;R-MMU-8854518;R-MMU-8955332;R-MMU-983189;					204375;				P68368;	P68368;		IPR002452;IPR008280;IPR000217;IPR018316;IPR037103;IPR036525;IPR023123;IPR017975;IPR003008;	PTHR11588;
Q8BZ98	Dynamin-3 OS=Mus musculus OX=10090 GN=Dnm3 PE=1 SV=1	1	1.17	0.94	1.12	0.95	1.09	Q8BZ98	1.05333	1.03667	0.856661	0.460457	0.730788	0.922739	1.01608	1.01608	Q8BZ98	Q8BZ98	DYN3_MOUSE	reviewed	Dynamin-3 (EC 3.6.5.5)	Dnm3;Kiaa0820;9630020E24Rik;AW061159;B230343F03Rik;C530045C17;mKIAA0820	Mus musculus (Mouse)	863	10090.ENSMUSP00000064538	mmu:103967	97,190	PF01031;PF00350;PF02212;PF00169;	dynamin family protein polymerization involved in mitochondrial fission [GO:0003374]; membrane fusion [GO:0061025]; mitochondrial fission [GO:0000266]; negative regulation of dendritic spine morphogenesis [GO:0061002]; positive regulation of filopodium assembly [GO:0051491]; positive regulation of synaptic vesicle recycling [GO:1903423]; postsynaptic neurotransmitter receptor internalization [GO:…	apical tubulobulbar complex [GO:0061828]; axon [GO:0030424]; basal tubulobulbar complex [GO:0061829]; dendritic spine head [GO:0044327]; Golgi apparatus [GO:0005794]; microtubule [GO:0005874]; mitochondrial membrane [GO:0031966]; mitochondrion [GO:0005739]; perinuclear region of cytoplasm [GO:0048471]; photoreceptor inner segment [GO:0001917]; postsynaptic density [GO:0014069]; postsynaptic endoc…	GTPase activity [GO:0003924]; GTP binding [GO:0005525]; identical protein binding [GO:0042802]; microtubule binding [GO:0008017]; nitric-oxide synthase binding [GO:0050998]; type 1 metabotropic glutamate receptor binding [GO:0031798]; type 5 metabotropic glutamate receptor binding [GO:0031802]	Q7TQF7				R-MMU-166016;R-MMU-2132295;R-MMU-437239;R-MMU-8856828;					222243;				Q8BZ98;	Q8BZ98;	cd08771;	IPR000375;IPR001401;IPR019762;IPR022812;IPR030381;IPR003130;IPR020850;IPR027417;IPR011993;IPR001849;	PTHR11566;
Q91ZU6	Dystonin OS=Mus musculus OX=10090 GN=Dst PE=1 SV=2	1	1.03	0.96	1.09	0.98	1.12	Q91ZU6	1.06333	0.996667	0.2302	0.58216	0.368394	0.487003	1.06689	1.06689	Q91ZU6	Q91ZU6	DYST_MOUSE	reviewed	Dystonin (Bullous pemphigoid antigen 1) (BPA) (Dystonia musculorum protein) (Hemidesmosomal plaque protein) (Microtubule actin cross-linking factor 2)	Dst;Bpag1;Macf2;2310001O04Rik;A830042E19Rik;AW554249;BP230;BPAG1-n;Bpag;ah;athetoid;dt;mKIAA0728;nmf203;nmf339	Mus musculus (Mouse)	7393	10090.ENSMUSP00000095392	mmu:13518	834,218	PF00307;PF13499;PF02187;PF00681;PF00435;	axonogenesis [GO:0007409]; cell adhesion [GO:0007155]; cytoplasmic microtubule organization [GO:0031122]; intermediate filament cytoskeleton organization [GO:0045104]; intracellular transport [GO:0046907]; regulation of microtubule polymerization or depolymerization [GO:0031110]; retrograde axonal transport [GO:0008090]	actin cytoskeleton [GO:0015629]; axon [GO:0030424]; axon cytoplasm [GO:1904115]; cell cortex [GO:0005938]; cytoplasm [GO:0005737]; cytoplasmic side of plasma membrane [GO:0009898]; cytoplasmic vesicle [GO:0031410]; endoplasmic reticulum membrane [GO:0005789]; focal adhesion [GO:0005925]; hemidesmosome [GO:0030056]; H zone [GO:0031673]; integral component of membrane [GO:0016021]; intercalated dis…	actin binding [GO:0003779]; calcium ion binding [GO:0005509]; microtubule binding [GO:0008017]; microtubule plus-end binding [GO:0051010]; protein homodimerization activity [GO:0042803]	P21807	TISSUE SPECIFICITY: Isoform 1 and 2 are expressed in striated and heart muscle cells. Isoform 5 is expressed in the skin. Isoform 6 is expressed in sensory neural cells of the dorsal root ganglion and with low level in the skin (at protein level). Isoform 1 is expressed predominantly in the brain and spinal cord with low levels in the heart (PubMed:14581450). Isoform 2 is predominantly expressed …			R-MMU-2022090;R-MMU-446107;					199328;				Q91ZU6;	Q91ZU6;	cd00014;cd00051;	IPR001589;IPR001715;IPR036872;IPR011992;IPR018247;IPR002048;IPR003108;IPR036534;IPR035915;IPR001101;IPR018159;IPR002017;
Q9WUB3	Glycogen phosphorylase muscle form OS=Mus musculus OX=10090 GN=Pygm PE=1 SV=3	1	0.87	0.85	0.82	0.81	0.88	Q9WUB3	0.836667	0.906667	0.248371	0.140302	0.353929	0.503359	0.922794	-1.08367	Q9WUB3	Q9WUB3	PYGM_MOUSE	reviewed	Glycogen phosphorylase, muscle form (EC 2.4.1.1) (Myophosphorylase)	Pygm;AI115133;PG	Mus musculus (Mouse)	842	10090.ENSMUSP00000047564	mmu:19309	97,286	PF00343;	glycogen catabolic process [GO:0005980]	cytoplasm [GO:0005737]; Z disc [GO:0030018]	glycogen phosphorylase activity [GO:0008184]; linear malto-oligosaccharide phosphorylase activity [GO:0102250]; nucleotide binding [GO:0000166]; pyridoxal phosphate binding [GO:0030170]; SHG alpha-glucan phosphorylase activity [GO:0102499]					R-MMU-70221;					202528;				Q9WUB3;	Q9WUB3;	cd04300;	IPR011833;IPR000811;IPR035090;	PTHR11468;
P68373	Tubulin alpha-1C chain OS=Mus musculus OX=10090 GN=Tuba1c PE=1 SV=1	1	1	0.79	1	0.8	0.99	P68373	0.93	0.93	1	0.00317403	0.926338	1	1	-1	P68373	P68373	TBA1C_MOUSE	reviewed	Tubulin alpha-1C chain (Alpha-tubulin 6) (Alpha-tubulin isotype M-alpha-6) (Tubulin alpha-6 chain) [Cleaved into: Detyrosinated tubulin alpha-1C chain]	Tuba1c;Tuba6;M[a]6	Mus musculus (Mouse)	449	10090.ENSMUSP00000051033	mmu:22146	49,909	PF00091;PF03953;	microtubule-based process [GO:0007017]	cytoplasmic microtubule [GO:0005881]; microtubule cytoskeleton [GO:0015630]; nucleus [GO:0005634]	GTPase activity [GO:0003924]; GTP binding [GO:0005525]; structural constituent of cytoskeleton [GO:0005200]		TISSUE SPECIFICITY: Minor alpha-tubulin expressed in all tissues. {ECO:0000269|PubMed:3785200}.			R-MMU-190840;R-MMU-2132295;R-MMU-2467813;R-MMU-2500257;R-MMU-3371497;R-MMU-380320;R-MMU-437239;R-MMU-5610787;R-MMU-5617833;R-MMU-5620924;R-MMU-5626467;R-MMU-5632684;R-MMU-5663220;R-MMU-6807878;R-MMU-6811434;R-MMU-6811436;R-MMU-68877;R-MMU-8852276;R-MMU-8955332;R-MMU-983189;					204376;				P68373;	P68373;		IPR002452;IPR008280;IPR000217;IPR018316;IPR037103;IPR036525;IPR023123;IPR017975;IPR003008;	PTHR11588;
Q60597	2-oxoglutarate dehydrogenase mitochondrial OS=Mus musculus OX=10090 GN=Ogdh PE=1 SV=3	1	0.95	0.87	0.89	0.85	0.94	Q60597	0.893333	0.94	0.367227	0.775655	0.639568	0.603655	0.950355	-1.05224	Q60597	Q60597	ODO1_MOUSE	reviewed	2-oxoglutarate dehydrogenase, mitochondrial (EC 1.2.4.2) (2-oxoglutarate dehydrogenase complex component E1) (OGDC-E1) (Alpha-ketoglutarate dehydrogenase)	Ogdh;Kiaa4192;2210403E04Rik;2210412K19Rik;AA409584;d1401;mKIAA4192	Mus musculus (Mouse)	1023	10090.ENSMUSP00000091041	mmu:18293	116,449	PF16078;PF00676;PF16870;PF02779;	2-oxoglutarate metabolic process [GO:0006103]; cerebellar cortex development [GO:0021695]; generation of precursor metabolites and energy [GO:0006091]; glycolytic process [GO:0006096]; hippocampus development [GO:0021766]; histone succinylation [GO:0106077]; NADH metabolic process [GO:0006734]; olfactory bulb mitral cell layer development [GO:0061034]; pyramidal neuron development [GO:0021860]; s…	mitochondrial matrix [GO:0005759]; mitochondrial membrane [GO:0031966]; mitochondrion [GO:0005739]; nucleus [GO:0005634]; oxoglutarate dehydrogenase complex [GO:0045252]	chaperone binding [GO:0051087]; heat shock protein binding [GO:0031072]; metal ion binding [GO:0046872]; oxoglutarate dehydrogenase (NAD+) activity [GO:0034602]; oxoglutarate dehydrogenase (succinyl-transferring) activity [GO:0004591]; thiamine pyrophosphate binding [GO:0030976]					R-MMU-389661;R-MMU-71064;R-MMU-71403;					201905;				Q60597;	Q60597;		IPR032106;IPR011603;IPR001017;IPR031717;IPR029061;IPR005475;	PTHR23152;
P14824	Annexin A6 OS=Mus musculus OX=10090 GN=Anxa6 PE=1 SV=3	1	1	0.88	1.03	0.89	1.08	P14824	1	0.96	0.595867	0.360626	0.659593	0.764252	1.04167	1.04167	P14824	P14824	ANXA6_MOUSE	reviewed	Annexin A6 (67 kDa calelectrin) (Annexin VI) (Annexin-6) (Calphobindin-II) (CPB-II) (Chromobindin-20) (Lipocortin VI) (Protein III) (p68) (p70)	Anxa6;Anx6;AW107198;AnxVI;Cabm;Camb	Mus musculus (Mouse)	673	10090.ENSMUSP00000104511	mmu:11749	75,885	PF00191;	apoptotic signaling pathway [GO:0097190]; calcium ion transport [GO:0006816]; ion transmembrane transport [GO:0034220]; mitochondrial calcium ion homeostasis [GO:0051560]; protein homooligomerization [GO:0051260]; regulation of muscle contraction [GO:0006937]	cytosol [GO:0005829]; late endosome membrane [GO:0031902]; lysosomal membrane [GO:0005765]; melanosome [GO:0042470]; mitochondrion [GO:0005739]; perinuclear region of cytoplasm [GO:0048471]	calcium-dependent phospholipid binding [GO:0005544]; calcium-dependent protein binding [GO:0048306]; calcium ion binding [GO:0005509]; cholesterol binding [GO:0015485]; GTP binding [GO:0005525]; ligand-gated ion channel activity [GO:0015276]; lipid binding [GO:0008289]; protein homodimerization activity [GO:0042803]										198112;				P14824;	P14824;		IPR001464;IPR018502;IPR018252;IPR037104;IPR002393;	PTHR10502:SF19;
Q91ZX7	Prolow-density lipoprotein receptor-related protein 1 OS=Mus musculus OX=10090 GN=Lrp1 PE=1 SV=1	1	1.02	0.91	1.12	1.02	1.14	Q91ZX7	1.09333	0.976667	0.0808674	0.559791	0.906646	0.316303	1.11945	1.11945	Q91ZX7	Q91ZX7	LRP1_MOUSE	reviewed	Prolow-density lipoprotein receptor-related protein 1 (LRP-1) (Alpha-2-macroglobulin receptor) (A2MR) (CD antigen CD91) [Cleaved into: Low-density lipoprotein receptor-related protein 1 85 kDa subunit (LRP-85); Low-density lipoprotein receptor-related protein 1 515 kDa subunit (LRP-515); Low-density lipoprotein receptor-related protein 1 intracellular domain (LRPICD)]	Lrp1;A2mr;AI316852;CD91;Lrp;b2b1554Clo	Mus musculus (Mouse)	4545	10090.ENSMUSP00000044004	mmu:16971	504,742	PF12662;PF16472;PF00008;PF07645;PF00057;PF00058;	amyloid-beta clearance [GO:0097242]; aorta morphogenesis [GO:0035909]; apoptotic cell clearance [GO:0043277]; cardiac septum development [GO:0003279]; cholesterol metabolic process [GO:0008203]; coronary vasculature development [GO:0060976]; negative regulation of platelet-derived growth factor receptor-beta signaling pathway [GO:2000587]; negative regulation of smooth muscle cell migration [GO:0…	basolateral plasma membrane [GO:0016323]; clathrin-coated pit [GO:0005905]; early endosome [GO:0005769]; integral component of plasma membrane [GO:0005887]; membrane [GO:0016020]; nucleus [GO:0005634]; perinuclear region of cytoplasm [GO:0048471]; receptor complex [GO:0043235]	alpha-2 macroglobulin receptor activity [GO:0016964]; apolipoprotein binding [GO:0034185]; calcium ion binding [GO:0005509]; clathrin heavy chain binding [GO:0032050]; protein complex binding [GO:0032403]	P97318; Q62108; P48356; Q9WVI9; Q9ERE9									201201;	Q91ZX7;	DIP-47785N;		Q91ZX7;	Q91ZX7;	cd00112;	IPR011042;IPR026823;IPR032485;IPR001881;IPR013032;IPR000742;IPR000152;IPR018097;IPR009030;IPR036055;IPR023415;IPR000033;IPR002172;
Q03265	ATP synthase subunit alpha mitochondrial OS=Mus musculus OX=10090 GN=Atp5f1a PE=1 SV=1	1	1.01	0.93	0.92	0.89	0.96	Q03265	0.923333	0.98	0.154399	0.687663	0.785428	0.410179	0.942177	-1.06137	Q03265	Q03265	ATPA_MOUSE	reviewed	ATP synthase subunit alpha, mitochondrial (ATP synthase F1 subunit alpha)	Atp5a1;AI035633;AL022851;AL023067;Atpm;D18Ertd206e;Mom2	Mus musculus (Mouse)	553	10090.ENSMUSP00000026495	mmu:11946	59,753	PF00006;PF00306;PF02874;	ATP biosynthetic process [GO:0006754]; ATP synthesis coupled proton transport [GO:0015986]; lipid metabolic process [GO:0006629]; negative regulation of endothelial cell proliferation [GO:0001937]; positive regulation of blood vessel endothelial cell migration [GO:0043536]	COP9 signalosome [GO:0008180]; extracellular matrix [GO:0031012]; membrane [GO:0016020]; mitochondrial inner membrane [GO:0005743]; mitochondrial proton-transporting ATP synthase complex [GO:0005753]; mitochondrion [GO:0005739]; myelin sheath [GO:0043209]; plasma membrane [GO:0005886]; proton-transporting ATP synthase complex [GO:0045259]; proton-transporting ATP synthase complex, catalytic core …	angiostatin binding [GO:0043532]; ATP binding [GO:0005524]; MHC class I protein binding [GO:0042288]; proton-transporting ATP synthase activity, rotational mechanism [GO:0046933]					R-MMU-163210;R-MMU-8949613;					198253;				Q03265;	Q03265;	cd01132;	IPR023366;IPR000793;IPR038376;IPR033732;IPR005294;IPR020003;IPR004100;IPR036121;IPR000194;IPR027417;
P16330	2' 3'-cyclic-nucleotide 3'-phosphodiesterase OS=Mus musculus OX=10090 GN=Cnp PE=1 SV=3	1	1.12	1.31	0.86	1.3	1.1	P16330	1.08667	1.14333	0.734732	0.614545	0.667264	0.856571	0.950437	-1.05215	P16330	P16330	CN37_MOUSE	reviewed	2',3'-cyclic-nucleotide 3'-phosphodiesterase (CNP) (CNPase) (EC 3.1.4.37)	Cnp;Cnp1;CNPase;Cnp-1	Mus musculus (Mouse)	420	10090.ENSMUSP00000099409	mmu:12799	47,123	PF05881;	adult locomotory behavior [GO:0008344]; aging [GO:0007568]; axonogenesis [GO:0007409]; cyclic nucleotide catabolic process [GO:0009214]; forebrain development [GO:0030900]; microtubule cytoskeleton organization [GO:0000226]; oligodendrocyte differentiation [GO:0048709]; regulation of mitochondrial membrane permeability [GO:0046902]; response to lipopolysaccharide [GO:0032496]; response to toxic s…	cytoplasm [GO:0005737]; cytosol [GO:0005829]; extracellular space [GO:0005615]; melanosome [GO:0042470]; membrane [GO:0016020]; microtubule [GO:0005874]; microvillus [GO:0005902]; mitochondrial inner membrane [GO:0005743]; mitochondrial outer membrane [GO:0005741]; myelin sheath [GO:0043209]; myelin sheath abaxonal region [GO:0035748]; myelin sheath adaxonal region [GO:0035749]; nucleoplasm [GO:0…	2',3'-cyclic-nucleotide 3'-phosphodiesterase activity [GO:0004113]; cyclic nucleotide binding [GO:0030551]; RNA binding [GO:0003723]										198792;				P16330;	P16330;		IPR008431;IPR009097;IPR027417;	PTHR10156;
Q8R0Y6	Cytosolic 10-formyltetrahydrofolate dehydrogenase OS=Mus musculus OX=10090 GN=Aldh1l1 PE=1 SV=1	1	0.97	0.92	1.04	0.95	1.08	Q8R0Y6	1.02333	0.963333	0.253015	0.927629	0.535853	0.506732	1.06228	1.06228	Q8R0Y6	Q8R0Y6	AL1L1_MOUSE	reviewed	Cytosolic 10-formyltetrahydrofolate dehydrogenase (10-FTHFDH) (FDH) (EC 1.5.1.6) (Aldehyde dehydrogenase family 1 member L1)	Aldh1l1;Fthfd;1810048F20Rik;FDH;Neut2	Mus musculus (Mouse)	902	10090.ENSMUSP00000032175	mmu:107747	98,709	PF00171;PF02911;PF00551;	10-formyltetrahydrofolate catabolic process [GO:0009258]; biosynthetic process [GO:0009058]; one-carbon metabolic process [GO:0006730]	cytosol [GO:0005829]; mitochondrion [GO:0005739]	aldehyde dehydrogenase (NAD) activity [GO:0004029]; formyltetrahydrofolate dehydrogenase activity [GO:0016155]; hydroxymethyl-, formyl- and related transferase activity [GO:0016742]					R-MMU-196757;					223535;				Q8R0Y6;	Q8R0Y6;		IPR011407;IPR036736;IPR016161;IPR016163;IPR016160;IPR029510;IPR016162;IPR015590;IPR005793;IPR037022;IPR002376;IPR036477;IPR011034;IPR001555;IPR009081;
Q8VEK3	Heterogeneous nuclear ribonucleoprotein U OS=Mus musculus OX=10090 GN=Hnrnpu PE=1 SV=1	1	1.14	0.93	1.06	0.91	1.04	Q8VEK3	1.00333	1.02333	0.809337	0.829069	0.732175	0.899126	0.980456	-1.01993	Q8VEK3	Q8VEK3	HNRPU_MOUSE	reviewed	Heterogeneous nuclear ribonucleoprotein U (hnRNP U) (Scaffold-attachment factor A) (SAF-A)	Hnrnpu;Hnrpu;AA408410;AI256620;AL024194;AL024437;AW557595;C86794;SAFA;Sp120;hnRNP_U	Mus musculus (Mouse)	800	10090.ENSMUSP00000047571	mmu:51810	87,918	PF02037;PF00622;	cardiac muscle cell development [GO:0055013]; cell cycle [GO:0007049]; cell division [GO:0051301]; cellular response to glucocorticoid stimulus [GO:0071385]; cellular response to leukemia inhibitory factor [GO:1990830]; circadian regulation of gene expression [GO:0032922]; covalent chromatin modification [GO:0016569]; CRD-mediated mRNA stabilization [GO:0070934]; dosage compensation by inactivati…	catalytic step 2 spliceosome [GO:0071013]; cell surface [GO:0009986]; centrosome [GO:0005813]; condensed chromosome kinetochore [GO:0000777]; CRD-mediated mRNA stability complex [GO:0070937]; cytoplasmic ribonucleoprotein granule [GO:0036464]; extracellular matrix [GO:0031012]; inactive sex chromosome [GO:0098577]; intracellular ribonucleoprotein complex [GO:0030529]; kinetochore [GO:0000776]; ma…	actin binding [GO:0003779]; ATP binding [GO:0005524]; chromatin binding [GO:0003682]; chromatin DNA binding [GO:0031490]; core promoter binding [GO:0001047]; DNA binding [GO:0003677]; double-stranded DNA binding [GO:0003690]; double-stranded RNA binding [GO:0003725]; identical protein binding [GO:0042802]; macromolecular complex binding [GO:0044877]; mRNA 3'-UTR binding [GO:0003730]; poly(A) bind…	Q3TKT4				R-MMU-72163;					206185;		DIP-34257N;		Q8VEK3;		cd12884;	IPR001870;IPR013320;IPR026745;IPR027417;IPR003034;IPR036361;IPR003877;IPR035778;	PTHR12381:SF11;
Q91VD9	NADH-ubiquinone oxidoreductase 75 kDa subunit mitochondrial OS=Mus musculus OX=10090 GN=Ndufs1 PE=1 SV=2	1	1.05	0.94	0.86	0.92	0.91	Q91VD9	0.896667	0.996667	0.0532023	0.836483	0.505658	0.272289	0.899666	-1.11152	Q91VD9	Q91VD9	NDUS1_MOUSE	reviewed	NADH-ubiquinone oxidoreductase 75 kDa subunit, mitochondrial (EC 1.6.5.3) (EC 1.6.99.3) (Complex I-75kD) (CI-75kD)	Ndufs1;5830412M15Rik;9930026A05Rik	Mus musculus (Mouse)	727	10090.ENSMUSP00000027111	mmu:227197	79,777	PF00384;PF10588;PF09326;	apoptotic mitochondrial changes [GO:0008637]; ATP metabolic process [GO:0046034]; ATP synthesis coupled electron transport [GO:0042773]; cellular respiration [GO:0045333]; reactive oxygen species metabolic process [GO:0072593]; regulation of mitochondrial membrane potential [GO:0051881]	mitochondrial intermembrane space [GO:0005758]; mitochondrial respiratory chain complex I [GO:0005747]; mitochondrion [GO:0005739]; myelin sheath [GO:0043209]	2 iron, 2 sulfur cluster binding [GO:0051537]; 4 iron, 4 sulfur cluster binding [GO:0051539]; electron transfer activity [GO:0009055]; iron-sulfur cluster binding [GO:0051536]; metal ion binding [GO:0046872]; NADH dehydrogenase (ubiquinone) activity [GO:0008137]					R-MMU-611105;R-MMU-6799198;					230599;	Q91VD9;			Q91VD9;	Q91VD9;	cd00207;	IPR036010;IPR001041;IPR006656;IPR006963;IPR000283;IPR010228;IPR019574;IPR015405;
Q64727	Vinculin OS=Mus musculus OX=10090 GN=Vcl PE=1 SV=4	1	1.06	1	1.29	1.06	1.23	Q64727	1.19333	1.02	0.0730276	0.107191	0.157489	0.301883	1.16993	1.16993	Q64727	Q64727	VINC_MOUSE	reviewed	Vinculin (Metavinculin)	Vcl;9430097D22;AA571387;AI462105;AW545629	Mus musculus (Mouse)	1066	10090.ENSMUSP00000022369	mmu:22330	116,717	PF01044;	adherens junction assembly [GO:0034333]; apical junction assembly [GO:0043297]; axon extension [GO:0048675]; cell adhesion [GO:0007155]; epithelial cell-cell adhesion [GO:0090136]; lamellipodium assembly [GO:0030032]; morphogenesis of an epithelium [GO:0002009]; protein localization to cell surface [GO:0034394]; regulation of cell migration [GO:0030334]	actin cytoskeleton [GO:0015629]; adherens junction [GO:0005912]; brush border [GO:0005903]; cell-cell adherens junction [GO:0005913]; cell-cell junction [GO:0005911]; costamere [GO:0043034]; cytoplasm [GO:0005737]; fascia adherens [GO:0005916]; focal adhesion [GO:0005925]; inner dense plaque of desmosome [GO:0090637]; membrane raft [GO:0045121]; outer dense plaque of desmosome [GO:0090636]; plasm…	actin filament binding [GO:0051015]; alpha-catenin binding [GO:0045294]; cadherin binding [GO:0045296]; dystroglycan binding [GO:0002162]; structural molecule activity [GO:0005198]; ubiquitin protein ligase binding [GO:0031625]	Q61210; P49024; Q8VI36; P39447; P26039				R-MMU-114608;R-MMU-445355;R-MMU-5674135;R-MMU-6798695;					204506;				Q64727;	Q64727;		IPR036723;IPR017997;IPR006077;IPR000633;	PTHR18914;PTHR18914:SF1;
Q01853	Transitional endoplasmic reticulum ATPase OS=Mus musculus OX=10090 GN=Vcp PE=1 SV=4	1	1.06	0.88	1.07	0.88	1.09	Q01853	1.01333	0.98	0.715913	0.101861	0.767539	0.844722	1.03401	1.03401	Q01853	Q01853	TERA_MOUSE	reviewed	Transitional endoplasmic reticulum ATPase (TER ATPase) (EC 3.6.4.6) (15S Mg(2+)-ATPase p97 subunit) (Valosin-containing protein) (VCP)	Vcp;3110001E05;CDC48;p97;p97/VCP	Mus musculus (Mouse)	806	10090.ENSMUSP00000030164	mmu:269523	89,322	PF00004;PF02933;PF02359;PF09336;	activation of cysteine-type endopeptidase activity involved in apoptotic process [GO:0006919]; aggresome assembly [GO:0070842]; ATP metabolic process [GO:0046034]; autophagosome maturation [GO:0097352]; autophagy [GO:0006914]; cellular response to DNA damage stimulus [GO:0006974]; double-strand break repair [GO:0006302]; endoplasmic reticulum stress-induced pre-emptive quality control [GO:0061857…	ATPase complex [GO:1904949]; cytoplasm [GO:0005737]; cytosol [GO:0005829]; Derlin-1 retrotranslocation complex [GO:0036513]; endoplasmic reticulum [GO:0005783]; endoplasmic reticulum membrane [GO:0005789]; lipid droplet [GO:0005811]; myelin sheath [GO:0043209]; nucleoplasm [GO:0005654]; nucleus [GO:0005634]; perinuclear region of cytoplasm [GO:0048471]; proteasome complex [GO:0000502]; protein co…	ADP binding [GO:0043531]; ATPase activity [GO:0016887]; ATP binding [GO:0005524]; BAT3 complex binding [GO:1904288]; deubiquitinase activator activity [GO:0035800]; identical protein binding [GO:0042802]; K48-linked polyubiquitin modification-dependent protein binding [GO:0036435]; lipid binding [GO:0008289]; MHC class I protein binding [GO:0042288]; polyubiquitin modification-dependent protein b…	Itself; Q9R049; Q80UU1; P36037; Q9JI78; Q9ES54; O35987; Q9BQE4; P70362				R-MMU-110320;R-MMU-3371511;R-MMU-382556;R-MMU-532668;R-MMU-5358346;R-MMU-5689896;R-MMU-6798695;R-MMU-8876725;					234661;	Q01853;	DIP-29796N;		Q01853;	Q01853;		IPR003593;IPR005938;IPR009010;IPR003959;IPR003960;IPR004201;IPR029067;IPR003338;IPR027417;IPR015415;
Q6URW6	Myosin-14 OS=Mus musculus OX=10090 GN=Myh14 PE=1 SV=1	1	1.05	0.95	1.09	1	1.11	Q6URW6	1.06667	1	0.20823	0.724266	0.841307	0.464831	1.06667	1.06667	Q6URW6	Q6URW6	MYH14_MOUSE	reviewed	Myosin-14 (Myosin heavy chain 14) (Myosin heavy chain, non-muscle IIc) (Non-muscle myosin heavy chain IIc) (NMHC II-C)	Myh14;2400004E04Rik;II-C;NHMCII;NMHC_II-C	Mus musculus (Mouse)	2000	10090.ENSMUSP00000103531	mmu:71960	228,586	PF00063;PF02736;PF01576;	actin filament-based movement [GO:0030048]; actomyosin structure organization [GO:0031032]; microtubule-based movement [GO:0007018]; mitochondrion morphogenesis [GO:0070584]; neuronal action potential [GO:0019228]; regulation of cell shape [GO:0008360]; sensory perception of sound [GO:0007605]; skeletal muscle contraction [GO:0003009]; skeletal muscle tissue development [GO:0007519]; vocalization…	actomyosin [GO:0042641]; axon [GO:0030424]; brush border [GO:0005903]; cytoplasm [GO:0005737]; growth cone [GO:0030426]; myelin sheath [GO:0043209]; myosin complex [GO:0016459]; myosin II complex [GO:0016460]; myosin II filament [GO:0097513]; stress fiber [GO:0001725]	actin-dependent ATPase activity [GO:0030898]; actin filament binding [GO:0051015]; ATPase activity [GO:0016887]; ATP binding [GO:0005524]; calmodulin binding [GO:0005516]; microfilament motor activity [GO:0000146]; microtubule binding [GO:0008017]; microtubule motor activity [GO:0003777]		TISSUE SPECIFICITY: Highest levels in lung, kidney, brain and colon, very low levels in liver and bladder and no expression in spleen or seminal vesicle (at protein level). Isoform 1 is expressed in liver, kidney and testis with low levels in skeletal muscle and heart. Isoform 1 and isoform 2 are expressed in brain and lung. Isoform 2 is the main isoform expressed in skeletal muscle and heart. Is…			R-MMU-5627123;					215057;				Q6URW6;			IPR000048;IPR036961;IPR001609;IPR004009;IPR008989;IPR002928;IPR027417;
O08599	Syntaxin-binding protein 1 OS=Mus musculus OX=10090 GN=Stxbp1 PE=1 SV=2	1	0.99	0.97	0.88	0.89	0.92	O08599	0.896667	0.986667	0.0037951	0.326371	0.69768	0.137189	0.908784	-1.10037	O08599	O08599	STXB1_MOUSE	reviewed	Syntaxin-binding protein 1 (Protein unc-18 homolog 1) (Unc18-1) (Protein unc-18 homolog A) (Unc-18A)	Stxbp1;AI317162;AI326233;MMS10-G;Ms10g;Munc-18a;Munc18-1;N-sec1;Rb-sec1;Sxtbp1;Unc18-1;Unc18h;nsec1	Mus musculus (Mouse)	594	10090.ENSMUSP00000089051	mmu:20910	67,569	PF00995;	axon target recognition [GO:0007412]; cellular response to interferon-gamma [GO:0071346]; developmental process involved in reproduction [GO:0003006]; exocytosis [GO:0006887]; long term synaptic depression [GO:0060292]; negative regulation of neuron apoptotic process [GO:0043524]; negative regulation of protein complex assembly [GO:0031333]; negative regulation of synaptic transmission, GABAergic…	axon [GO:0030424]; cytoskeleton [GO:0005856]; cytosol [GO:0005829]; extrinsic component of presynaptic active zone membrane [GO:0098891]; mitochondrion [GO:0005739]; myelin sheath [GO:0043209]; nucleoplasm [GO:0005654]; perinuclear region of cytoplasm [GO:0048471]; phagocytic vesicle [GO:0045335]; plasma membrane [GO:0005886]; platelet alpha granule [GO:0031091]; postsynapse [GO:0098794]; presyna…	identical protein binding [GO:0042802]; phospholipase binding [GO:0043274]; protein domain specific binding [GO:0019904]; protein kinase binding [GO:0019901]; protein N-terminus binding [GO:0047485]; syntaxin-1 binding [GO:0017075]; syntaxin binding [GO:0019905]	P31423				R-MMU-181429;R-MMU-181430;R-MMU-210500;R-MMU-212676;R-MMU-264642;R-MMU-888590;					203564;		DIP-31951N;		O08599;	O08599;		IPR027482;IPR001619;IPR036045;	PTHR11679;
Q7TPR4	Alpha-actinin-1 OS=Mus musculus OX=10090 GN=Actn1 PE=1 SV=1	1	1	0.98	1.24	1.07	1.22	Q7TPR4	1.17667	0.993333	0.0274933	0.077418	0.0338191	0.214327	1.18456	1.18456	Q7TPR4	Q7TPR4	ACTN1_MOUSE	reviewed	Alpha-actinin-1 (Alpha-actinin cytoskeletal isoform) (F-actin cross-linking protein) (Non-muscle alpha-actinin-1)	Actn1;3110023F10Rik;Actn1a	Mus musculus (Mouse)	892	10090.ENSMUSP00000021554	mmu:109711	103,068	PF00307;PF08726;PF00435;	actin crosslink formation [GO:0051764]; actin filament bundle assembly [GO:0051017]; actin filament network formation [GO:0051639]; actin filament organization [GO:0007015]; cortical cytoskeleton organization [GO:0030865]; focal adhesion assembly [GO:0048041]; negative regulation of cellular component movement [GO:0051271]; platelet formation [GO:0030220]; platelet morphogenesis [GO:0036344]	actin filament [GO:0005884]; brush border [GO:0005903]; cell-cell junction [GO:0005911]; cell projection [GO:0042995]; cortical cytoskeleton [GO:0030863]; cytoplasm [GO:0005737]; dense core granule membrane [GO:0032127]; fascia adherens [GO:0005916]; focal adhesion [GO:0005925]; intracellular [GO:0005622]; plasma membrane [GO:0005886]; ruffle [GO:0001726]; sarcomere [GO:0030017]; secretory granul…	actin filament binding [GO:0051015]; calcium ion binding [GO:0005509]; double-stranded RNA binding [GO:0003725]; integrin binding [GO:0005178]; ion channel binding [GO:0044325]; ligand-dependent nuclear receptor transcription coactivator activity [GO:0030374]; protein homodimerization activity [GO:0042803]; vinculin binding [GO:0017166]					R-MMU-114608;R-MMU-446388;					224977;	Q7TPR4;			Q7TPR4;	Q7TPR4;	cd00014;cd00051;	IPR001589;IPR026921;IPR001715;IPR036872;IPR011992;IPR014837;IPR018247;IPR002048;IPR018159;IPR002017;	PTHR43947:SF3;
P13595	Neural cell adhesion molecule 1 OS=Mus musculus OX=10090 GN=Ncam1 PE=1 SV=3	1	1.18	1.16	1.04	1.2	1.12	P13595	1.12	1.11333	0.931935	0.428888	0.791625	0.959999	1.00599	1.00599	P13595	P13595	NCAM1_MOUSE	reviewed	Neural cell adhesion molecule 1 (N-CAM-1) (NCAM-1) (CD antigen CD56)	Ncam1;Ncam;CD56;E-NCAM;NCAM-1	Mus musculus (Mouse)	1115	10090.ENSMUSP00000130668	mmu:17967	119,427	PF00041;PF07679;	cell surface receptor signaling pathway [GO:0007166]; homotypic cell-cell adhesion [GO:0034109]; neuron projection development [GO:0031175]; positive regulation of calcium-mediated signaling [GO:0050850]; regulation of exocyst assembly [GO:0001928]	anchored component of membrane [GO:0031225]; axon [GO:0030424]; cell-cell junction [GO:0005911]; cell surface [GO:0009986]; cytosol [GO:0005829]; external side of plasma membrane [GO:0009897]; extracellular matrix [GO:0031012]; growth cone [GO:0030426]; integral component of membrane [GO:0016021]; myelin sheath [GO:0043209]; neuronal cell body [GO:0043025]; plasma membrane [GO:0005886]	heparin binding [GO:0008201]; identical protein binding [GO:0042802]	P21803									201699;	P13595;			P13595;	P13595;	cd00063;	IPR003961;IPR036116;IPR007110;IPR036179;IPR013783;IPR013098;IPR003599;IPR003598;IPR013106;IPR033019;IPR009138;	PTHR44059:SF2;
P48722	Heat shock 70 kDa protein 4L OS=Mus musculus OX=10090 GN=Hspa4l PE=1 SV=2	1	1.02	0.87	0.91	0.81	0.93	P48722	0.883333	0.963333	0.252672	0.853287	0.765864	0.506732	0.916955	-1.09057	P48722	P48722	HS74L_MOUSE	reviewed	Heat shock 70 kDa protein 4L (Heat shock 70-related protein APG-1) (Osmotic stress protein 94)	Hspa4l;Apg1;Hsp4l;Osp94;94kDa;AI461691;APG-1	Mus musculus (Mouse)	838	10090.ENSMUSP00000076336	mmu:18415	94,382	PF00012;	protein folding [GO:0006457]; response to unfolded protein [GO:0006986]	cytoplasm [GO:0005737]; cytosol [GO:0005829]; nucleus [GO:0005634]	ATP binding [GO:0005524]	Q99P72; Q9JK11-1	TISSUE SPECIFICITY: Highly expressed in testis. Also expressed in renal medulla of water-restricted animals. {ECO:0000269|PubMed:8647834}.			R-MMU-3371453;					201985;				P48722;	P48722;		IPR018181;IPR029048;IPR029047;IPR013126;	PTHR19375;
Q04447	Creatine kinase B-type OS=Mus musculus OX=10090 GN=Ckb PE=1 SV=1	1	1.16	0.81	1.14	0.76	1.07	Q04447	0.99	0.99	1	0.292981	0.856272	1	1	-1	Q04447	Q04447	KCRB_MOUSE	reviewed	Creatine kinase B-type (EC 2.7.3.2) (B-CK) (Creatine kinase B chain) (Creatine phosphokinase B-type) (CPK-B)	Ckb;Ckbb;B-CK;Bck;Ck-3;Ck3	Mus musculus (Mouse)	381	10090.ENSMUSP00000001304	mmu:12709	42,713	PF00217;PF02807;	cellular chloride ion homeostasis [GO:0030644]; cerebellum development [GO:0021549]	cytosol [GO:0005829]; dendrite [GO:0030425]; mitochondrion [GO:0005739]; myelin sheath [GO:0043209]; neuronal cell body [GO:0043025]; nucleus [GO:0005634]	ATP binding [GO:0005524]; creatine kinase activity [GO:0004111]; ubiquitin protein ligase binding [GO:0031625]					R-MMU-71288;					198725;	Q04447;			Q04447;	Q04447;		IPR000749;IPR022415;IPR022414;IPR022413;IPR036802;IPR014746;	PTHR11547;
E9Q7L0	Oxoglutarate dehydrogenase-like OS=Mus musculus OX=10090 GN=Ogdhl PE=1 SV=1	1	1.03	0.93	0.91	0.92	0.95	E9Q7L0	0.926667	0.986667	0.133801	0.324114	0.282168	0.387203	0.939189	-1.06475	E9Q7L0	E9Q7L0	E9Q7L0_MOUSE	unreviewed	Oxoglutarate dehydrogenase-like	Ogdhl	Mus musculus (Mouse)	1029	10090.ENSMUSP00000022480	mmu:239017	116,600	PF16078;PF00676;PF16870;PF02779;	tricarboxylic acid cycle [GO:0006099]	mitochondrion [GO:0005739]; oxoglutarate dehydrogenase complex [GO:0045252]	oxoglutarate dehydrogenase (succinyl-transferring) activity [GO:0004591]; thiamine pyrophosphate binding [GO:0030976]														E9Q7L0;			IPR032106;IPR011603;IPR001017;IPR031717;IPR029061;IPR005475;	PTHR23152;
P35486	Pyruvate dehydrogenase E1 component subunit alpha somatic form mitochondrial OS=Mus musculus OX=10090 GN=Pdha1 PE=1 SV=1	1	1.01	0.93	1.04	0.95	1.06	P35486	1.01667	0.98	0.433576	0.735263	0.710241	0.650748	1.03741	1.03741	P35486	P35486	ODPA_MOUSE	reviewed	Pyruvate dehydrogenase E1 component subunit alpha, somatic form, mitochondrial (EC 1.2.4.1) (PDHE1-A type I)	Pdha1;Pdha-1	Mus musculus (Mouse)	390	10090.ENSMUSP00000033662	mmu:18597	43,232	PF00676;	acetyl-CoA biosynthetic process from pyruvate [GO:0006086]; glucose metabolic process [GO:0006006]; mitochondrial acetyl-CoA biosynthetic process from pyruvate [GO:0061732]; tricarboxylic acid cycle [GO:0006099]	mitochondrial matrix [GO:0005759]; mitochondrion [GO:0005739]; myelin sheath [GO:0043209]; nucleolus [GO:0005730]; pyruvate dehydrogenase complex [GO:0045254]	pyruvate dehydrogenase (acetyl-transferring) activity [GO:0004739]; pyruvate dehydrogenase (NAD+) activity [GO:0034604]; pyruvate dehydrogenase activity [GO:0004738]		TISSUE SPECIFICITY: In all tissues, but in very low amount in testis.			R-MMU-204174;R-MMU-389661;R-MMU-5362517;R-MMU-70268;					202090;				P35486;	P35486;		IPR001017;IPR017597;IPR029061;
Q9ERD7	Tubulin beta-3 chain OS=Mus musculus OX=10090 GN=Tubb3 PE=1 SV=1	1	1.01	0.94	0.92	0.9	0.96	Q9ERD7	0.926667	0.983333	0.113818	0.691642	0.786936	0.363612	0.942373	-1.06115	Q9ERD7	Q9ERD7	TBB3_MOUSE	reviewed	Tubulin beta-3 chain	Tubb3;3200002H15Rik;M(beta)3;M(beta)6	Mus musculus (Mouse)	450	10090.ENSMUSP00000071134	mmu:22152	50,419	PF00091;PF03953;	axon guidance [GO:0007411]; microtubule-based process [GO:0007017]; mitotic cell cycle [GO:0000278]	axon [GO:0030424]; cell periphery [GO:0071944]; cytoplasm [GO:0005737]; dendrite [GO:0030425]; intracellular [GO:0005622]; microtubule [GO:0005874]; microtubule cytoskeleton [GO:0015630]; neuronal cell body [GO:0043025]	GTPase activity [GO:0003924]; GTP binding [GO:0005525]; peptide binding [GO:0042277]; structural constituent of cytoskeleton [GO:0005200]	P47757				R-MMU-190840;R-MMU-2132295;R-MMU-2467813;R-MMU-2500257;R-MMU-3371497;R-MMU-380320;R-MMU-437239;R-MMU-5610787;R-MMU-5617833;R-MMU-5620924;R-MMU-5626467;R-MMU-5632684;R-MMU-5663220;R-MMU-6807878;R-MMU-6811434;R-MMU-6811436;R-MMU-68877;R-MMU-8852276;R-MMU-8955332;R-MMU-983189;					204379;		DIP-48419N;		Q9ERD7;	Q9ERD7;		IPR013838;IPR002453;IPR008280;IPR000217;IPR018316;IPR037103;IPR036525;IPR023123;IPR017975;IPR003008;	PTHR11588;PTHR11588:SF256;
Q8K1M6	Dynamin-1-like protein OS=Mus musculus OX=10090 GN=Dnm1l PE=1 SV=2	1	1.01	0.91	0.97	0.87	0.97	Q8K1M6	0.936667	0.973333	0.470636	0.379774	0.952445	0.678595	0.962329	-1.03915	Q8K1M6	Q8K1M6	DNM1L_MOUSE	reviewed	Dynamin-1-like protein (EC 3.6.5.5) (Dynamin family member proline-rich carboxyl-terminal domain less) (Dymple) (Dynamin-related protein 1)	Dnm1l;Drp1;6330417M19Rik;AI450666;Dlp1;Dnmlp1;python	Mus musculus (Mouse)	742		mmu:74006	82,658	PF01031;PF00350;PF02212;	cellular response to oxygen-glucose deprivation [GO:0090650]; cellular response to thapsigargin [GO:1904579]; dynamin family protein polymerization involved in mitochondrial fission [GO:0003374]; endocytosis [GO:0006897]; heart contraction [GO:0060047]; intracellular distribution of mitochondria [GO:0048312]; membrane fusion [GO:0061025]; mitochondrial fission [GO:0000266]; mitochondrial fragment…	brush border [GO:0005903]; cell junction [GO:0030054]; clathrin-coated pit [GO:0005905]; cytoplasm [GO:0005737]; cytosol [GO:0005829]; endoplasmic reticulum [GO:0005783]; Golgi apparatus [GO:0005794]; Golgi membrane [GO:0000139]; intracellular membrane-bounded organelle [GO:0043231]; microtubule [GO:0005874]; microtubule cytoskeleton [GO:0015630]; mitochondrial outer membrane [GO:0005741]; mitoch…	BH2 domain binding [GO:0051433]; clathrin binding [GO:0030276]; GTPase activity [GO:0003924]; GTP binding [GO:0005525]; GTP-dependent protein binding [GO:0030742]; identical protein binding [GO:0042802]; lipid binding [GO:0008289]; microtubule binding [GO:0008017]; protein complex binding [GO:0032403]; protein homodimerization activity [GO:0042803]; Rab GTPase binding [GO:0017137]; ubiquitin prot…	Q5S006; Q8BGV8; Q5NCS9	TISSUE SPECIFICITY: Expressed in the cerebellum and in several regions of the cerebrum and diencephalon. Strongly expressed in the cerebellar Purkinje cells and in the pontile giant neurons. {ECO:0000269|PubMed:9422767}.			R-MMU-75153;					216417;	Q8K1M6;	DIP-54818N;		Q8K1M6;	Q8K1M6;	cd08771;	IPR030556;IPR000375;IPR001401;IPR019762;IPR022812;IPR030381;IPR003130;IPR020850;IPR027417;IPR011993;	PTHR11566;PTHR11566:SF39;
P38647	Stress-70 protein mitochondrial OS=Mus musculus OX=10090 GN=Hspa9 PE=1 SV=3	1	1.1	0.94	1.03	0.89	1.07	P38647	0.996667	1.01333	0.827838	0.875694	0.843455	0.910353	0.983553	-1.01672	P38647	P38647	GRP75_MOUSE	reviewed	Stress-70 protein, mitochondrial (75 kDa glucose-regulated protein) (GRP-75) (Heat shock 70 kDa protein 9) (Mortalin) (Peptide-binding protein 74) (PBP74) (p66 MOT)	Hspa9;Grp75;Hsp74;Hspa9a;74kDa;Csa;Hsc74;Hsp74a;Mortalin;Mot-2;Mot2;Mthsp70;Pbp74	Mus musculus (Mouse)	679	10090.ENSMUSP00000025217	mmu:15526	73,461	PF00012;	erythrocyte differentiation [GO:0030218]; iron-sulfur cluster assembly [GO:0016226]; negative regulation of erythrocyte differentiation [GO:0045647]; negative regulation of hematopoietic stem cell differentiation [GO:1902037]; negative regulation of hemopoiesis [GO:1903707]; protein export from nucleus [GO:0006611]; protein folding [GO:0006457]; regulation of erythrocyte differentiation [GO:00456…	cytoplasm [GO:0005737]; extracellular matrix [GO:0031012]; mitochondrial matrix [GO:0005759]; mitochondrial nucleoid [GO:0042645]; mitochondrion [GO:0005739]; myelin sheath [GO:0043209]; nucleolus [GO:0005730]	ATP binding [GO:0005524]; enzyme binding [GO:0019899]; ubiquitin protein ligase binding [GO:0031625]; unfolded protein binding [GO:0051082]		TISSUE SPECIFICITY: Found in all the cell types examined.								200457;				P38647;	P38647;		IPR012725;IPR018181;IPR029048;IPR029047;IPR013126;	PTHR19375;
Q9D6F9	Tubulin beta-4A chain OS=Mus musculus OX=10090 GN=Tubb4a PE=1 SV=3	1	0.95	0.97	0.82	0.94	0.85	Q9D6F9	0.87	0.973333	0.0564946	0.377701	0.279023	0.275792	0.893836	-1.11877	Q9D6F9	Q9D6F9	TBB4A_MOUSE	reviewed	Tubulin beta-4A chain (Tubulin beta-4 chain)	Tubb4a;Tubb4;AI325297;M(beta)4;Tubb	Mus musculus (Mouse)	444	10090.ENSMUSP00000071135	mmu:22153	49,586	PF00091;PF03953;	cell projection organization [GO:0030030]; microtubule-based process [GO:0007017]; negative regulation of microtubule polymerization [GO:0031115]	axoneme [GO:0005930]; cell projection [GO:0042995]; cilium [GO:0005929]; cytoplasm [GO:0005737]; internode region of axon [GO:0033269]; microtubule [GO:0005874]; myelin sheath [GO:0043209]; neuronal cell body [GO:0043025]	calcium ion binding [GO:0005509]; GTPase activity [GO:0003924]; GTP binding [GO:0005525]; structural constituent of cytoskeleton [GO:0005200]					R-MMU-190840;R-MMU-2132295;R-MMU-2467813;R-MMU-2500257;R-MMU-2565942;R-MMU-3371497;R-MMU-380259;R-MMU-380270;R-MMU-380320;R-MMU-437239;R-MMU-5610787;R-MMU-5617833;R-MMU-5620912;R-MMU-5620924;R-MMU-5626467;R-MMU-5632684;R-MMU-5663220;R-MMU-6807878;R-MMU-6811434;R-MMU-6811436;R-MMU-68877;R-MMU-8852276;R-MMU-8854518;R-MMU-8955332;R-MMU-983189;					204380;				Q9D6F9;	Q9D6F9;		IPR013838;IPR002453;IPR008280;IPR000217;IPR018316;IPR037103;IPR036525;IPR023123;IPR017975;IPR003008;	PTHR11588;PTHR11588:SF256;
P68372	Tubulin beta-4B chain OS=Mus musculus OX=10090 GN=Tubb4b PE=1 SV=1	1	0.96	0.88	0.89	0.82	0.91	P68372	0.873333	0.946667	0.175448	0.948518	0.746545	0.433474	0.922535	-1.08397	P68372	P68372	TBB4B_MOUSE	reviewed	Tubulin beta-4B chain (Tubulin beta-2C chain)	Tubb4b;Tubb2c;4930542G03Rik;Tubb2c1	Mus musculus (Mouse)	445	10090.ENSMUSP00000042342	mmu:227613	49,831	PF00091;PF03953;	microtubule-based process [GO:0007017]	cytoplasm [GO:0005737]; extracellular matrix [GO:0031012]; microtubule [GO:0005874]; myelin sheath [GO:0043209]; tubulin complex [GO:0045298]	double-stranded RNA binding [GO:0003725]; GTPase activity [GO:0003924]; GTP binding [GO:0005525]; structural constituent of cytoskeleton [GO:0005200]					R-MMU-190840;R-MMU-2132295;R-MMU-2467813;R-MMU-2500257;R-MMU-2565942;R-MMU-3371497;R-MMU-380259;R-MMU-380270;R-MMU-380320;R-MMU-437239;R-MMU-5610787;R-MMU-5617833;R-MMU-5620912;R-MMU-5620924;R-MMU-5626467;R-MMU-5632684;R-MMU-5663220;R-MMU-6798695;R-MMU-6807878;R-MMU-6811434;R-MMU-6811436;R-MMU-68877;R-MMU-8852276;R-MMU-8854518;R-MMU-8955332;R-MMU-983189;					230642;				P68372;	P68372;		IPR013838;IPR002453;IPR008280;IPR000217;IPR018316;IPR037103;IPR036525;IPR023123;IPR017975;IPR003008;	PTHR11588;PTHR11588:SF256;
P17183	Gamma-enolase OS=Mus musculus OX=10090 GN=Eno2 PE=1 SV=2	1	0.99	0.87	0.89	0.77	0.9	P17183	0.853333	0.953333	0.165709	0.552575	1	0.421257	0.895105	-1.11719	P17183	P17183	ENOG_MOUSE	reviewed	Gamma-enolase (EC 4.2.1.11) (2-phospho-D-glycerate hydro-lyase) (Enolase 2) (Neural enolase) (Neuron-specific enolase) (NSE)	Eno2;Eno-2;AI837106;D6Ertd375e;NSE	Mus musculus (Mouse)	434	10090.ENSMUSP00000004378	mmu:13807	47,297	PF00113;PF03952;	glycolytic process [GO:0006096]	cytoplasm [GO:0005737]; cytosol [GO:0005829]; intracellular [GO:0005622]; membrane [GO:0016020]; myelin sheath [GO:0043209]; neuronal cell body [GO:0043025]; perikaryon [GO:0043204]; phosphopyruvate hydratase complex [GO:0000015]; photoreceptor inner segment [GO:0001917]; plasma membrane [GO:0005886]	magnesium ion binding [GO:0000287]; phosphopyruvate hydratase activity [GO:0004634]		TISSUE SPECIFICITY: Skeletal muscle (at protein level). The alpha/alpha homodimer is expressed in embryo and in most adult tissues. The alpha/beta heterodimer and the beta/beta homodimer are found in striated muscle, and the alpha/gamma heterodimer and the gamma/gamma homodimer in neurons. {ECO:0000269|PubMed:23446454, ECO:0000305|PubMed:11229603}.				P17183;				199452;				P17183;	P17183;	cd03313;	IPR000941;IPR036849;IPR029017;IPR034390;IPR020810;IPR020809;IPR020811;	PTHR11902;
P27773	Protein disulfide-isomerase A3 OS=Mus musculus OX=10090 GN=Pdia3 PE=1 SV=2	1	1.08	0.91	1.34	1	1.41	P27773	1.25	0.996667	0.135559	0.221127	0.261356	0.389855	1.25418	1.25418	P27773	P27773	PDIA3_MOUSE	reviewed	Protein disulfide-isomerase A3 (EC 5.3.4.1) (58 kDa glucose-regulated protein) (58 kDa microsomal protein) (p58) (Disulfide isomerase ER-60) (Endoplasmic reticulum resident protein 57) (ER protein 57) (ERp57) (Endoplasmic reticulum resident protein 60) (ER protein 60) (ERp60)	Pdia3;Erp;Erp60;Grp58;58kDa;ERp57;ERp60;ERp61;PDI;PDI-Q2;PI-PLC;PLC[a];Plca	Mus musculus (Mouse)	505	10090.ENSMUSP00000028683	mmu:14827	56,678	PF00085;	cell redox homeostasis [GO:0045454]; positive regulation of extrinsic apoptotic signaling pathway [GO:2001238]; protein folding [GO:0006457]; response to endoplasmic reticulum stress [GO:0034976]	cell surface [GO:0009986]; endoplasmic reticulum [GO:0005783]; endoplasmic reticulum lumen [GO:0005788]; extracellular space [GO:0005615]; melanosome [GO:0042470]; myelin sheath [GO:0043209]	identical protein binding [GO:0042802]; peptide disulfide oxidoreductase activity [GO:0015037]; protein disulfide isomerase activity [GO:0003756]		TISSUE SPECIFICITY: In caput and cauda epididymal spermatozoa, detected in the acrosome and principal piece (at protein level). {ECO:0000269|PubMed:20400973}.		5.3.4.1;	R-MMU-1236974;R-MMU-901042;R-MMU-983170;					200077;				P27773;	P27773;		IPR005788;IPR005792;IPR036249;IPR017937;IPR013766;
Q80X90	Filamin-B OS=Mus musculus OX=10090 GN=Flnb PE=1 SV=3	1	0.99	0.93	1.25	1.04	1.23	Q80X90	1.17333	0.973333	0.0468163	0.166198	0.194032	0.260221	1.20548	1.20548	Q80X90	Q80X90	FLNB_MOUSE	reviewed	Filamin-B (FLN-B) (ABP-280-like protein) (Actin-binding-like protein) (Beta-filamin)	Flnb;AL024016;Fln-b	Mus musculus (Mouse)	2602	10090.ENSMUSP00000052020	mmu:286940	277,825	PF00307;PF00630;	actin cytoskeleton organization [GO:0030036]; cellular response to interferon-gamma [GO:0071346]; epithelial cell morphogenesis [GO:0003382]; keratinocyte development [GO:0003334]; skeletal muscle tissue development [GO:0007519]	brush border [GO:0005903]; cell cortex [GO:0005938]; cytoplasm [GO:0005737]; cytosol [GO:0005829]; extracellular matrix [GO:0031012]; focal adhesion [GO:0005925]; neuronal cell body [GO:0043025]; neuron projection [GO:0043005]; nucleus [GO:0005634]; phagocytic vesicle [GO:0045335]; plasma membrane [GO:0005886]; stress fiber [GO:0001725]; Z disc [GO:0030018]	actin binding [GO:0003779]; cadherin binding [GO:0045296]; identical protein binding [GO:0042802]		TISSUE SPECIFICITY: Expressed in hippocampus, cortex, cerebellar Purkinje cells and granule cell layers. {ECO:0000269|PubMed:12393796}.			R-MMU-1169408;					235046;				Q80X90;	Q80X90;	cd00014;	IPR001589;IPR001715;IPR036872;IPR017868;IPR001298;IPR029874;IPR013783;IPR014756;	PTHR43998:SF3;
Q02053	Ubiquitin-like modifier-activating enzyme 1 OS=Mus musculus OX=10090 GN=Uba1 PE=1 SV=1	1	1.04	0.9	1.05	0.91	1.08	Q02053	1.01333	0.98	0.644532	0.274479	0.772298	0.799898	1.03401	1.03401	Q02053	Q02053	UBA1_MOUSE	reviewed	Ubiquitin-like modifier-activating enzyme 1 (EC 6.2.1.45) (Ubiquitin-activating enzyme E1) (Ubiquitin-activating enzyme E1 X) (Ubiquitin-like modifier-activating enzyme 1 X)	Uba1;Sbx;Ube1;Ube1ax;Ube1x;A1S9;Ube-1	Mus musculus (Mouse)	1058	10090.ENSMUSP00000001989	mmu:22201	117,809	PF16191;PF16190;PF09358;PF00899;PF10585;	cellular response to DNA damage stimulus [GO:0006974]; ubiquitin-dependent protein catabolic process [GO:0006511]	cytoplasm [GO:0005737]; cytosol [GO:0005829]; desmosome [GO:0030057]; endosome membrane [GO:0010008]; heterochromatin [GO:0000792]; lysosomal membrane [GO:0005765]; mitochondrion [GO:0005739]; nucleoplasm [GO:0005654]; nucleus [GO:0005634]; rough endoplasmic reticulum membrane [GO:0030867]	ATP binding [GO:0005524]; ubiquitin activating enzyme activity [GO:0004839]		TISSUE SPECIFICITY: Ubiquitously expressed. In testis, expressed in A spermatogonia and spermatids but at very low levels in pachytene spermatocytes. {ECO:0000269|PubMed:8948595}.		6.2.1.B9;	R-MMU-8866652;R-MMU-983168;					204410;			Q02053;	Q02053;	Q02053;		IPR032420;IPR032418;IPR000594;IPR018965;IPR038252;IPR019572;IPR035985;IPR018075;IPR018074;IPR033127;IPR000011;
P62814	V-type proton ATPase subunit B brain isoform OS=Mus musculus OX=10090 GN=Atp6v1b2 PE=1 SV=1	1	0.96	0.94	0.88	0.85	0.92	P62814	0.883333	0.966667	0.0361906	0.981145	0.860302	0.234336	0.913793	-1.09434	P62814	P62814	VATB2_MOUSE	reviewed	V-type proton ATPase subunit B, brain isoform (V-ATPase subunit B 2) (Endomembrane proton pump 58 kDa subunit) (Vacuolar proton pump subunit B 2)	Atp6v1b2;Atp6b2;Vat2;AI194269;AI790362;HO57;R74844	Mus musculus (Mouse)	511	10090.ENSMUSP00000006435	mmu:11966	56,551	PF00006;PF02874;	ATP hydrolysis coupled proton transport [GO:0015991]; ATP metabolic process [GO:0046034]	cytoplasm [GO:0005737]; cytosol [GO:0005829]; endomembrane system [GO:0012505]; integral component of membrane [GO:0016021]; intracellular membrane-bounded organelle [GO:0043231]; melanosome [GO:0042470]; microvillus [GO:0005902]; myelin sheath [GO:0043209]; plasma membrane [GO:0005886]; proton-transporting V-type ATPase, V1 domain [GO:0033180]; ruffle [GO:0001726]	ATP binding [GO:0005524]; hydrolase activity [GO:0016787]		TISSUE SPECIFICITY: Mainly expressed in the organ of Corti and spiral ganglion neurons, in both the early postnatal cochlea (P2) and the adult cochlea (P30). {ECO:0000269|PubMed:24913193}.			R-MMU-1222556;R-MMU-77387;R-MMU-917977;R-MMU-983712;					198262;				P62814;	P62814;		IPR020003;IPR004100;IPR000194;IPR005723;IPR027417;IPR022879;	PTHR43389;
Q05920	Pyruvate carboxylase mitochondrial OS=Mus musculus OX=10090 GN=Pc PE=1 SV=1	1	1.04	0.97	0.96	0.99	1	Q05920	0.983333	1.00333	0.443939	0.643282	0.517429	0.659489	0.980066	-1.02034	Q05920	Q05920	PYC_MOUSE	reviewed	Pyruvate carboxylase, mitochondrial (EC 6.4.1.1) (Pyruvic carboxylase) (PCB)	Pc;Pcx;Pcb	Mus musculus (Mouse)	1178	10090.ENSMUSP00000063825	mmu:18563	129,685	PF02785;PF00289;PF00364;PF02786;PF00682;PF02436;	gluconeogenesis [GO:0006094]; lipid metabolic process [GO:0006629]; negative regulation of gene expression [GO:0010629]; positive regulation by host of viral process [GO:0044794]; positive regulation by host of viral release from host cell [GO:0044791]; pyruvate metabolic process [GO:0006090]; viral RNA genome packaging [GO:0019074]	cytoplasm [GO:0005737]; mitochondrial inner membrane [GO:0005743]; mitochondrial matrix [GO:0005759]; mitochondrion [GO:0005739]	ATP binding [GO:0005524]; biotin binding [GO:0009374]; biotin carboxylase activity [GO:0004075]; identical protein binding [GO:0042802]; metal ion binding [GO:0046872]; pyruvate carboxylase activity [GO:0004736]		TISSUE SPECIFICITY: Liver, kidney, adipose tissue, liver and brain.												Q05920;	Q05920;		IPR013785;IPR011761;IPR005481;IPR001882;IPR011764;IPR005482;IPR000089;IPR003379;IPR005479;IPR016185;IPR000891;IPR005930;IPR011054;IPR011053;
O88935	Synapsin-1 OS=Mus musculus OX=10090 GN=Syn1 PE=1 SV=2	1	1.01	0.98	0.94	0.91	0.95	O88935	0.933333	0.996667	0.0131735	0.781674	0.69768	0.173424	0.936455	-1.06786	O88935	O88935	SYN1_MOUSE	reviewed	Synapsin-1 (Synapsin I)	Syn1;Syn-1;Syn1-S	Mus musculus (Mouse)	706	10090.ENSMUSP00000080568	mmu:20964	74,097	PF02078;PF02750;PF10581;	neurotransmitter secretion [GO:0007269]; regulation of short-term neuronal synaptic plasticity [GO:0048172]; synaptic vesicle clustering [GO:0097091]	anchored component of synaptic vesicle membrane [GO:0098993]; axon [GO:0030424]; cell junction [GO:0030054]; cytoskeleton [GO:0005856]; cytosol [GO:0005829]; dendrite [GO:0030425]; Golgi apparatus [GO:0005794]; myelin sheath [GO:0043209]; postsynaptic density [GO:0014069]; presynapse [GO:0098793]; presynaptic active zone [GO:0048786]; synapse [GO:0045202]; synaptic vesicle membrane [GO:0030672]; …	actin binding [GO:0003779]; ATP binding [GO:0005524]; calcium-dependent protein binding [GO:0048306]; protein dimerization activity [GO:0046983]; protein kinase binding [GO:0019901]					R-MMU-181429;R-MMU-212676;					203600;	O88935;			O88935;	O88935;		IPR013815;IPR016185;IPR028713;IPR001359;IPR020898;IPR019735;IPR019736;IPR020897;	PTHR10841;PTHR10841:SF22;
Q810U3	Neurofascin OS=Mus musculus OX=10090 GN=Nfasc PE=1 SV=1	1	1.01	0.94	0.96	0.96	0.97	Q810U3	0.963333	0.983333	0.416866	0.529973	0.0490566	0.637302	0.979661	-1.02076	Q810U3	Q810U3	NFASC_MOUSE	reviewed	Neurofascin	Nfasc;AA387016;D430023G06Rik;NF;mKIAA0756	Mus musculus (Mouse)	1240	10090.ENSMUSP00000092148	mmu:269116	137,975	PF13882;PF00041;PF07679;PF00047;	axon guidance [GO:0007411]; clustering of voltage-gated sodium channels [GO:0045162]; paranodal junction assembly [GO:0030913]; peripheral nervous system development [GO:0007422]; protein localization to juxtaparanode region of axon [GO:0071205]; protein localization to paranode region of axon [GO:0002175]; protein localization to plasma membrane [GO:0072659]; synapse organization [GO:0050808]; t…	axon [GO:0030424]; axon initial segment [GO:0043194]; dendrite [GO:0030425]; integral component of membrane [GO:0016021]; intracellular [GO:0005622]; myelin sheath [GO:0043209]; paranodal junction [GO:0033010]; paranode region of axon [GO:0033270]; plasma membrane [GO:0005886]; Schwann cell microvillus [GO:0097454]	protein binding involved in heterotypic cell-cell adhesion [GO:0086080]; protein domain specific binding [GO:0019904]					R-MMU-447043;R-MMU-6798695;					234609;		DIP-31976N;		Q810U3;		cd00063;	IPR003961;IPR036116;IPR007110;IPR036179;IPR013783;IPR013098;IPR003599;IPR003598;IPR013151;IPR026966;IPR026965;	PTHR43951:SF4;
Q02357	Ankyrin-1 OS=Mus musculus OX=10090 GN=Ank1 PE=1 SV=2	1	1	0.94	1	0.95	1.06	Q02357	1.00333	0.98	0.568147	0.349701	0.564295	0.74405	1.02381	1.02381	Q02357	Q02357	ANK1_MOUSE	reviewed	Ankyrin-1 (ANK-1) (Erythrocyte ankyrin)	Ank1;Ank-1;nb;pale	Mus musculus (Mouse)	1862	10090.ENSMUSP00000113571	mmu:11733	204,227	PF12796;PF00531;PF00791;	ER to Golgi vesicle-mediated transport [GO:0006888]; erythrocyte development [GO:0048821]; iron ion homeostasis [GO:0055072]; monovalent inorganic cation transport [GO:0015672]; porphyrin-containing compound biosynthetic process [GO:0006779]; protein localization to plasma membrane [GO:0072659]; signal transduction [GO:0007165]	cortical cytoskeleton [GO:0030863]; membrane [GO:0016020]; plasma membrane [GO:0005886]; sarcoplasmic reticulum [GO:0016529]; spectrin-associated cytoskeleton [GO:0014731]	ATPase binding [GO:0051117]; cytoskeletal adaptor activity [GO:0008093]; enzyme binding [GO:0019899]; spectrin binding [GO:0030507]					R-MMU-445095;R-MMU-447043;R-MMU-6807878;									Q02357;	Q02357;	cd00204;	IPR002110;IPR020683;IPR036770;IPR011029;IPR000488;IPR000906;
Q7TSJ2	Microtubule-associated protein 6 OS=Mus musculus OX=10090 GN=Map6 PE=1 SV=2	1	1.55	1.1	1.4	1.14	1.29	Q7TSJ2	1.27667	1.21667	0.762156	0.848076	0.330028	0.873194	1.04932	1.04932	Q7TSJ2	Q7TSJ2	MAP6_MOUSE	reviewed	Microtubule-associated protein 6 (MAP-6) (Stable tubule-only polypeptide) (STOP)	Map6;Mtap6;2810411E12Rik;Map-6;STOP	Mus musculus (Mouse)	906	10090.ENSMUSP00000064787	mmu:17760	96,450		dendrite morphogenesis [GO:0048813]; lysosome localization [GO:0032418]; microtubule cytoskeleton organization [GO:0000226]	axon [GO:0030424]; dendrite [GO:0030425]; Golgi apparatus [GO:0005794]; microtubule [GO:0005874]; perinuclear region of cytoplasm [GO:0048471]; transport vesicle membrane [GO:0030658]	calmodulin binding [GO:0005516]; microtubule binding [GO:0008017]		TISSUE SPECIFICITY: Isoform 1 is specifically expressed in adult brain. Isoform 2 is predominantly expressed in embryonic brain; expression persists at low levels in the adult brain. Isoform 3 is expressed at high levels in lung and at lower levels in testis, heart, muscle and kidney (at protein level). Oligodendrocytes express a major isoform of 89 kDa (O-STOP). Astrocytes also express an isofor…								201587;				Q7TSJ2;	Q7TSJ2;		IPR007882;	PTHR14759;
P05063	Fructose-bisphosphate aldolase C OS=Mus musculus OX=10090 GN=Aldoc PE=1 SV=4	1	1.03	0.92	0.99	0.86	1.03	P05063	0.96	0.983333	0.721187	0.196408	0.578204	0.84874	0.976271	-1.02431	P05063	P05063	ALDOC_MOUSE	reviewed	Fructose-bisphosphate aldolase C (EC 4.1.2.13) (Aldolase 3) (Brain-type aldolase) (Scrapie-responsive protein 2) (Zebrin II)	Aldoc;Aldo3;Scrg2;AI847350;AU040929	Mus musculus (Mouse)	363	10090.ENSMUSP00000017534	mmu:11676	39,395	PF00274;	epithelial cell differentiation [GO:0030855]; fructose 1,6-bisphosphate metabolic process [GO:0030388]; glycolytic process [GO:0006096]	mitochondrion [GO:0005739]	cytoskeletal protein binding [GO:0008092]; fructose-bisphosphate aldolase activity [GO:0004332]		TISSUE SPECIFICITY: Expressed exclusively in Purkinje cells in bands running from anterior to posterior across most of the cerebellum. Expressed at higher levels in the brains of BSE-infected animals. {ECO:0000269|PubMed:10719228, ECO:0000269|PubMed:7925012}.			R-MMU-6798695;R-MMU-70171;R-MMU-70263;	P05063;				198068;				P05063;	P05063;		IPR029768;IPR013785;IPR000741;
Q9WUA3	ATP-dependent 6-phosphofructokinase platelet type OS=Mus musculus OX=10090 GN=Pfkp PE=1 SV=1	1	0.95	0.91	0.92	0.88	0.95	Q9WUA3	0.916667	0.953333	0.328783	0.88724	0.753084	0.573122	0.961538	-1.04	Q9WUA3	Q9WUA3	PFKAP_MOUSE	reviewed	ATP-dependent 6-phosphofructokinase, platelet type (ATP-PFK) (PFK-P) (EC 2.7.1.11) (6-phosphofructokinase type C) (Phosphofructo-1-kinase isozyme C) (PFK-C) (Phosphohexokinase)	Pfkp;Pfkc;1200015H23Rik;9330125N24Rik;ATP-PFK;PFK-C;PFK-P	Mus musculus (Mouse)	784	10090.ENSMUSP00000117030	mmu:56421	85,455	PF00365;	cellular response to leukemia inhibitory factor [GO:1990830]; fructose 6-phosphate metabolic process [GO:0006002]; glycolytic process through fructose-6-phosphate [GO:0061615]	6-phosphofructokinase complex [GO:0005945]; cytoplasm [GO:0005737]; cytosol [GO:0005829]; extracellular matrix [GO:0031012]	6-phosphofructokinase activity [GO:0003872]; ATP binding [GO:0005524]; cadherin binding [GO:0045296]; identical protein binding [GO:0042802]; metal ion binding [GO:0046872]; protein complex binding [GO:0032403]		TISSUE SPECIFICITY: Expression is constant during tumor growth and markedly decreases when cell proliferation stops. {ECO:0000269|PubMed:10814514}.		2.7.1.11;	R-MMU-70171;	Q9WUA3;				207967;				Q9WUA3;	Q9WUA3;		IPR009161;IPR022953;IPR015912;IPR000023;IPR035966;
P02468	Laminin subunit gamma-1 OS=Mus musculus OX=10090 GN=Lamc1 PE=1 SV=2	1	1.08	0.91	1.2	0.99	1.18	P02468	1.12333	0.996667	0.201681	0.593926	0.69768	0.458267	1.12709	1.12709	P02468	P02468	LAMC1_MOUSE	reviewed	Laminin subunit gamma-1 (Laminin B2 chain) (Laminin-1 subunit gamma) (Laminin-10 subunit gamma) (Laminin-11 subunit gamma) (Laminin-2 subunit gamma) (Laminin-3 subunit gamma) (Laminin-4 subunit gamma) (Laminin-6 subunit gamma) (Laminin-7 subunit gamma) (Laminin-8 subunit gamma) (Laminin-9 subunit gamma) (S-laminin subunit gamma) (S-LAM gamma)	Lamc1;Lamb-2;Lamc-1;Lamb2	Mus musculus (Mouse)	1607	10090.ENSMUSP00000027752	mmu:226519	177,298	PF00052;PF00053;PF00055;	cell adhesion [GO:0007155]; cell migration [GO:0016477]; extracellular matrix disassembly [GO:0022617]; hemidesmosome assembly [GO:0031581]; neuron projection development [GO:0031175]; protein complex assembly [GO:0006461]; substrate adhesion-dependent cell spreading [GO:0034446]	basal lamina [GO:0005605]; basement membrane [GO:0005604]; extracellular matrix [GO:0031012]; extracellular region [GO:0005576]; extracellular space [GO:0005615]; laminin-10 complex [GO:0043259]	extracellular matrix structural constituent [GO:0005201]; glycosphingolipid binding [GO:0043208]	P02469; P10493; Q9JI33	TISSUE SPECIFICITY: Found in the basement membranes (major component).										DIP-41793N;		P02468;	P02468;		IPR000742;IPR002049;IPR000034;IPR008211;
P20029	Endoplasmic reticulum chaperone BiP OS=Mus musculus OX=10090 GN=Hspa5 PE=1 SV=3	1	1.12	0.93	1.32	0.99	1.35	P20029	1.22	1.01667	0.187295	0.223397	0.37418	0.443607	1.2	1.2	P20029	P20029	BIP_MOUSE	reviewed	Endoplasmic reticulum chaperone BiP (EC 3.6.4.10) (78 kDa glucose-regulated protein) (GRP-78) (Binding-immunoglobulin protein) (BiP) (Heat shock protein 70 family protein 5) (HSP70 family protein 5) (Heat shock protein family A member 5) (Immunoglobulin heavy chain-binding protein)	Hspa5;Grp78;AL022860;AU019543;Bip;D2Wsu141e;D2Wsu17e;Hsce70;SEZ-7;Sez7;baffled;mBiP	Mus musculus (Mouse)	655	10090.ENSMUSP00000028222	mmu:14828	72,422	PF00012;	activation of signaling protein activity involved in unfolded protein response [GO:0006987]; cellular response to antibiotic [GO:0071236]; cellular response to calcium ion [GO:0071277]; cellular response to cAMP [GO:0071320]; cellular response to drug [GO:0035690]; cellular response to gamma radiation [GO:0071480]; cellular response to glucose starvation [GO:0042149]; cellular response to interle…	cell surface [GO:0009986]; COP9 signalosome [GO:0008180]; endoplasmic reticulum [GO:0005783]; endoplasmic reticulum chaperone complex [GO:0034663]; endoplasmic reticulum-Golgi intermediate compartment [GO:0005793]; endoplasmic reticulum lumen [GO:0005788]; endoplasmic reticulum membrane [GO:0005789]; extracellular matrix [GO:0031012]; extracellular region [GO:0005576]; integral component of endop…	ATPase activity [GO:0016887]; ATP binding [GO:0005524]; cadherin binding [GO:0045296]; enzyme binding [GO:0019899]; misfolded protein binding [GO:0051787]; protein domain specific binding [GO:0019904]; ribosome binding [GO:0043022]; ubiquitin protein ligase binding [GO:0031625]; unfolded protein binding [GO:0051082]	O35451; Q99KV1; O75460; P00441				R-MMU-3371453;R-MMU-983170;					200078;	P20029;	DIP-32341N;		P20029;	P20029;		IPR018181;IPR029048;IPR029047;IPR013126;	PTHR19375;
Q9QXL2	Kinesin-like protein KIF21A OS=Mus musculus OX=10090 GN=Kif21a PE=1 SV=2	1	1.03	0.93	0.95	0.91	0.97	Q9QXL2	0.943333	0.986667	0.277226	0.932988	0.520785	0.53181	0.956081	-1.04594	Q9QXL2	Q9QXL2	KI21A_MOUSE	reviewed	Kinesin-like protein KIF21A	Kif21a;Kiaa1708	Mus musculus (Mouse)	1672	10090.ENSMUSP00000085985	mmu:16564	186,536	PF00225;PF00400;	microtubule-based movement [GO:0007018]	axon [GO:0030424]; cytosol [GO:0005829]; dendrite [GO:0030425]; kinesin complex [GO:0005871]; microtubule [GO:0005874]; plasma membrane [GO:0005886]	ATPase activity [GO:0016887]; ATP binding [GO:0005524]; microtubule binding [GO:0008017]; microtubule motor activity [GO:0003777]		TISSUE SPECIFICITY: Widely expressed, with highest expression in brain. {ECO:0000269|PubMed:10225949}.			R-MMU-6811434;R-MMU-983189;					200939;				Q9QXL2;	Q9QXL2;		IPR027640;IPR019821;IPR001752;IPR036961;IPR027417;IPR015943;IPR001680;IPR019775;IPR017986;IPR036322;	PTHR24115;
Q921I1	Serotransferrin OS=Mus musculus OX=10090 GN=Tf PE=1 SV=1	1	0.94	0.9	1.56	1.02	1.29	Q921I1	1.29	0.946667	0.096328	0.128222	0.0707072	0.337956	1.36268	1.36268	Q921I1	Q921I1	TRFE_MOUSE	reviewed	Serotransferrin (Transferrin) (Beta-1 metal-binding globulin) (Siderophilin)	Tf;Trf;AI266983;Cd176;HP;Tfn;hpx	Mus musculus (Mouse)	697	10090.ENSMUSP00000035158	mmu:22041	76,724	PF00405;	actin filament organization [GO:0007015]; activation of JUN kinase activity [GO:0007257]; cellular iron ion homeostasis [GO:0006879]; cellular response to iron ion [GO:0071281]; ERK1 and ERK2 cascade [GO:0070371]; ferrous iron import across plasma membrane [GO:0098707]; iron ion transport [GO:0006826]; osteoclast differentiation [GO:0030316]; positive regulation of bone resorption [GO:0045780]; p…	apical plasma membrane [GO:0016324]; basal part of cell [GO:0045178]; basal plasma membrane [GO:0009925]; cell surface [GO:0009986]; clathrin-coated pit [GO:0005905]; cytoplasmic vesicle [GO:0031410]; dense body [GO:0097433]; early endosome [GO:0005769]; endocytic vesicle [GO:0030139]; endosome [GO:0005768]; extracellular region [GO:0005576]; extracellular space [GO:0005615]; extrinsic component …	ferric iron binding [GO:0008199]; ferric iron transmembrane transporter activity [GO:0015091]; ferrous iron binding [GO:0008198]; transferrin receptor binding [GO:1990459]	P16054	TISSUE SPECIFICITY: Expressed by the liver and secreted in plasma. {ECO:0000269|PubMed:2601714}.			R-MMU-114608;R-MMU-381426;R-MMU-8856825;R-MMU-8856828;R-MMU-8957275;R-MMU-917937;R-MMU-917977;					204313;				Q921I1;	Q921I1;		IPR030685;IPR016357;IPR001156;IPR018195;
P05064	Fructose-bisphosphate aldolase A OS=Mus musculus OX=10090 GN=Aldoa PE=1 SV=2	1	0.95	0.91	0.95	0.87	1.03	P05064	0.95	0.953333	0.952887	0.909049	0.479771	0.971567	0.996503	-1.00351	P05064	P05064	ALDOA_MOUSE	reviewed	Fructose-bisphosphate aldolase A (EC 4.1.2.13) (Aldolase 1) (Muscle-type aldolase)	Aldoa;Aldo1;Aldo-1	Mus musculus (Mouse)	364	10090.ENSMUSP00000084846	mmu:11674	39,356	PF00274;	ATP biosynthetic process [GO:0006754]; binding of sperm to zona pellucida [GO:0007339]; fructose 1,6-bisphosphate metabolic process [GO:0030388]; fructose metabolic process [GO:0006000]; glycolytic process [GO:0006096]; glycolytic process through fructose-6-phosphate [GO:0061615]; muscle cell cellular homeostasis [GO:0046716]; positive regulation of cell migration [GO:0030335]; protein homotetram…	actin cytoskeleton [GO:0015629]; cytosol [GO:0005829]; extracellular exosome [GO:0070062]; extracellular space [GO:0005615]; M band [GO:0031430]; membrane [GO:0016020]; myelin sheath [GO:0043209]; protein complex [GO:0043234]; sperm fibrous sheath [GO:0035686]; sperm head [GO:0061827]; Z disc [GO:0030018]	cadherin binding [GO:0045296]; cytoskeletal protein binding [GO:0008092]; fructose binding [GO:0070061]; fructose-bisphosphate aldolase activity [GO:0004332]; identical protein binding [GO:0042802]; protease binding [GO:0002020]					R-MMU-114608;R-MMU-6798695;R-MMU-70171;R-MMU-70263;	P05064;				198067;				P05064;	P05064;		IPR029768;IPR013785;IPR000741;
P57780	Alpha-actinin-4 OS=Mus musculus OX=10090 GN=Actn4 PE=1 SV=1	1	1.03	0.93	1.18	1.03	1.17	P57780	1.12667	0.986667	0.0692194	0.327378	0.54221	0.29748	1.14189	1.14189	P57780	P57780	ACTN4_MOUSE	reviewed	Alpha-actinin-4 (Non-muscle alpha-actinin 4)	Actn4;C77391	Mus musculus (Mouse)	912	10090.ENSMUSP00000066068	mmu:60595	104,977	PF00307;PF08726;PF00435;	actin filament bundle assembly [GO:0051017]; bicellular tight junction assembly [GO:0070830]; negative regulation of cellular component movement [GO:0051271]; negative regulation of substrate adhesion-dependent cell spreading [GO:1900025]; peroxisome proliferator activated receptor signaling pathway [GO:0035357]; positive regulation of cell migration [GO:0030335]; positive regulation of cellular …	brush border [GO:0005903]; cell-cell junction [GO:0005911]; cortical cytoskeleton [GO:0030863]; cytoplasm [GO:0005737]; cytosol [GO:0005829]; intracellular [GO:0005622]; intracellular ribonucleoprotein complex [GO:0030529]; neuron projection [GO:0043005]; nuclear body [GO:0016604]; nucleus [GO:0005634]; perinuclear region of cytoplasm [GO:0048471]; protein complex [GO:0043234]; pseudopodium [GO:0…	actin filament binding [GO:0051015]; calcium ion binding [GO:0005509]; chromatin DNA binding [GO:0031490]; ion channel binding [GO:0044325]; ligand-dependent nuclear receptor transcription coactivator activity [GO:0030374]; nuclear hormone receptor binding [GO:0035257]; nucleoside binding [GO:0001882]; protein homodimerization activity [GO:0042803]; protein N-terminus binding [GO:0047485]; retino…	Q3TN34; P39447				R-MMU-114608;					208624;				P57780;	P57780;	cd00014;cd00051;	IPR001589;IPR029637;IPR001715;IPR036872;IPR011992;IPR014837;IPR018247;IPR002048;IPR018159;IPR002017;	PTHR43947:SF7;
P58281	Dynamin-like 120 kDa protein mitochondrial OS=Mus musculus OX=10090 GN=Opa1 PE=1 SV=1	1	1.02	0.96	0.95	0.93	1	P58281	0.96	0.993333	0.288898	0.562789	0.834376	0.539858	0.966443	-1.03472	P58281	P58281	OPA1_MOUSE	reviewed	Dynamin-like 120 kDa protein, mitochondrial (EC 3.6.5.5) (Large GTP-binding protein) (LargeG) (Optic atrophy protein 1 homolog) [Cleaved into: Dynamin-like 120 kDa protein, form S1]	Opa1;1200011N24Rik;AI225888;AI847218;lilr3;mKIAA0567	Mus musculus (Mouse)	960	10090.ENSMUSP00000036993	mmu:74143	111,339	PF00350;	apoptotic process [GO:0006915]; cellular senescence [GO:0090398]; dynamin family protein polymerization involved in mitochondrial fission [GO:0003374]; GTP metabolic process [GO:0046039]; inner mitochondrial membrane organization [GO:0007007]; membrane tubulation [GO:0097749]; mitochondrial fission [GO:0000266]; mitochondrial fusion [GO:0008053]; mitochondrial genome maintenance [GO:0000002]; mit…	cytosol [GO:0005829]; dendrite [GO:0030425]; integral component of membrane [GO:0016021]; mitochondrial crista [GO:0030061]; mitochondrial inner membrane [GO:0005743]; mitochondrial intermembrane space [GO:0005758]; mitochondrial outer membrane [GO:0005741]; mitochondrion [GO:0005739]; nucleoplasm [GO:0005654]	cardiolipin binding [GO:1901612]; GTPase activity [GO:0003924]; GTP binding [GO:0005525]; microtubule binding [GO:0008017]; phosphatidic acid binding [GO:0070300]		TISSUE SPECIFICITY: Detected in brain (at protein level) (PubMed:11847212). Detected in brain, brain stem, heart, kidney, liver and skeletal muscle (PubMed:11847212). {ECO:0000269|PubMed:11847212}.		3.6.5.5;	R-MMU-169911;					216522;				P58281;	P58281;	cd08771;	IPR001401;IPR022812;IPR030381;IPR033047;IPR027417;	PTHR11566;PTHR11566:SF67;
Q9DBG3	AP-2 complex subunit beta OS=Mus musculus OX=10090 GN=Ap2b1 PE=1 SV=1	1	0.87	0.8	0.8	0.77	0.89	Q9DBG3	0.82	0.89	0.366473	0.371048	0.546673	0.603331	0.921348	-1.08537	Q9DBG3	Q9DBG3	AP2B1_MOUSE	reviewed	AP-2 complex subunit beta (AP105B) (Adaptor protein complex AP-2 subunit beta) (Adaptor-related protein complex 2 subunit beta) (Beta-2-adaptin) (Beta-adaptin) (Clathrin assembly protein complex 2 beta large chain) (Plasma membrane adaptor HA2/AP2 adaptin beta subunit)	Ap2b1;Clapb1;1300012O03Rik;AI788979	Mus musculus (Mouse)	937	10090.ENSMUSP00000018875	mmu:71770	104,583	PF01602;PF02883;PF09066;	aorta development [GO:0035904]; cardiac septum development [GO:0003279]; clathrin coat assembly [GO:0048268]; coronary vasculature development [GO:0060976]; heart development [GO:0007507]; intracellular protein transport [GO:0006886]; negative regulation of neuron death [GO:1901215]; neurotransmitter receptor internalization [GO:0099590]; positive regulation of endocytosis [GO:0045807]; positive …	AP-2 adaptor complex [GO:0030122]; clathrin adaptor complex [GO:0030131]; trans-Golgi network [GO:0005802]	clathrin binding [GO:0030276]; protein complex binding [GO:0032403]	P48023; O70161; Q64729				R-MMU-177504;R-MMU-2132295;R-MMU-416993;R-MMU-437239;R-MMU-5099900;R-MMU-5140745;R-MMU-8856825;R-MMU-8856828;R-MMU-8866427;R-MMU-8964038;					214914;		DIP-32161N;		Q9DBG3;	Q9DBG3;		IPR026739;IPR016342;IPR011989;IPR016024;IPR000225;IPR015151;IPR002553;IPR008152;IPR013041;IPR013037;IPR009028;IPR012295;	PTHR11134;
Q80TJ1	Calcium-dependent secretion activator 1 OS=Mus musculus OX=10090 GN=Cadps PE=1 SV=3	1	0.97	0.94	0.89	0.9	0.92	Q80TJ1	0.903333	0.97	0.0265363	0.743397	0.409763	0.210811	0.931271	-1.0738	Q80TJ1	Q80TJ1	CAPS1_MOUSE	reviewed	Calcium-dependent secretion activator 1 (Calcium-dependent activator protein for secretion 1) (CAPS-1)	Cadps;Caps;Caps1;Kiaa1121;AU067781;CAPS;CAPS1;mKIAA1121	Mus musculus (Mouse)	1355	10090.ENSMUSP00000064706	mmu:27062	153,113	PF06292;PF00169;	catecholamine secretion [GO:0050432]; presynaptic dense core vesicle exocytosis [GO:0099525]; protein transport [GO:0015031]; synaptic vesicle priming [GO:0016082]; vesicle organization [GO:0016050]	cell junction [GO:0030054]; cytoplasmic vesicle [GO:0031410]; cytoplasmic vesicle membrane [GO:0030659]; presynapse [GO:0098793]	lipid binding [GO:0008289]; metal ion binding [GO:0046872]; protein kinase binding [GO:0019901]		TISSUE SPECIFICITY: Present in brain and adrenal glands (at protein level). Specifically expressed in neural and endocrine secretory tissues. Strongly expressed in almost all nerve cells of the brain, although it is absent from glial cells. Expressed in the cardiac atria, but not ventricles. {ECO:0000269|PubMed:14530279, ECO:0000269|PubMed:15820695, ECO:0000269|PubMed:17984325}.												Q80TJ1;	Q80TJ1;		IPR033227;IPR010439;IPR014770;IPR011993;IPR001849;	PTHR12166;
P47857	ATP-dependent 6-phosphofructokinase muscle type OS=Mus musculus OX=10090 GN=Pfkm PE=1 SV=3	1	0.91	0.85	0.89	0.87	0.94	P47857	0.9	0.92	0.700084	0.751982	0.369807	0.836469	0.978261	-1.02222	P47857	P47857	PFKAM_MOUSE	reviewed	ATP-dependent 6-phosphofructokinase, muscle type (ATP-PFK) (PFK-M) (EC 2.7.1.11) (6-phosphofructokinase type A) (Phosphofructo-1-kinase isozyme A) (PFK-A) (Phosphohexokinase)	Pfkm;Pfk-m;Pfka;AI131669;ATP-PFK;PFK-A;PFK-M;Pfk-4;Pfk4;Pfkx	Mus musculus (Mouse)	780	10090.ENSMUSP00000059801	mmu:18642	85,269	PF00365;	canonical glycolysis [GO:0061621]; fructose 6-phosphate metabolic process [GO:0006002]; glucose homeostasis [GO:0042593]; glycogen catabolic process [GO:0005980]; glycolysis from storage polysaccharide through glucose-1-phosphate [GO:0093001]; glycolytic process [GO:0006096]; glycolytic process through fructose-6-phosphate [GO:0061615]; muscle cell cellular homeostasis [GO:0046716]; positive regu…	6-phosphofructokinase complex [GO:0005945]; apical plasma membrane [GO:0016324]; cytosol [GO:0005829]; nucleus [GO:0005634]; sperm principal piece [GO:0097228]	6-phosphofructokinase activity [GO:0003872]; ATP binding [GO:0005524]; fructose binding [GO:0070061]; identical protein binding [GO:0042802]; kinase binding [GO:0019900]; metal ion binding [GO:0046872]; phosphofructokinase activity [GO:0008443]; protein C-terminus binding [GO:0008022]; protein homodimerization activity [GO:0042803]		TISSUE SPECIFICITY: Isoform 1 is expressed in skeletal muscle (at protein level). Isoform 2 and isoform 3 are testis-specific and are detected in quiescent sperm (at protein level). They are first detected in the cytoplasm of round spermatids and subsequently in the flagellum of elongated spermatids extending into the seminiferous tubule lumen (at protein level). Isoform 2 is expressed at higher …			R-MMU-70171;	P47857;				202125;				P47857;	P47857;		IPR009161;IPR022953;IPR015912;IPR000023;IPR035966;
P08113	Endoplasmin OS=Mus musculus OX=10090 GN=Hsp90b1 PE=1 SV=2	1	1.1	0.9	1.34	1	1.37	P08113	1.23667	1	0.147333	0.253536	0.381158	0.402442	1.23667	1.23667	P08113	P08113	ENPL_MOUSE	reviewed	Endoplasmin (94 kDa glucose-regulated protein) (GRP-94) (Endoplasmic reticulum resident protein 99) (ERp99) (Heat shock protein 90 kDa beta member 1) (Polymorphic tumor rejection antigen 1) (Tumor rejection antigen gp96)	Hsp90b1;Grp94;Tra-1;Tra1;ERp99;GRP94;TA-3;Targ2;endoplasmin;gp96	Mus musculus (Mouse)	802	10090.ENSMUSP00000020238	mmu:22027	92,476	PF02518;PF00183;	actin rod assembly [GO:0031247]; cellular response to ATP [GO:0071318]; negative regulation of apoptotic process [GO:0043066]; protein folding [GO:0006457]; regulation of phosphoprotein phosphatase activity [GO:0043666]; response to hypoxia [GO:0001666]; retrograde protein transport, ER to cytosol [GO:0030970]; ubiquitin-dependent ERAD pathway [GO:0030433]	cytosol [GO:0005829]; endoplasmic reticulum [GO:0005783]; endoplasmic reticulum chaperone complex [GO:0034663]; endoplasmic reticulum lumen [GO:0005788]; endoplasmic reticulum membrane [GO:0005789]; extracellular matrix [GO:0031012]; extracellular region [GO:0005576]; melanosome [GO:0042470]; midbody [GO:0030496]; perinuclear region of cytoplasm [GO:0048471]; plasma membrane [GO:0005886]; protein…	ATP binding [GO:0005524]; low-density lipoprotein particle receptor binding [GO:0050750]; protein phosphatase binding [GO:0019903]; RNA binding [GO:0003723]; unfolded protein binding [GO:0051082]					R-MMU-1679131;R-MMU-3000480;R-MMU-381426;R-MMU-8957275;					204301;	P08113;	DIP-32352N;		P08113;	P08113;	cd00075;	IPR003594;IPR036890;IPR019805;IPR037196;IPR001404;IPR020575;IPR020568;	PTHR11528;
E9Q035	Predicted gene 20425 OS=Mus musculus OX=10090 GN=Gm20425 PE=4 SV=1	1	1.01	1.04	1.35	1.18	1.33	E9Q035	1.28667	1.01667	0.00797873	0.130152	0.0987478	0.158065	1.26557	1.26557	E9Q035	E9Q035	E9Q035_MOUSE	unreviewed	Predicted gene 20425	Gm20425;Trf;AI266983;Cd176;HP;Tf;Tfn;hpx	Mus musculus (Mouse)	978	10090.ENSMUSP00000127808	mmu:22041	107,796	PF09439;PF00405;		extracellular region [GO:0005576]; integral component of membrane [GO:0016021]; signal recognition particle receptor complex [GO:0005785]	GTP binding [GO:0005525]; signal recognition particle binding [GO:0005047]					R-MMU-114608;R-MMU-381426;R-MMU-8856825;R-MMU-8856828;R-MMU-8957275;R-MMU-917937;R-MMU-917977;											cd04105;	IPR027417;IPR024156;IPR019009;IPR001156;IPR018195;
P26443	Glutamate dehydrogenase 1 mitochondrial OS=Mus musculus OX=10090 GN=Glud1 PE=1 SV=1	1	1.03	0.94	0.88	0.88	0.91	P26443	0.89	0.99	0.0241101	0.320363	0.250111	0.204135	0.89899	-1.11236	P26443	P26443	DHE3_MOUSE	reviewed	Glutamate dehydrogenase 1, mitochondrial (GDH 1) (EC 1.4.1.3)	Glud1;Glud;AI118167;Gdh-X;Gludl	Mus musculus (Mouse)	558	10090.ENSMUSP00000022322	mmu:14661	61,337	PF00208;PF02812;	cerebellum development [GO:0021549]; glutamate biosynthetic process [GO:0006537]; glutamate catabolic process [GO:0006538]; glutamine metabolic process [GO:0006541]; long-term memory [GO:0007616]; positive regulation of insulin secretion [GO:0032024]; response to aluminum ion [GO:0010044]; tricarboxylic acid metabolic process [GO:0072350]	cytoplasm [GO:0005737]; mitochondrial inner membrane [GO:0005743]; mitochondrial matrix [GO:0005759]; mitochondrion [GO:0005739]	ADP binding [GO:0043531]; ATP binding [GO:0005524]; enzyme binding [GO:0019899]; glutamate dehydrogenase (NAD+) activity [GO:0004352]; glutamate dehydrogenase [NAD(P)+] activity [GO:0004353]; GTP binding [GO:0005525]; leucine binding [GO:0070728]; NAD+ binding [GO:0070403]				1.4.1.3;	R-MMU-2151201;R-MMU-70614;					199956;				P26443;	P26443;	cd01076;	IPR006095;IPR033524;IPR006096;IPR006097;IPR036291;IPR033922;
Q61292	Laminin subunit beta-2 OS=Mus musculus OX=10090 GN=Lamb2 PE=1 SV=2	1	1.02	0.95	1.16	1.02	1.09	Q61292	1.09	0.99	0.092683	0.640519	0.417293	0.331426	1.10101	1.10101	Q61292	Q61292	LAMB2_MOUSE	reviewed	Laminin subunit beta-2 (Laminin-11 subunit beta) (Laminin-14 subunit beta) (Laminin-15 subunit beta) (Laminin-3 subunit beta) (Laminin-4 subunit beta) (Laminin-7 subunit beta) (Laminin-9 subunit beta) (S-laminin subunit beta) (S-LAM beta)	Lamb2;Lams;AW211941;Lamb-2;npht	Mus musculus (Mouse)	1799	10090.ENSMUSP00000069087	mmu:16779	196,579	PF00053;PF00055;	astrocyte development [GO:0014002]; axon extension involved in regeneration [GO:0048677]; axon guidance [GO:0007411]; cell adhesion [GO:0007155]; cell morphogenesis involved in differentiation [GO:0000904]; metanephric glomerular basement membrane development [GO:0072274]; metanephric glomerular visceral epithelial cell development [GO:0072249]; neuromuscular junction development [GO:0007528]; ne…	basal lamina [GO:0005605]; basement membrane [GO:0005604]; extracellular matrix [GO:0031012]; extracellular region [GO:0005576]; extracellular space [GO:0005615]; laminin-3 complex [GO:0005608]; laminin complex [GO:0043256]; synapse [GO:0045202]; synaptic cleft [GO:0043083]	integrin binding [GO:0005178]		TISSUE SPECIFICITY: Neuromuscular synapse and kidney glomerulus.			R-MMU-3000157;R-MMU-381426;R-MMU-8874081;R-MMU-8957275;									Q61292;	Q61292;		IPR000742;IPR002049;IPR013015;IPR008211;
P26041	Moesin OS=Mus musculus OX=10090 GN=Msn PE=1 SV=3	1	1.05	0.95	1.68	1.23	1.62	P26041	1.51	1	0.0239725	0.142684	0.0837766	0.203987	1.51	1.51	P26041	P26041	MOES_MOUSE	reviewed	Moesin (Membrane-organizing extension spike protein)	Msn;C78546	Mus musculus (Mouse)	577	10090.ENSMUSP00000113071	mmu:17698	67,767	PF00769;PF09380;PF00373;PF09379;	cellular response to testosterone stimulus [GO:0071394]; establishment of endothelial barrier [GO:0061028]; establishment of epithelial cell apical/basal polarity [GO:0045198]; gland morphogenesis [GO:0022612]; immunological synapse formation [GO:0001771]; membrane to membrane docking [GO:0022614]; positive regulation of cellular protein catabolic process [GO:1903364]; positive regulation of earl…	apical part of cell [GO:0045177]; apical plasma membrane [GO:0016324]; basolateral plasma membrane [GO:0016323]; cell periphery [GO:0071944]; cell surface [GO:0009986]; cytoskeleton [GO:0005856]; cytosol [GO:0005829]; filopodium [GO:0030175]; focal adhesion [GO:0005925]; invadopodium [GO:0071437]; microvillus [GO:0005902]; microvillus membrane [GO:0031528]; myelin sheath [GO:0043209]; perinuclear…	actin binding [GO:0003779]; cell adhesion molecule binding [GO:0050839]; double-stranded RNA binding [GO:0003725]; enzyme binding [GO:0019899]; protein kinase binding [GO:0019901]; receptor binding [GO:0005102]					R-MMU-437239;					201534;				P26041;	P26041;	cd14473;	IPR019749;IPR011174;IPR011259;IPR000798;IPR014352;IPR035963;IPR019748;IPR019747;IPR000299;IPR018979;IPR018980;IPR008954;IPR011993;IPR029071;
P01027	Complement C3 OS=Mus musculus OX=10090 GN=C3 PE=1 SV=3	1	0.92	0.84	1.5	1.06	1.3	P01027	1.28667	0.92	0.0535564	0.529626	0.23343	0.272493	1.39855	1.39855	P01027	P01027	CO3_MOUSE	reviewed	Complement C3 (HSE-MSF) [Cleaved into: Complement C3 beta chain; C3-beta-c (C3bc); Complement C3 alpha chain; C3a anaphylatoxin; Acylation stimulating protein (ASP) (C3adesArg); Complement C3b alpha' chain; Complement C3c alpha' chain fragment 1; Complement C3dg fragment; Complement C3g fragment; Complement C3d fragment; Complement C3f fragment; Complement C3c alpha' chain fragment 2]	C3;AI255234;ASP;HSE-MSF;Plp	Mus musculus (Mouse)	1663	10090.ENSMUSP00000024988	mmu:12266	186,484	PF00207;PF07678;PF01835;PF07703;PF07677;PF01821;PF01759;PF10569;	amyloid-beta clearance [GO:0097242]; complement activation [GO:0006956]; complement activation, alternative pathway [GO:0006957]; complement activation, classical pathway [GO:0006958]; fatty acid metabolic process [GO:0006631]; inflammatory response [GO:0006954]; phagocytosis, engulfment [GO:0006911]; positive regulation of activation of membrane attack complex [GO:0001970]; positive regulation o…	extracellular space [GO:0005615]; protein complex [GO:0043234]	C5L2 anaphylatoxin chemotactic receptor binding [GO:0031715]; endopeptidase inhibitor activity [GO:0004866]					R-MMU-173736;R-MMU-174577;R-MMU-198933;R-MMU-375276;R-MMU-381426;R-MMU-418594;R-MMU-6798695;R-MMU-8957275;R-MMU-977606;					198418;				P01027;	P01027;	cd03583;	IPR009048;IPR036595;IPR011626;IPR002890;IPR011625;IPR000020;IPR018081;IPR001840;IPR035711;IPR013783;IPR001599;IPR019742;IPR019565;IPR001134;IPR018933;IPR035815;IPR008930;IPR008993;	PTHR11412:SF81;
P09411	Phosphoglycerate kinase 1 OS=Mus musculus OX=10090 GN=Pgk1 PE=1 SV=4	1	0.99	0.94	0.99	0.96	1.05	P09411	1	0.976667	0.510249	0.725982	0.65709	0.705381	1.02389	1.02389	P09411	P09411	PGK1_MOUSE	reviewed	Phosphoglycerate kinase 1 (EC 2.7.2.3)	Pgk1;Pgk-1	Mus musculus (Mouse)	417	10090.ENSMUSP00000136544	mmu:18655	44,550	PF00162;	cellular response to hypoxia [GO:0071456]; epithelial cell differentiation [GO:0030855]; glycolytic process [GO:0006096]; negative regulation of angiogenesis [GO:0016525]; phosphorylation [GO:0016310]; plasminogen activation [GO:0031639]	cytoplasm [GO:0005737]; extracellular space [GO:0005615]; membrane raft [GO:0045121]	ATP binding [GO:0005524]; phosphoglycerate kinase activity [GO:0004618]; protein-disulfide reductase activity [GO:0047134]		TISSUE SPECIFICITY: Testis, lung, brain, skeletal muscle, liver, intestine, and kidney (at protein level). {ECO:0000269|PubMed:19759366}.		2.7.2.3;	R-MMU-70171;R-MMU-70263;	P09411;				202133;		DIP-51710N;		P09411;	P09411;	cd00318;	IPR001576;IPR015911;IPR015824;IPR036043;	PTHR11406;
Q9CWF2	Tubulin beta-2B chain OS=Mus musculus OX=10090 GN=Tubb2b PE=1 SV=1	1	1.3	1.13	1.12	1.15	1.03	Q9CWF2	1.1	1.14333	0.6689	0.548212	0.293352	0.817292	0.962099	-1.03939	Q9CWF2	Q9CWF2	TBB2B_MOUSE	reviewed	Tubulin beta-2B chain	Tubb2b;2410129E14Rik;brdp	Mus musculus (Mouse)	445	10090.ENSMUSP00000075178	mmu:73710	49,953	PF00091;PF03953;	microtubule-based process [GO:0007017]; neuron migration [GO:0001764]; positive regulation of axon guidance [GO:1902669]	cytoplasm [GO:0005737]; microtubule [GO:0005874]; microtubule cytoskeleton [GO:0015630]	GTPase activity [GO:0003924]; GTP binding [GO:0005525]; protein heterodimerization activity [GO:0046982]; structural constituent of cytoskeleton [GO:0005200]		TISSUE SPECIFICITY: Strong expression is detected in the developing cortex and peripheral nervous system, as well as in the adult cerebellum, hippocampus and olfactory bulb. {ECO:0000269|PubMed:19465910}.			R-MMU-190840;R-MMU-2132295;R-MMU-2467813;R-MMU-2500257;R-MMU-3371497;R-MMU-380320;R-MMU-437239;R-MMU-5610787;R-MMU-5617833;R-MMU-5620924;R-MMU-5626467;R-MMU-5632684;R-MMU-5663220;R-MMU-6807878;R-MMU-6811434;R-MMU-6811436;R-MMU-68877;R-MMU-8852276;R-MMU-8955332;R-MMU-983189;					216203;	Q9CWF2;			Q9CWF2;	Q9CWF2;		IPR013838;IPR002453;IPR008280;IPR000217;IPR018316;IPR037103;IPR036525;IPR023123;IPR017975;IPR003008;	PTHR11588;PTHR11588:SF256;
Q91Z83	Myosin-7 OS=Mus musculus OX=10090 GN=Myh7 PE=2 SV=1	1	0.82	0.68	0.84	0.8	1.29	Q91Z83	0.976667	0.833333	0.475823	0.26707	0.51331	0.681639	1.172	1.172	Q91Z83	Q91Z83	MYH7_MOUSE	reviewed	Myosin-7 (Myosin heavy chain 7) (Myosin heavy chain slow isoform) (MyHC-slow) (Myosin heavy chain, cardiac muscle beta isoform) (MyHC-beta)	Myh7;B-MHC;MyHC-I;Myhc-b;Myhcb;beta-MHC	Mus musculus (Mouse)	1935	10090.ENSMUSP00000099867	mmu:140781	222,879	PF00063;PF02736;PF01576;	adult heart development [GO:0007512]; ATP metabolic process [GO:0046034]; cardiac muscle contraction [GO:0060048]; cardiac muscle hypertrophy in response to stress [GO:0014898]; microtubule-based movement [GO:0007018]; muscle contraction [GO:0006936]; muscle filament sliding [GO:0030049]; regulation of heart rate [GO:0002027]; regulation of slow-twitch skeletal muscle fiber contraction [GO:003144…	cytoplasm [GO:0005737]; myofibril [GO:0030016]; myosin complex [GO:0016459]; myosin filament [GO:0032982]; sarcomere [GO:0030017]; stress fiber [GO:0001725]; Z disc [GO:0030018]	actin-dependent ATPase activity [GO:0030898]; actin filament binding [GO:0051015]; ATPase activity [GO:0016887]; ATP binding [GO:0005524]; calmodulin binding [GO:0005516]; microfilament motor activity [GO:0000146]; microtubule binding [GO:0008017]; microtubule motor activity [GO:0003777]										228315;				Q91Z83;	Q91Z83;		IPR000048;IPR036961;IPR001609;IPR004009;IPR008989;IPR002928;IPR027417;
P17426	AP-2 complex subunit alpha-1 OS=Mus musculus OX=10090 GN=Ap2a1 PE=1 SV=1	1	0.93	0.9	0.85	0.89	0.9	P17426	0.88	0.943333	0.130239	0.463857	0.417933	0.382169	0.932862	-1.07197	P17426	P17426	AP2A1_MOUSE	reviewed	AP-2 complex subunit alpha-1 (100 kDa coated vesicle protein A) (Adaptor protein complex AP-2 subunit alpha-1) (Adaptor-related protein complex 2 subunit alpha-1) (Alpha-adaptin A) (Alpha1-adaptin) (Clathrin assembly protein complex 2 alpha-A large chain) (Plasma membrane adaptor HA2/AP2 adaptin alpha A subunit)	Ap2a1;Adtaa;Clapa1	Mus musculus (Mouse)	977	10090.ENSMUSP00000127842	mmu:11771	107,664	PF01602;PF02296;PF02883;	clathrin-dependent endocytosis [GO:0072583]; intracellular protein transport [GO:0006886]; negative regulation of hyaluronan biosynthetic process [GO:1900126]; positive regulation of neuron projection development [GO:0010976]; positive regulation of receptor-mediated endocytosis [GO:0048260]; vesicle-mediated transport [GO:0016192]	apical plasma membrane [GO:0016324]; basolateral plasma membrane [GO:0016323]; clathrin adaptor complex [GO:0030131]; clathrin-coated pit [GO:0005905]; clathrin-coated vesicle [GO:0030136]; filopodium tip [GO:0032433]; membrane coat [GO:0030117]; secretory granule [GO:0030141]	clathrin adaptor activity [GO:0035615]; low-density lipoprotein particle receptor binding [GO:0050750]; protein complex binding [GO:0032403]; protein C-terminus binding [GO:0008022]; protein kinase binding [GO:0019901]	Q01097	TISSUE SPECIFICITY: Isoform A is expressed only in neuronal tissue and skeletal muscle. Isoform B is widely expressed.			R-MMU-177504;R-MMU-2132295;R-MMU-416993;R-MMU-437239;R-MMU-5099900;R-MMU-5140745;R-MMU-8856825;R-MMU-8856828;R-MMU-8866427;R-MMU-8964038;					198129;	P17426;			P17426;	P17426;		IPR017104;IPR011989;IPR016024;IPR002553;IPR003164;IPR008152;IPR013041;IPR009028;IPR012295;
Q8BGQ7	Alanine--tRNA ligase cytoplasmic OS=Mus musculus OX=10090 GN=Aars PE=1 SV=1	1	1.01	0.91	1.05	0.87	1.03	Q8BGQ7	0.983333	0.973333	0.88559	0.267205	0.472785	0.937846	1.01027	1.01027	Q8BGQ7	Q8BGQ7	SYAC_MOUSE	reviewed	Alanine--tRNA ligase, cytoplasmic (EC 6.1.1.7) (Alanyl-tRNA synthetase) (AlaRS)	Aars;AI316495;C76919;sti	Mus musculus (Mouse)	968	10090.ENSMUSP00000034441	mmu:234734	106,909	PF02272;PF01411;PF07973;	alanyl-tRNA aminoacylation [GO:0006419]; cerebellar Purkinje cell layer development [GO:0021680]; negative regulation of neuron apoptotic process [GO:0043524]; neuromuscular process [GO:0050905]; neuromuscular process controlling balance [GO:0050885]; tRNA modification [GO:0006400]	cytosol [GO:0005829]	alanine-tRNA ligase activity [GO:0004813]; amino acid binding [GO:0016597]; aminoacyl-tRNA editing activity [GO:0002161]; ATP binding [GO:0005524]; metal ion binding [GO:0046872]; tRNA binding [GO:0000049]										231572;				Q8BGQ7;			IPR002318;IPR018162;IPR018165;IPR018164;IPR023033;IPR003156;IPR018163;IPR009000;IPR012947;
P02469	Laminin subunit beta-1 OS=Mus musculus OX=10090 GN=Lamb1 PE=1 SV=3	1	1.02	0.94	1.11	1.01	1.09	P02469	1.07	0.986667	0.0986733	0.67281	0.762748	0.341571	1.08446	1.08446	P02469	P02469	LAMB1_MOUSE	reviewed	Laminin subunit beta-1 (Laminin B1 chain) (Laminin-1 subunit beta) (Laminin-10 subunit beta) (Laminin-12 subunit beta) (Laminin-2 subunit beta) (Laminin-6 subunit beta) (Laminin-8 subunit beta)	Lamb1;Lamb-1;Lamb1-1;C77966;C80098;C81607;D130003D08Rik	Mus musculus (Mouse)	1786	10090.ENSMUSP00000002979	mmu:16777	197,090	PF00053;PF00055;	cell migration [GO:0016477]; embryo implantation [GO:0007566]; learning or memory [GO:0007611]; negative regulation of cell adhesion [GO:0007162]; neuronal-glial interaction involved in cerebral cortex radial glia guided migration [GO:0021812]; neuron projection development [GO:0031175]; odontogenesis [GO:0042476]; positive regulation of cell migration [GO:0030335]; substrate adhesion-dependent c…	basal lamina [GO:0005605]; basement membrane [GO:0005604]; extracellular matrix [GO:0031012]; extracellular region [GO:0005576]; extracellular space [GO:0005615]; laminin-10 complex [GO:0043259]; laminin-1 complex [GO:0005606]; laminin-2 complex [GO:0005607]; laminin-8 complex [GO:0043257]; laminin complex [GO:0043256]; nucleus [GO:0005634]; perinuclear region of cytoplasm [GO:0048471]; proteinac…	enzyme binding [GO:0019899]; extracellular matrix structural constituent [GO:0005201]; glycosphingolipid binding [GO:0043208]; integrin binding [GO:0005178]	P21836; P31696; P02468	TISSUE SPECIFICITY: Widely expressed in the embryo. High levels are detected in the cerebellar basement membrane, at postnatal day 7. {ECO:0000269|PubMed:23472759}.			R-MMU-3000157;R-MMU-381426;R-MMU-8874081;R-MMU-8957275;					201101;				P02469;	P02469;		IPR000742;IPR002049;IPR013015;IPR008211;
F8VPN4	Amylo-1 6-glucosidase 4-alpha-glucanotransferase OS=Mus musculus OX=10090 GN=Agl PE=1 SV=1	1	0.97	0.96	0.92	1.03	1.01	F8VPN4	0.986667	0.976667	0.794402	0.887007	0.224726	0.892037	1.01024	1.01024	F8VPN4	F8VPN4	F8VPN4_MOUSE	unreviewed	Amylo-1,6-glucosidase, 4-alpha-glucanotransferase	Agl;1110061O17Rik;9430004C13Rik;9630046L06Rik;AI850929;C77197	Mus musculus (Mouse)	1532	10090.ENSMUSP00000044012	mmu:77559	174,287	PF06202;PF14701;PF14702;PF14699;	glycogen biosynthetic process [GO:0005978]; glycogen catabolic process [GO:0005980]; glycogen metabolic process [GO:0005977]; response to glucocorticoid [GO:0051384]; response to nutrient [GO:0007584]	cytoplasm [GO:0005737]; inclusion body [GO:0016234]; nucleus [GO:0005634]; sarcoplasmic reticulum [GO:0016529]	4-alpha-glucanotransferase activity [GO:0004134]; amylo-alpha-1,6-glucosidase activity [GO:0004135]; glycogen debranching enzyme activity [GO:0004133]; polysaccharide binding [GO:0030247]; polyubiquitin modification-dependent protein binding [GO:0031593]					R-MMU-6798695;R-MMU-70221;											cd11327;	IPR008928;IPR010401;IPR032788;IPR029436;IPR032792;IPR032790;IPR006421;IPR017853;	PTHR10569;
P10493	Nidogen-1 OS=Mus musculus OX=10090 GN=Nid1 PE=1 SV=2	1	1.1	0.94	1.16	0.99	1.11	P10493	1.08667	1.01333	0.346028	0.578174	0.921642	0.587317	1.07237	1.07237	P10493	P10493	NID1_MOUSE	reviewed	Nidogen-1 (NID-1) (Entactin)	Nid1;Ent;A630025O17;Nid;entactin;entactin-1;nidogen-1	Mus musculus (Mouse)	1245	10090.ENSMUSP00000005532	mmu:18073	136,538	PF12662;PF12947;PF07645;PF07474;PF00058;PF06119;PF00086;	cell-matrix adhesion [GO:0007160]; extracellular matrix organization [GO:0030198]; glomerular basement membrane development [GO:0032836]; positive regulation of cell-substrate adhesion [GO:0010811]	basal lamina [GO:0005605]; basement membrane [GO:0005604]; cell periphery [GO:0071944]; extracellular matrix [GO:0031012]; extracellular region [GO:0005576]; extracellular space [GO:0005615]; proteinaceous extracellular matrix [GO:0005578]	calcium ion binding [GO:0005509]; collagen binding [GO:0005518]; extracellular matrix binding [GO:0050840]; laminin-1 binding [GO:0043237]; laminin binding [GO:0043236]; proteoglycan binding [GO:0043394]	P02468				R-MMU-1474228;R-MMU-3000157;					201770;				P10493;	P10493;	cd00255;cd00191;	IPR011042;IPR026823;IPR001881;IPR013032;IPR000742;IPR000152;IPR018097;IPR024731;IPR006605;IPR009017;IPR009030;IPR000033;IPR003886;IPR000716;IPR036857;
Q61768	Kinesin-1 heavy chain OS=Mus musculus OX=10090 GN=Kif5b PE=1 SV=3	1	1.08	0.99	1.14	1.01	1.1	Q61768	1.08333	1.02333	0.278088	0.332791	0.70646	0.532279	1.05863	1.05863	Q61768	Q61768	KINH_MOUSE	reviewed	Kinesin-1 heavy chain (Conventional kinesin heavy chain) (Ubiquitous kinesin heavy chain) (UKHC)	Kif5b;Khcs;Kns1;AL022807;Khc;Ukhc	Mus musculus (Mouse)	963	10090.ENSMUSP00000025083	mmu:16573	109,551	PF00225;	axon guidance [GO:0007411]; cellular response to interferon-gamma [GO:0071346]; centrosome localization [GO:0051642]; cytoplasm organization [GO:0007028]; hippocampus development [GO:0021766]; microtubule-based process [GO:0007017]; mitochondrial transport [GO:0006839]; plus-end-directed vesicle transport along microtubule [GO:0072383]; positive regulation of insulin secretion involved in cellula…	axonal growth cone [GO:0044295]; ciliary rootlet [GO:0035253]; cytoplasm [GO:0005737]; cytosol [GO:0005829]; endocytic vesicle [GO:0030139]; kinesin complex [GO:0005871]; membrane-bounded organelle [GO:0043227]; microtubule [GO:0005874]; microtubule organizing center [GO:0005815]; neuron projection [GO:0043005]; perinuclear region of cytoplasm [GO:0048471]; phagocytic vesicle [GO:0045335]; vesicl…	ATP binding [GO:0005524]; ATP-dependent microtubule motor activity, plus-end-directed [GO:0008574]; cadherin binding [GO:0045296]; identical protein binding [GO:0042802]; JUN kinase binding [GO:0008432]; microtubule binding [GO:0008017]; microtubule lateral binding [GO:0099609]; microtubule motor activity [GO:0003777]	O88485; O35685				R-MMU-2132295;R-MMU-5625970;R-MMU-6811434;R-MMU-983189;					200946;	Q61768;	DIP-32053N;		Q61768;	Q61768;		IPR027640;IPR019821;IPR001752;IPR036961;IPR027417;	PTHR24115;
P46460	Vesicle-fusing ATPase OS=Mus musculus OX=10090 GN=Nsf PE=1 SV=2	1	0.99	0.94	0.91	0.89	0.92	P46460	0.906667	0.976667	0.0271108	0.450833	0.366832	0.212972	0.928328	-1.07721	P46460	P46460	NSF_MOUSE	reviewed	Vesicle-fusing ATPase (EC 3.6.4.6) (N-ethylmaleimide-sensitive fusion protein) (NEM-sensitive fusion protein) (Suppressor of K(+) transport growth defect 2) (Protein SKD2) (Vesicular-fusion protein NSF)	Nsf;Skd2;AI316878;AU020090;AU067812;SKD2	Mus musculus (Mouse)	744	10090.ENSMUSP00000099364	mmu:18195	82,613	PF00004;PF02933;PF02359;	intracellular protein transport [GO:0006886]; positive regulation of protein catabolic process [GO:0045732]; positive regulation of receptor recycling [GO:0001921]; potassium ion transport [GO:0006813]; SNARE complex disassembly [GO:0035494]	cytosol [GO:0005829]; myelin sheath [GO:0043209]; plasma membrane [GO:0005886]	ATPase activity [GO:0016887]; ATPase activity, coupled [GO:0042623]; ATP binding [GO:0005524]; ionotropic glutamate receptor binding [GO:0035255]; metal ion binding [GO:0046872]; PDZ domain binding [GO:0030165]; protein complex binding [GO:0032403]; protein kinase binding [GO:0019901]; SNARE binding [GO:0000149]; syntaxin-1 binding [GO:0017075]; syntaxin binding [GO:0019905]	Q62108; Q5S006; Q61006-3; O35239				R-MMU-204005;R-MMU-416993;R-MMU-6807878;R-MMU-6811434;R-MMU-6811438;R-MMU-6811440;					201857;				P46460;	P46460;		IPR003593;IPR009010;IPR003959;IPR003960;IPR004201;IPR029067;IPR003338;IPR027417;
Q8BMS1	Trifunctional enzyme subunit alpha mitochondrial OS=Mus musculus OX=10090 GN=Hadha PE=1 SV=1	1	1.03	0.98	1.01	1.01	1.03	Q8BMS1	1.01667	1.00333	0.451161	0.465968	0.346472	0.662699	1.01329	1.01329	Q8BMS1	Q8BMS1	ECHA_MOUSE	reviewed	Trifunctional enzyme subunit alpha, mitochondrial (TP-alpha) [Includes: Long-chain enoyl-CoA hydratase (EC 4.2.1.17); Long chain 3-hydroxyacyl-CoA dehydrogenase (EC 1.1.1.211)]	Hadha;C77020;Mtpa	Mus musculus (Mouse)	763	10090.ENSMUSP00000120976	mmu:97212	82,670	PF00725;PF02737;PF00378;	fatty acid beta-oxidation [GO:0006635]; response to drug [GO:0042493]; response to insulin [GO:0032868]	extracellular matrix [GO:0031012]; mitochondrial fatty acid beta-oxidation multienzyme complex [GO:0016507]; mitochondrial inner membrane [GO:0005743]; mitochondrial nucleoid [GO:0042645]; mitochondrion [GO:0005739]	acetyl-CoA C-acyltransferase activity [GO:0003988]; enoyl-CoA hydratase activity [GO:0004300]; fatty-acyl-CoA binding [GO:0000062]; long-chain-3-hydroxyacyl-CoA dehydrogenase activity [GO:0016509]; long-chain-enoyl-CoA hydratase activity [GO:0016508]; NAD binding [GO:0051287]; protein complex binding [GO:0032403]					R-MMU-1482798;R-MMU-77285;R-MMU-77305;R-MMU-77310;R-MMU-77346;R-MMU-77348;R-MMU-77350;					220648;				Q8BMS1;	Q8BMS1;		IPR006180;IPR006176;IPR006108;IPR008927;IPR029045;IPR018376;IPR001753;IPR012803;IPR036291;
Q8K2B3	Succinate dehydrogenase [ubiquinone] flavoprotein subunit mitochondrial OS=Mus musculus OX=10090 GN=Sdha PE=1 SV=1	1	1.02	1	0.95	0.95	1	Q8K2B3	0.966667	1.00667	0.0897759	0.0644858	0.275531	0.328995	0.960265	-1.04138	Q8K2B3	Q8K2B3	SDHA_MOUSE	reviewed	Succinate dehydrogenase [ubiquinone] flavoprotein subunit, mitochondrial (EC 1.3.5.1) (Flavoprotein subunit of complex II) (Fp)	Sdha;1500032O14Rik;2310034D06Rik;4921513A11;C81073;FP;SDH2;SDHF	Mus musculus (Mouse)	664	10090.ENSMUSP00000022062	mmu:66945	72,585	PF00890;PF02910;	anaerobic respiration [GO:0009061]; mitochondrial electron transport, succinate to ubiquinone [GO:0006121]; nervous system development [GO:0007399]; oxidation-reduction process [GO:0055114]; respiratory electron transport chain [GO:0022904]; succinate metabolic process [GO:0006105]; tricarboxylic acid cycle [GO:0006099]	mitochondrial inner membrane [GO:0005743]; mitochondrial respiratory chain complex II, succinate dehydrogenase complex (ubiquinone) [GO:0005749]; mitochondrion [GO:0005739]; myelin sheath [GO:0043209]; nucleolus [GO:0005730]	electron transfer activity [GO:0009055]; flavin adenine dinucleotide binding [GO:0050660]; succinate dehydrogenase (ubiquinone) activity [GO:0008177]					R-MMU-71403;					211828;	Q8K2B3;			Q8K2B3;	Q8K2B3;		IPR003953;IPR036188;IPR003952;IPR037099;IPR015939;IPR027477;IPR011281;IPR014006;
E9Q6R7	Utrophin OS=Mus musculus OX=10090 GN=Utrn PE=1 SV=1	1	1.05	0.99	1.16	1.01	1.12	E9Q6R7	1.09667	1.01333	0.161113	0.244625	0.291858	0.417943	1.08224	1.08224	E9Q6R7	E9Q6R7	E9Q6R7_MOUSE	unreviewed	Utrophin	Utrn;AA589569;DRP;Dmdl	Mus musculus (Mouse)	3430	10090.ENSMUSP00000076093	mmu:22288	392,706	PF00307;PF09068;PF09069;PF00435;PF00397;PF00569;	adult somatic muscle development [GO:0007527]; neuromuscular junction development [GO:0007528]; positive regulation of cell-matrix adhesion [GO:0001954]; response to denervation involved in regulation of muscle adaptation [GO:0014894]	cell junction [GO:0030054]; contractile ring [GO:0070938]; cortical actin cytoskeleton [GO:0030864]; cytoplasm [GO:0005737]; dystrophin-associated glycoprotein complex [GO:0016010]; filopodium [GO:0030175]; filopodium membrane [GO:0031527]; growth cone [GO:0030426]; neuromuscular junction [GO:0031594]; nucleoplasm [GO:0005654]; plasma membrane [GO:0005886]; postsynaptic membrane [GO:0045211]; pro…	actin binding [GO:0003779]; actin filament binding [GO:0051015]; integrin binding [GO:0005178]; protein kinase binding [GO:0019901]; vinculin binding [GO:0017166]; zinc ion binding [GO:0008270]														E9Q6R7;		cd00014;cd00201;	IPR001589;IPR001715;IPR036872;IPR035436;IPR011992;IPR015153;IPR015154;IPR018159;IPR002017;IPR001202;IPR036020;IPR000433;
P58252	Elongation factor 2 OS=Mus musculus OX=10090 GN=Eef2 PE=1 SV=2	1	0.97	0.91	1.14	1	1.15	P58252	1.09667	0.96	0.0684382	0.277953	0.457522	0.296453	1.14236	1.14236	P58252	P58252	EF2_MOUSE	reviewed	Elongation factor 2 (EF-2)	Eef2;Ef-2	Mus musculus (Mouse)	858	10090.ENSMUSP00000046101	mmu:13629	95,314	PF00679;PF03764;PF00009;PF03144;	aging [GO:0007568]; cellular response to brain-derived neurotrophic factor stimulus [GO:1990416]; glial cell proliferation [GO:0014009]; hematopoietic progenitor cell differentiation [GO:0002244]; positive regulation of cytoplasmic translation [GO:2000767]; positive regulation of translation [GO:0045727]; response to endoplasmic reticulum stress [GO:0034976]; response to estradiol [GO:0032355]; r…	aggresome [GO:0016235]; cytoplasm [GO:0005737]; cytosol [GO:0005829]; extracellular matrix [GO:0031012]; intracellular ribonucleoprotein complex [GO:0030529]; membrane raft [GO:0045121]; plasma membrane [GO:0005886]; polysomal ribosome [GO:0042788]; polysome [GO:0005844]	5S rRNA binding [GO:0008097]; actin filament binding [GO:0051015]; cadherin binding [GO:0045296]; GTPase activity [GO:0003924]; GTP binding [GO:0005525]; p53 binding [GO:0002039]; protein kinase binding [GO:0019901]; ribosome binding [GO:0043022]; translation elongation factor activity [GO:0003746]					R-MMU-156902;R-MMU-5358493;R-MMU-6798695;R-MMU-8876725;					199387;				P58252;	P58252;		IPR035647;IPR000640;IPR004161;IPR031157;IPR027417;IPR020568;IPR014721;IPR005225;IPR000795;IPR009000;IPR005517;
Q8CGC7	Bifunctional glutamate/proline--tRNA ligase OS=Mus musculus OX=10090 GN=Eprs PE=1 SV=4	1	1	0.98	1.08	1.06	1.12	Q8CGC7	1.08667	0.993333	0.0077626	0.452749	0.250111	0.158065	1.09396	1.09396	Q8CGC7	Q8CGC7	SYEP_MOUSE	reviewed	Bifunctional glutamate/proline--tRNA ligase (Bifunctional aminoacyl-tRNA synthetase) [Includes: Glutamate--tRNA ligase (EC 6.1.1.17) (Glutamyl-tRNA synthetase) (GluRS); Proline--tRNA ligase (EC 6.1.1.15) (Prolyl-tRNA synthetase) (ProRS)]	Eprs;Qprs;2410081F06Rik;3010002K18Rik;C79379	Mus musculus (Mouse)	1512	10090.ENSMUSP00000045841	mmu:107508	170,079	PF00043;PF03129;PF09180;PF00749;PF03950;PF00587;PF00458;	cellular response to interferon-gamma [GO:0071346]; glutamyl-tRNA aminoacylation [GO:0006424]; negative regulation of translation [GO:0017148]; prolyl-tRNA aminoacylation [GO:0006433]	aminoacyl-tRNA synthetase multienzyme complex [GO:0017101]; cytoplasm [GO:0005737]; cytosol [GO:0005829]; GAIT complex [GO:0097452]; intracellular ribonucleoprotein complex [GO:0030529]	ATP binding [GO:0005524]; glutamate-tRNA ligase activity [GO:0004818]; GTPase binding [GO:0051020]; identical protein binding [GO:0042802]; proline-tRNA ligase activity [GO:0004827]; protein homodimerization activity [GO:0042803]; RNA stem-loop binding [GO:0035613]; zinc ion binding [GO:0008270]										223350;				Q8CGC7;	Q8CGC7;	cd00778;	IPR002314;IPR001412;IPR006195;IPR004154;IPR036621;IPR004526;IPR000924;IPR020058;IPR020059;IPR036282;IPR004046;IPR004499;IPR016061;IPR017449;IPR033721;IPR020056;IPR011035;IPR014729;IPR009068;IPR000738;
Q8BH59	Calcium-binding mitochondrial carrier protein Aralar1 OS=Mus musculus OX=10090 GN=Slc25a12 PE=1 SV=1	1	0.96	0.91	0.84	0.9	0.89	Q8BH59	0.876667	0.956667	0.0666117	0.878571	0.671481	0.293117	0.916376	-1.09125	Q8BH59	Q8BH59	CMC1_MOUSE	reviewed	Calcium-binding mitochondrial carrier protein Aralar1 (Mitochondrial aspartate glutamate carrier 1) (Solute carrier family 25 member 12)	Slc25a12;Aralar1;2610002D09Rik;AI839531;B230107K20Rik;BB129864	Mus musculus (Mouse)	677	10090.ENSMUSP00000122103	mmu:78830	74,570	PF00153;	aspartate transport [GO:0015810]; L-glutamate transmembrane transport [GO:0089711]; L-glutamate transport [GO:0015813]; malate-aspartate shuttle [GO:0043490]; response to calcium ion [GO:0051592]	integral component of membrane [GO:0016021]; mitochondrial inner membrane [GO:0005743]; mitochondrion [GO:0005739]; myelin sheath [GO:0043209]	calcium ion binding [GO:0005509]; L-aspartate transmembrane transporter activity [GO:0015183]; L-glutamate transmembrane transporter activity [GO:0005313]					R-MMU-70263;					219664;				Q8BH59;	Q8BH59;		IPR011992;IPR018247;IPR002048;IPR002067;IPR018108;IPR023395;
Q99104	Unconventional myosin-Va OS=Mus musculus OX=10090 GN=Myo5a PE=1 SV=2	1	0.97	0.95	0.87	0.94	0.91	Q99104	0.906667	0.973333	0.0556545	0.980362	0.676158	0.274609	0.931507	-1.07353	Q99104	Q99104	MYO5A_MOUSE	reviewed	Unconventional myosin-Va (Dilute myosin heavy chain, non-muscle)	Myo5a;Dilute;9630007J19Rik;AI413174;AI661011;Dbv;MVa;Myo5;MyoVA;Sev-1;d;d-120J;flail;flr	Mus musculus (Mouse)	1853	10090.ENSMUSP00000116028	mmu:17918	215,538	PF01843;PF00612;PF00063;	actin filament-based movement [GO:0030048]; cellular response to insulin stimulus [GO:0032869]; chemical synaptic transmission [GO:0007268]; developmental pigmentation [GO:0048066]; endoplasmic reticulum localization [GO:0051643]; establishment of endoplasmic reticulum localization to postsynapse [GO:0099089]; exocytosis [GO:0006887]; hair follicle maturation [GO:0048820]; insulin secretion [GO:0…	actin filament [GO:0005884]; actomyosin [GO:0042641]; cytoplasm [GO:0005737]; cytosol [GO:0005829]; early endosome [GO:0005769]; endoplasmic reticulum [GO:0005783]; filopodium tip [GO:0032433]; Golgi apparatus [GO:0005794]; insulin-responsive compartment [GO:0032593]; intermediate filament [GO:0005882]; late endosome [GO:0005770]; lysosome [GO:0005764]; melanosome [GO:0042470]; membrane [GO:00160…	actin binding [GO:0003779]; actin filament binding [GO:0051015]; ATP binding [GO:0005524]; calcium ion binding [GO:0005509]; calmodulin binding [GO:0005516]; disordered domain specific binding [GO:0097718]; identical protein binding [GO:0042802]; microfilament motor activity [GO:0000146]; microtubule binding [GO:0008017]; microtubule motor activity [GO:0003777]; motor activity [GO:0003774]; Rab G…	Itself	TISSUE SPECIFICITY: Detected in melanocytes.			R-MMU-2029482;					201666;	Q99104;	DIP-29542N;		Q99104;	Q99104;	cd15478;cd01380;	IPR002710;IPR000048;IPR036961;IPR037988;IPR001609;IPR008989;IPR036103;IPR027417;
P28738	Kinesin heavy chain isoform 5C OS=Mus musculus OX=10090 GN=Kif5c PE=1 SV=3	1	0.99	0.92	0.92	0.91	0.97	P28738	0.933333	0.97	0.306022	0.161799	0.702247	0.554546	0.962199	-1.03929	P28738	P28738	KIF5C_MOUSE	reviewed	Kinesin heavy chain isoform 5C (Kinesin heavy chain neuron-specific 2)	Kif5c;Nkhc2;KINN;Khc;NKHC;NKHC2	Mus musculus (Mouse)	956	10090.ENSMUSP00000028102	mmu:16574	109,275	PF00225;	cytoskeleton-dependent intracellular transport [GO:0030705]; microtubule-based movement [GO:0007018]; motor neuron axon guidance [GO:0008045]; mRNA transport [GO:0051028]; protein localization [GO:0008104]	ciliary rootlet [GO:0035253]; cytoplasm [GO:0005737]; kinesin complex [GO:0005871]; microtubule [GO:0005874]; neuron projection [GO:0043005]	ATP binding [GO:0005524]; ATP-dependent microtubule motor activity, plus-end-directed [GO:0008574]; microtubule binding [GO:0008017]; microtubule motor activity [GO:0003777]	Q9ESN9									200947;	P28738;			P28738;	P28738;		IPR027640;IPR019821;IPR001752;IPR036961;IPR027417;	PTHR24115;
Q9JJZ2	Tubulin alpha-8 chain OS=Mus musculus OX=10090 GN=Tuba8 PE=1 SV=1	1	0.91	0.81	0.9	0.79	0.92	Q9JJZ2	0.87	0.906667	0.619098	0.586757	0.701045	0.782043	0.959559	-1.04215	Q9JJZ2	Q9JJZ2	TBA8_MOUSE	reviewed	Tubulin alpha-8 chain (Alpha-tubulin 8)	Tuba8	Mus musculus (Mouse)	449	10090.ENSMUSP00000032233	mmu:53857	50,052	PF00091;PF03953;	microtubule cytoskeleton organization [GO:0000226]	cytoplasm [GO:0005737]; microtubule [GO:0005874]; microtubule cytoskeleton [GO:0015630]	GTPase activity [GO:0003924]; GTP binding [GO:0005525]; structural constituent of cytoskeleton [GO:0005200]		TISSUE SPECIFICITY: Expressed at highest levels in the testis, followed by skeletal and heart muscle. Expressed at low levels in the developing brain. {ECO:0000269|PubMed:20466094}.			R-MMU-190840;R-MMU-2132295;R-MMU-2467813;R-MMU-2500257;R-MMU-3371497;R-MMU-380320;R-MMU-437239;R-MMU-5617833;R-MMU-5626467;R-MMU-5663220;R-MMU-6807878;R-MMU-6811434;R-MMU-6811436;R-MMU-68877;R-MMU-8852276;R-MMU-8955332;R-MMU-983189;					207491;				Q9JJZ2;	Q9JJZ2;		IPR002452;IPR008280;IPR000217;IPR018316;IPR037103;IPR036525;IPR023123;IPR017975;IPR003008;	PTHR11588;
P17427	AP-2 complex subunit alpha-2 OS=Mus musculus OX=10090 GN=Ap2a2 PE=1 SV=2	1	0.95	0.93	0.96	0.92	0.98	P17427	0.953333	0.96	0.81899	0.900866	0.834376	0.903744	0.993056	-1.00699	P17427	P17427	AP2A2_MOUSE	reviewed	AP-2 complex subunit alpha-2 (100 kDa coated vesicle protein C) (Adaptor protein complex AP-2 subunit alpha-2) (Adaptor-related protein complex 2 subunit alpha-2) (Alpha-adaptin C) (Alpha2-adaptin) (Clathrin assembly protein complex 2 alpha-C large chain) (Plasma membrane adaptor HA2/AP2 adaptin alpha C subunit)	Ap2a2;Adtab;2410074K14Rik;AF006990;AW146353;C78001;L25	Mus musculus (Mouse)	938	10090.ENSMUSP00000003038	mmu:11772	104,017	PF01602;PF02296;PF02883;	clathrin-dependent endocytosis [GO:0072583]; intracellular protein transport [GO:0006886]; regulation of hematopoietic stem cell differentiation [GO:1902036]; vesicle-mediated transport [GO:0016192]	clathrin adaptor complex [GO:0030131]; clathrin-coated pit [GO:0005905]; cytoplasmic vesicle [GO:0031410]; membrane coat [GO:0030117]; plasma membrane [GO:0005886]; secretory granule [GO:0030141]	clathrin adaptor activity [GO:0035615]; disordered domain specific binding [GO:0097718]; lipid binding [GO:0008289]; protein domain specific binding [GO:0019904]; protein kinase binding [GO:0019901]	P49418; O08838; O08839; O88339; P42567; Q05140				R-MMU-177504;R-MMU-2132295;R-MMU-416993;R-MMU-437239;R-MMU-5099900;R-MMU-5140745;R-MMU-6798695;R-MMU-8856825;R-MMU-8856828;R-MMU-8866427;R-MMU-8964038;					198130;	P17427;	DIP-32160N;		P17427;	P17427;		IPR017104;IPR011989;IPR016024;IPR002553;IPR003164;IPR008152;IPR013041;IPR009028;IPR012295;
P80314	T-complex protein 1 subunit beta OS=Mus musculus OX=10090 GN=Cct2 PE=1 SV=4	1	1	0.94	1	0.94	1.03	P80314	0.99	0.98	0.77805	0.101171	0.725091	0.883627	1.0102	1.0102	P80314	P80314	TCPB_MOUSE	reviewed	T-complex protein 1 subunit beta (TCP-1-beta) (CCT-beta)	Cct2;Cctb	Mus musculus (Mouse)	535	10090.ENSMUSP00000036288	mmu:12461	57,477	PF00118;	'de novo' protein folding [GO:0006458]; binding of sperm to zona pellucida [GO:0007339]; chaperone-mediated protein complex assembly [GO:0051131]; chaperone-mediated protein folding [GO:0061077]; chaperone mediated protein folding independent of cofactor [GO:0051086]; positive regulation of establishment of protein localization to telomere [GO:1904851]; positive regulation of protein localization…	cell body [GO:0044297]; chaperonin-containing T-complex [GO:0005832]; cytosol [GO:0005829]; extracellular matrix [GO:0031012]; microtubule [GO:0005874]; myelin sheath [GO:0043209]; zona pellucida receptor complex [GO:0002199]	ATP binding [GO:0005524]; protein binding involved in protein folding [GO:0044183]; ubiquitin protein ligase binding [GO:0031625]; unfolded protein binding [GO:0051082]					R-MMU-390471;R-MMU-6798695;R-MMU-6814122;					198564;	P80314;	DIP-32343N;		P80314;	P80314;	cd03336;	IPR012716;IPR017998;IPR002194;IPR002423;IPR027409;IPR027413;IPR027410;	PTHR11353;PTHR11353:SF23;
O88342	WD repeat-containing protein 1 OS=Mus musculus OX=10090 GN=Wdr1 PE=1 SV=3	1	0.99	0.91	1.06	0.93	1.09	O88342	1.02667	0.966667	0.350123	0.72257	0.500925	0.589942	1.06207	1.06207	O88342	O88342	WDR1_MOUSE	reviewed	WD repeat-containing protein 1 (Actin-interacting protein 1) (AIP1)	Wdr1;Aip1;D5Wsu185e;rede	Mus musculus (Mouse)	606	10090.ENSMUSP00000005234	mmu:22388	66,407	PF00400;	actin cytoskeleton organization [GO:0030036]; actin filament fragmentation [GO:0030043]; apical junction assembly [GO:0043297]; cortical cytoskeleton organization [GO:0030865]; establishment of planar polarity of follicular epithelium [GO:0042247]; maintenance of epithelial cell apical/basal polarity [GO:0045199]; neutrophil mediated immunity [GO:0002446]; neutrophil migration [GO:1990266]; plate…	actin cytoskeleton [GO:0015629]; actomyosin, actin portion [GO:0042643]; cell-cell junction [GO:0005911]; cell junction [GO:0030054]; cell projection [GO:0042995]; cortical actin cytoskeleton [GO:0030864]; myelin sheath [GO:0043209]; plasma membrane [GO:0005886]; podosome [GO:0002102]	actin binding [GO:0003779]; actin filament binding [GO:0051015]					R-MMU-114608;					204554;				O88342;	O88342;		IPR020472;IPR011045;IPR015943;IPR001680;IPR019775;IPR017986;
O35643	AP-1 complex subunit beta-1 OS=Mus musculus OX=10090 GN=Ap1b1 PE=1 SV=2	1	0.96	0.88	0.88	0.83	0.91	O35643	0.873333	0.946667	0.157971	0.827073	0.606087	0.412912	0.922535	-1.08397	O35643	O35643	AP1B1_MOUSE	reviewed	AP-1 complex subunit beta-1 (Adaptor protein complex AP-1 subunit beta-1) (Adaptor-related protein complex 1 subunit beta-1) (Beta-1-adaptin) (Beta-adaptin 1) (Clathrin assembly protein complex 1 beta large chain) (Golgi adaptor HA1/AP1 adaptin beta subunit)	Ap1b1;Adtb1;b2b1660Clo	Mus musculus (Mouse)	943	10090.ENSMUSP00000009234	mmu:11764	103,935	PF01602;PF02883;PF09066;	determination of left/right symmetry [GO:0007368]; heart development [GO:0007507]; intracellular protein transport [GO:0006886]; vesicle-mediated transport [GO:0016192]	clathrin adaptor complex [GO:0030131]; clathrin-coated vesicle membrane [GO:0030665]; cytosol [GO:0005829]; Golgi apparatus [GO:0005794]; intracellular membrane-bounded organelle [GO:0043231]; trans-Golgi network [GO:0005802]	clathrin binding [GO:0030276]; protein kinase binding [GO:0019901]		TISSUE SPECIFICITY: Widely expressed.			R-MMU-2132295;R-MMU-432720;R-MMU-432722;					198122;	O35643;			O35643;			IPR026739;IPR016342;IPR011989;IPR016024;IPR000225;IPR015151;IPR002553;IPR008152;IPR013041;IPR013037;IPR009028;IPR012295;	PTHR11134;
P97807	Fumarate hydratase mitochondrial OS=Mus musculus OX=10090 GN=Fh PE=1 SV=3	1	1.05	0.95	1.28	1.03	1.27	P97807	1.19333	1	0.0895344	0.107643	0.222525	0.328995	1.19333	1.19333	P97807	P97807	FUMH_MOUSE	reviewed	Fumarate hydratase, mitochondrial (Fumarase) (EC 4.2.1.2) (EF-3)	Fh;Fh1;Fh-1	Mus musculus (Mouse)	507	10090.ENSMUSP00000027810	mmu:14194	54,357	PF10415;PF00206;	fumarate metabolic process [GO:0006106]; homeostasis of number of cells within a tissue [GO:0048873]; malate metabolic process [GO:0006108]; tricarboxylic acid cycle [GO:0006099]	mitochondrion [GO:0005739]; tricarboxylic acid cycle enzyme complex [GO:0045239]	fumarate hydratase activity [GO:0004333]					R-MMU-71403;					199665;				P97807;	P97807;	cd01362;	IPR005677;IPR024083;IPR018951;IPR020557;IPR000362;IPR022761;IPR008948;	PTHR11444;
Q9WTQ5	A-kinase anchor protein 12 OS=Mus musculus OX=10090 GN=Akap12 PE=1 SV=1	1	1.82	1.04	1.82	1.05	1.51	Q9WTQ5	1.46	1.28667	0.644796	0.060126	0.823575	0.80003	1.13472	1.13472	Q9WTQ5	Q9WTQ5	AKA12_MOUSE	reviewed	A-kinase anchor protein 12 (AKAP-12) (Germ cell lineage protein gercelin) (Src-suppressed C kinase substrate) (SSeCKS)	Akap12;Gag12;Ssecks;AI317366;SSeCKS;Srcs5;Tsga12	Mus musculus (Mouse)	1684	10090.ENSMUSP00000035829	mmu:83397	180,695	PF10522;PF03832;	adenylate cyclase-inhibiting G-protein coupled receptor signaling pathway [GO:0007193]; positive regulation of protein kinase A signaling [GO:0010739]; protein targeting [GO:0006605]; regulation of protein kinase A signaling [GO:0010738]; regulation of protein kinase C signaling [GO:0090036]; signal transduction [GO:0007165]	cytoskeleton [GO:0005856]; cytosol [GO:0005829]; plasma membrane [GO:0005886]	adenylate cyclase binding [GO:0008179]; protein kinase A binding [GO:0051018]; receptor signaling complex scaffold activity [GO:0030159]		TISSUE SPECIFICITY: Isoform 1 is predominantly found in the nervous system. Isoform 3 is testis specific. {ECO:0000269|PubMed:11429284}.								219914;			Q9WTQ5;	Q9WTQ5;	Q9WTQ5;		IPR028540;IPR001573;IPR018459;	PTHR23209;
Q9JKF1	Ras GTPase-activating-like protein IQGAP1 OS=Mus musculus OX=10090 GN=Iqgap1 PE=1 SV=2	1	1.06	1	1.59	1.18	1.48	Q9JKF1	1.41667	1.02	0.0330493	0.125662	0.0555262	0.226061	1.38889	1.38889	Q9JKF1	Q9JKF1	IQGA1_MOUSE	reviewed	Ras GTPase-activating-like protein IQGAP1	Iqgap1;AA682088;D7Ertd237e;D7Ertd257e;mKIAA0051	Mus musculus (Mouse)	1657	10090.ENSMUSP00000128278	mmu:29875	188,742	PF00307;PF00612;PF00616;PF03836;	cellular response to calcium ion [GO:0071277]; cellular response to epidermal growth factor stimulus [GO:0071364]; cellular response to fibroblast growth factor stimulus [GO:0044344]; cellular response to platelet-derived growth factor stimulus [GO:0036120]; epidermal growth factor receptor signaling pathway [GO:0007173]; fibroblast growth factor receptor signaling pathway [GO:0008543]; glomerula…	actin cytoskeleton [GO:0015629]; axon [GO:0030424]; cell-cell junction [GO:0005911]; cell leading edge [GO:0031252]; cytoplasm [GO:0005737]; cytoplasmic ribonucleoprotein granule [GO:0036464]; extrinsic component of cytoplasmic side of plasma membrane [GO:0031234]; focal adhesion [GO:0005925]; growth cone [GO:0030426]; intracellular ribonucleoprotein complex [GO:0030529]; lateral plasma membrane …	cadherin binding [GO:0045296]; calmodulin binding [GO:0005516]; mitogen-activated protein kinase binding [GO:0051019]; phosphatidylinositol-3,4,5-trisphosphate binding [GO:0005547]; protein complex binding [GO:0032403]; protein domain specific binding [GO:0019904]; protein kinase binding [GO:0019901]; protein phosphatase binding [GO:0019903]; protein serine/threonine kinase activator activity [GO…	P03332; P98083				R-MMU-373753;R-MMU-5626467;R-MMU-5674135;R-MMU-6798695;					205938;	Q9JKF1;			Q9JKF1;	Q9JKF1;	cd00014;cd00201;	IPR001715;IPR036872;IPR000048;IPR027417;IPR000593;IPR023152;IPR001936;IPR008936;IPR001202;
P13541	Myosin-3 OS=Mus musculus OX=10090 GN=Myh3 PE=2 SV=2	1	0.45	0.34	0.75	0.42	0.83	P13541	0.666667	0.596667	0.784721	0.43755	0.545753	0.887956	1.11732	1.11732	P13541	P13541	MYH3_MOUSE	reviewed	Myosin-3 (Myosin heavy chain 3)	Myh3;Myhse;MyHC-emb;Myhs-e	Mus musculus (Mouse)	1940	10090.ENSMUSP00000007301	mmu:17883	223,791	PF00063;PF02736;PF01576;	ATP metabolic process [GO:0046034]; microtubule-based movement [GO:0007018]; skeletal muscle contraction [GO:0003009]	contractile fiber [GO:0043292]; myofibril [GO:0030016]; myosin complex [GO:0016459]; myosin filament [GO:0032982]	actin filament binding [GO:0051015]; ATPase activity, coupled [GO:0042623]; ATP binding [GO:0005524]; calmodulin binding [GO:0005516]; microfilament motor activity [GO:0000146]; microtubule binding [GO:0008017]; microtubule motor activity [GO:0003777]					R-MMU-390522;					201647;				P13541;		cd14913;	IPR000048;IPR036961;IPR001609;IPR004009;IPR008989;IPR002928;IPR036000;IPR027417;
P61922	4-aminobutyrate aminotransferase mitochondrial OS=Mus musculus OX=10090 GN=Abat PE=1 SV=1	1	0.98	0.88	0.94	0.86	0.95	P61922	0.916667	0.953333	0.477013	0.613253	0.739014	0.682001	0.961538	-1.04	P61922	P61922	GABT_MOUSE	reviewed	4-aminobutyrate aminotransferase, mitochondrial (EC 2.6.1.19) ((S)-3-amino-2-methylpropionate transaminase) (EC 2.6.1.22) (GABA aminotransferase) (GABA-AT) (Gamma-amino-N-butyrate transaminase) (GABA transaminase) (GABA-T) (L-AIBAT)	Abat;Gabat;9630038C02Rik;AI255750;Gabaat;Gm9851;I54;Laibat;X61497	Mus musculus (Mouse)	500	10090.ENSMUSP00000063548	mmu:268860	56,452	PF00202;	aging [GO:0007568]; behavioral response to cocaine [GO:0048148]; cerebellum development [GO:0021549]; copulation [GO:0007620]; exploration behavior [GO:0035640]; gamma-aminobutyric acid biosynthetic process [GO:0009449]; locomotory behavior [GO:0007626]; negative regulation of blood pressure [GO:0045776]; negative regulation of dopamine secretion [GO:0033602]; negative regulation of gamma-aminobu…	4-aminobutyrate transaminase complex [GO:0032144]; mitochondrial matrix [GO:0005759]; mitochondrion [GO:0005739]; neuron projection [GO:0043005]	(S)-3-amino-2-methylpropionate transaminase activity [GO:0047298]; 4-aminobutyrate:2-oxoglutarate transaminase activity [GO:0034386]; iron-sulfur cluster binding [GO:0051536]; metal ion binding [GO:0046872]; protein homodimerization activity [GO:0042803]; pyridoxal phosphate binding [GO:0030170]; succinate-semialdehyde dehydrogenase binding [GO:0032145]					R-MMU-916853;									P61922;	P61922;	cd00610;	IPR004631;IPR005814;IPR015424;IPR015422;IPR015421;
P33173	Kinesin-like protein KIF1A OS=Mus musculus OX=10090 GN=Kif1a PE=1 SV=2	1	0.99	0.93	1	0.95	0.99	P33173	0.98	0.973333	0.814902	0.0644858	0.653755	0.901575	1.00685	1.00685	P33173	P33173	KIF1A_MOUSE	reviewed	Kinesin-like protein KIF1A (Axonal transporter of synaptic vesicles)	Kif1a;Atsv;Kif1;ATSV;C630002N23Rik;Gm1626;Kns1	Mus musculus (Mouse)	1695	10090.ENSMUSP00000128432	mmu:16560	191,725	PF12473;PF00498;PF12423;PF00225;PF16183;PF00169;	cytoskeleton-dependent intracellular transport [GO:0030705]; microtubule-based movement [GO:0007018]	cytoplasm [GO:0005737]; kinesin complex [GO:0005871]; microtubule [GO:0005874]; neuronal cell body [GO:0043025]; neuron projection [GO:0043005]	ATPase activity [GO:0016887]; ATP binding [GO:0005524]; identical protein binding [GO:0042802]; microtubule binding [GO:0008017]; microtubule motor activity [GO:0003777]		TISSUE SPECIFICITY: Expressed almost exclusively in adult brain tissue (mainly in the cerebellum and cerebrum) within a single type of neuronal cell. Within the neuronal cell levels are concentrated around the axon, with smaller amounts in the perinuclear and synaptic regions.										DIP-46956N;		P33173;		cd00060;	IPR000253;IPR022164;IPR027640;IPR022140;IPR032405;IPR019821;IPR001752;IPR036961;IPR027417;IPR011993;IPR001849;IPR008984;	PTHR24115;
Q61598	Rab GDP dissociation inhibitor beta OS=Mus musculus OX=10090 GN=Gdi2 PE=1 SV=1	1	0.98	0.86	1.05	0.88	1.09	Q61598	1.00667	0.946667	0.483704	0.606762	0.628627	0.688477	1.06338	1.06338	Q61598	Q61598	GDIB_MOUSE	reviewed	Rab GDP dissociation inhibitor beta (Rab GDI beta) (GDI-3) (Guanosine diphosphate dissociation inhibitor 2) (GDI-2)	Gdi2;Gdi3;GDI-B;GDIB	Mus musculus (Mouse)	445	10090.ENSMUSP00000062996	mmu:14569	50,537	PF00996;	protein transport [GO:0015031]; small GTPase mediated signal transduction [GO:0007264]; vesicle-mediated transport [GO:0016192]	Golgi apparatus [GO:0005794]; membrane [GO:0016020]; myelin sheath [GO:0043209]	GTPase activator activity [GO:0005096]; Rab GDP-dissociation inhibitor activity [GO:0005093]; small GTPase binding [GO:0031267]	Q8BMD2				R-MMU-194840;R-MMU-6798695;R-MMU-8876198;					199892;		DIP-348N;		Q61598;	Q61598;		IPR036188;IPR018203;IPR000806;	PTHR11787;
Q9CZC8	Secernin-1 OS=Mus musculus OX=10090 GN=Scrn1 PE=1 SV=1	1	1.07	0.91	1.07	0.94	1.08	Q9CZC8	1.03	0.993333	0.600845	0.165783	0.973158	0.76856	1.03691	1.03691	Q9CZC8	Q9CZC8	SCRN1_MOUSE	reviewed	Secernin-1	Scrn1;Kiaa0193;2810019K23Rik;6330535A03Rik;AI852905;SES1;mKIAA0193	Mus musculus (Mouse)	414	10090.ENSMUSP00000019268	mmu:69938	46,326	PF03577;	exocytosis [GO:0006887]	cytoplasm [GO:0005737]; nuclear membrane [GO:0031965]; nucleus [GO:0005634]	dipeptidase activity [GO:0016805]														Q9CZC8;	Q9CZC8;		IPR005322;	PTHR12994;
P80316	T-complex protein 1 subunit epsilon OS=Mus musculus OX=10090 GN=Cct5 PE=1 SV=1	1	1	0.96	0.95	0.94	1.03	P80316	0.973333	0.986667	0.693374	0.489428	0.358059	0.832736	0.986486	-1.0137	P80316	P80316	TCPE_MOUSE	reviewed	T-complex protein 1 subunit epsilon (TCP-1-epsilon) (CCT-epsilon)	Cct5;Ccte;Kiaa0098;TCPE;mKIAA0098	Mus musculus (Mouse)	541	10090.ENSMUSP00000022842	mmu:12465	59,624	PF00118;	'de novo' protein folding [GO:0006458]; binding of sperm to zona pellucida [GO:0007339]; chaperone-mediated protein folding [GO:0061077]; positive regulation of establishment of protein localization to telomere [GO:1904851]; positive regulation of protein localization to Cajal body [GO:1904871]; positive regulation of telomerase RNA localization to Cajal body [GO:1904874]; positive regulation of …	cell body [GO:0044297]; centrosome [GO:0005813]; chaperonin-containing T-complex [GO:0005832]; cytosol [GO:0005829]; microtubule [GO:0005874]; myelin sheath [GO:0043209]; nucleolus [GO:0005730]; zona pellucida receptor complex [GO:0002199]	ATP binding [GO:0005524]; beta-tubulin binding [GO:0048487]; G-protein beta-subunit binding [GO:0031681]; mRNA 3'-UTR binding [GO:0003730]; mRNA 5'-UTR binding [GO:0048027]; protein binding involved in protein folding [GO:0044183]; unfolded protein binding [GO:0051082]	Q9JMB1				R-MMU-390471;R-MMU-6814122;					198568;	P80316;			P80316;	P80316;	cd03339;	IPR012718;IPR017998;IPR002194;IPR002423;IPR027409;IPR027413;IPR027410;	PTHR11353;PTHR11353:SF178;
Q6PB66	Leucine-rich PPR motif-containing protein mitochondrial OS=Mus musculus OX=10090 GN=Lrpprc PE=1 SV=2	1	0.97	0.91	0.96	0.93	1.01	Q6PB66	0.966667	0.96	0.859308	0.782309	0.873876	0.924299	1.00694	1.00694	Q6PB66	Q6PB66	LPPRC_MOUSE	reviewed	Leucine-rich PPR motif-containing protein, mitochondrial (130 kDa leucine-rich protein) (LRP 130) (mLRP130)	Lrpprc;Lrp130;3110001K13Rik;C76645;Gp130;Lsfc	Mus musculus (Mouse)	1392	10090.ENSMUSP00000107927	mmu:72416	156,615	PF01535;PF13812;	mRNA transport [GO:0051028]; negative regulation of mitochondrial RNA catabolic process [GO:0000961]; regulation of mitochondrial translation [GO:0070129]; regulation of transcription, DNA-templated [GO:0006355]; RNA modification [GO:0009451]; transcription, DNA-templated [GO:0006351]	condensed nuclear chromosome [GO:0000794]; cytoplasm [GO:0005737]; cytoskeleton [GO:0005856]; intracellular ribonucleoprotein complex [GO:0030529]; microtubule [GO:0005874]; mitochondrial nucleoid [GO:0042645]; mitochondrion [GO:0005739]; nuclear inner membrane [GO:0005637]; nuclear outer membrane [GO:0005640]; nucleoplasm [GO:0005654]; nucleus [GO:0005634]; perinuclear region of cytoplasm [GO:00…	beta-tubulin binding [GO:0048487]; endonuclease activity [GO:0004519]; RNA binding [GO:0003723]; single-stranded DNA binding [GO:0003697]; ubiquitin protein ligase binding [GO:0031625]	Q9R1E0; O70343	TISSUE SPECIFICITY: Strongly expressed in heart, liver and kidney. Weakly expressed in brain, skeletal muscle and testes. {ECO:0000269|PubMed:12071956}.								215365;				Q6PB66;	Q6PB66;		IPR033490;IPR002885;IPR011990;	PTHR24015:SF945;
P15508	Spectrin beta chain erythrocytic OS=Mus musculus OX=10090 GN=Sptb PE=1 SV=4	1	1.01	0.94	1.04	0.95	1.03	P15508	1.00667	0.983333	0.551174	0.363787	0.739278	0.734596	1.02373	1.02373	P15508	P15508	SPTB1_MOUSE	reviewed	Spectrin beta chain, erythrocytic (Beta-I spectrin)	Sptb;Spnb-1;Spnb1;Sptb1;AI842465;D330027P03Rik;Gm1301;ja;jaundiced;mKIAA4219	Mus musculus (Mouse)	2128	10090.ENSMUSP00000021458	mmu:20741	245,250	PF00307;PF00435;	actin filament capping [GO:0051693]; hemopoiesis [GO:0030097]; plasma membrane organization [GO:0007009]; porphyrin-containing compound biosynthetic process [GO:0006779]	cell surface [GO:0009986]; cortical cytoskeleton [GO:0030863]; cytosol [GO:0005829]; Golgi apparatus [GO:0005794]; membrane [GO:0016020]; plasma membrane [GO:0005886]; protein complex [GO:0043234]; spectrin [GO:0008091]; spectrin-associated cytoskeleton [GO:0014731]	actin binding [GO:0003779]; actin filament binding [GO:0051015]; ankyrin binding [GO:0030506]; protein heterodimerization activity [GO:0046982]; structural constituent of cytoskeleton [GO:0005200]														P15508;	P15508;	cd00014;	IPR001589;IPR001715;IPR036872;IPR018159;IPR016343;IPR002017;
Q61233	Plastin-2 OS=Mus musculus OX=10090 GN=Lcp1 PE=1 SV=4	1	1.03	0.95	1.96	1.29	1.82	Q61233	1.69	0.993333	0.0274738	0.108053	0.0290858	0.214327	1.70134	1.70134	Q61233	Q61233	PLSL_MOUSE	reviewed	Plastin-2 (65 kDa macrophage protein) (L-plastin) (Lymphocyte cytosolic protein 1) (LCP-1) (pp65)	Lcp1;Pls2;AW536232;D14Ertd310e;LCP-1;pp65	Mus musculus (Mouse)	627	10090.ENSMUSP00000116271	mmu:18826	70,149	PF00307;PF13499;	actin crosslink formation [GO:0051764]; actin filament bundle assembly [GO:0051017]; actin filament network formation [GO:0051639]; animal organ regeneration [GO:0031100]; cell migration [GO:0016477]; extracellular matrix disassembly [GO:0022617]; positive regulation of podosome assembly [GO:0071803]; protein kinase A signaling [GO:0010737]; regulation of intracellular protein transport [GO:00331…	actin cytoskeleton [GO:0015629]; actin filament [GO:0005884]; actin filament bundle [GO:0032432]; cytoplasm [GO:0005737]; cytosol [GO:0005829]; filopodium [GO:0030175]; focal adhesion [GO:0005925]; perinuclear region of cytoplasm [GO:0048471]; phagocytic cup [GO:0001891]; plasma membrane [GO:0005886]; podosome [GO:0002102]; ruffle [GO:0001726]; ruffle membrane [GO:0032587]; stress fiber [GO:00017…	actin filament binding [GO:0051015]; calcium ion binding [GO:0005509]; GTPase binding [GO:0051020]; identical protein binding [GO:0042802]; integrin binding [GO:0005178]	P47811									202256;				Q61233;	Q61233;	cd00014;cd00051;	IPR001589;IPR001715;IPR036872;IPR011992;IPR018247;IPR002048;
Q8CHC4	Synaptojanin-1 OS=Mus musculus OX=10090 GN=Synj1 PE=1 SV=3	1	0.96	0.93	0.92	0.91	0.95	Q8CHC4	0.926667	0.963333	0.194775	0.647588	0.517429	0.451164	0.961938	-1.03957	Q8CHC4	Q8CHC4	SYNJ1_MOUSE	reviewed	Synaptojanin-1 (EC 3.1.3.36) (Synaptic inositol 1,4,5-trisphosphate 5-phosphatase 1)	Synj1;Kiaa0910;A930006D20Rik;AA675315;mKIAA0910	Mus musculus (Mouse)	1574	10090.ENSMUSP00000113308	mmu:104015	172,617	PF08952;PF03372;PF02383;	inositol phosphate dephosphorylation [GO:0046855]; learning [GO:0007612]; neurotransmitter transport [GO:0006836]; phosphatidylinositol dephosphorylation [GO:0046856]; phosphatidylinositol-mediated signaling [GO:0048015]; phosphatidylinositol metabolic process [GO:0046488]; positive regulation of endosome organization [GO:1904980]; positive regulation of synaptic vesicle recycling [GO:1903423]; p…	clathrin coat [GO:0030118]; clathrin coat of coated pit [GO:0030132]; membrane coat [GO:0030117]; perinuclear region of cytoplasm [GO:0048471]; presynapse [GO:0098793]; synaptic membrane [GO:0097060]; terminal bouton [GO:0043195]; vesicle membrane [GO:0012506]	phosphatidylinositol-3-phosphatase activity [GO:0004438]; phosphatidylinositol-4,5-bisphosphate 5-phosphatase activity [GO:0004439]; phosphatidylinositol-4-phosphate phosphatase activity [GO:0043812]; phosphatidylinositol phosphate 5-phosphatase activity [GO:0034595]; RNA binding [GO:0003723]	Q96B97													Q8CHC4;	Q8CHC4;	cd12719;	IPR015047;IPR036691;IPR005135;IPR000300;IPR012677;IPR035979;IPR000504;IPR002013;IPR034972;IPR034971;	PTHR11200:SF158;
P60710	Actin cytoplasmic 1 OS=Mus musculus OX=10090 GN=Actb PE=1 SV=1	1	0.85	0.81	1.18	0.87	1.24	P60710;P63260	1.09667	0.886667	0.177305	0.257362	0.40371	0.435531	1.23684	1.23684	P60710	P60710	ACTB_MOUSE	reviewed	Actin, cytoplasmic 1 (Beta-actin) [Cleaved into: Actin, cytoplasmic 1, N-terminally processed]	Actb;Actx;E430023M04Rik;beta-actin	Mus musculus (Mouse)	375	10090.ENSMUSP00000098066	mmu:11461	41,737	PF00022;	cell motility [GO:0048870]; cellular response to cytochalasin B [GO:0072749]; negative regulation of cyclin-dependent protein kinase activity [GO:1904030]; negative regulation of protein binding [GO:0032091]; postsynaptic actin cytoskeleton organization [GO:0098974]	actin cytoskeleton [GO:0015629]; cortical cytoskeleton [GO:0030863]; cytoplasmic ribonucleoprotein granule [GO:0036464]; cytoskeleton [GO:0005856]; cytosol [GO:0005829]; dense body [GO:0097433]; focal adhesion [GO:0005925]; intracellular ribonucleoprotein complex [GO:0030529]; myelin sheath [GO:0043209]; NuA4 histone acetyltransferase complex [GO:0035267]; nucleus [GO:0005634]; plasma membrane [G…	ATP binding [GO:0005524]; identical protein binding [GO:0042802]; kinesin binding [GO:0019894]; nitric-oxide synthase binding [GO:0050998]; protein kinase binding [GO:0019901]; structural constituent of postsynaptic actin cytoskeleton [GO:0098973]; Tat protein binding [GO:0030957]	P97792; P16054; Q923J1				R-MMU-190873;R-MMU-196025;R-MMU-2029482;R-MMU-3928662;R-MMU-418990;R-MMU-437239;R-MMU-4420097;R-MMU-445095;R-MMU-446353;R-MMU-5626467;R-MMU-5663213;R-MMU-5663220;R-MMU-5674135;R-MMU-5689603;R-MMU-5696394;R-MMU-8856828;					197944;	P60710;	DIP-31574N;		P60710;	P60710;		IPR004000;IPR020902;IPR004001;	PTHR11937;
Q9Z2I9	Succinate--CoA ligase [ADP-forming] subunit beta mitochondrial OS=Mus musculus OX=10090 GN=Sucla2 PE=1 SV=2	1	0.97	0.89	0.84	0.8	0.89	Q9Z2I9	0.843333	0.953333	0.0584711	0.741555	0.770243	0.280101	0.884615	-1.13043	Q9Z2I9	Q9Z2I9	SUCB1_MOUSE	reviewed	Succinate--CoA ligase [ADP-forming] subunit beta, mitochondrial (EC 6.2.1.5) (ATP-specific succinyl-CoA synthetase subunit beta) (A-SCS) (Succinyl-CoA synthetase beta-A chain) (SCS-betaA)	Sucla2;4930547K18Rik	Mus musculus (Mouse)	463	10090.ENSMUSP00000022706	mmu:20916	50,114	PF08442;PF00549;	succinate metabolic process [GO:0006105]; succinyl-CoA metabolic process [GO:0006104]; tricarboxylic acid cycle [GO:0006099]	mitochondrion [GO:0005739]; myelin sheath [GO:0043209]	ATP binding [GO:0005524]; metal ion binding [GO:0046872]; succinate-CoA ligase (ADP-forming) activity [GO:0004775]; succinate-CoA ligase activity [GO:0004774]					R-MMU-71403;					203570;	Q9Z2I9;			Q9Z2I9;	Q9Z2I9;		IPR011761;IPR013650;IPR013815;IPR005811;IPR017866;IPR034723;IPR005809;IPR016102;	PTHR11815;
Q61553	Fascin OS=Mus musculus OX=10090 GN=Fscn1 PE=1 SV=4	1	1.03	0.98	1.16	0.94	1.13	Q61553	1.07667	1.00333	0.356357	0.486042	0.088525	0.595135	1.07309	1.07309	Q61553	Q61553	FSCN1_MOUSE	reviewed	Fascin (Singed-like protein)	Fscn1;Fan1;Snl;AI663989;fascin-1	Mus musculus (Mouse)	493	10090.ENSMUSP00000031565	mmu:14086	54,508	PF06268;	actin cytoskeleton organization [GO:0030036]; actin filament bundle assembly [GO:0051017]; anatomical structure morphogenesis [GO:0009653]; cell-cell junction assembly [GO:0007043]; cell migration [GO:0016477]; cell motility [GO:0048870]; establishment of apical/basal cell polarity [GO:0035089]; establishment or maintenance of cell polarity [GO:0007163]; microspike assembly [GO:0030035]; positive…	actin cytoskeleton [GO:0015629]; cell-cell junction [GO:0005911]; cell projection membrane [GO:0031253]; cytoplasm [GO:0005737]; cytoskeleton [GO:0005856]; cytosol [GO:0005829]; filamentous actin [GO:0031941]; filopodium [GO:0030175]; growth cone [GO:0030426]; invadopodium [GO:0071437]; lamellipodium [GO:0030027]; microspike [GO:0044393]; microvillus [GO:0005902]; myelin sheath [GO:0043209]; podo…	actin binding [GO:0003779]; actin filament binding [GO:0051015]; cadherin binding [GO:0045296]; drug binding [GO:0008144]; protein binding, bridging [GO:0030674]	P68135; Q9QY40	TISSUE SPECIFICITY: Most abundant in brain. Found in other tissues including uterus, small intestine and spleen.								199590;		DIP-54657N;		Q61553;	Q61553;	cd00257;	IPR008999;IPR010431;IPR022768;IPR024703;IPR030146;	PTHR10551;PTHR10551:SF8;
P16858	Glyceraldehyde-3-phosphate dehydrogenase OS=Mus musculus OX=10090 GN=Gapdh PE=1 SV=2	1	0.97	1.19	0.96	1.57	1	P16858	1.17667	1.05333	0.586324	0.0112907	0.218566	0.757155	1.11709	1.11709	P16858	P16858	G3P_MOUSE	reviewed	Glyceraldehyde-3-phosphate dehydrogenase (GAPDH) (EC 1.2.1.12) (Peptidyl-cysteine S-nitrosylase GAPDH) (EC 2.6.99.-)	Gapdh;Gapd	Mus musculus (Mouse)	333	10090.ENSMUSP00000113213	mmu:14433	35,810	PF02800;PF00044;	antimicrobial humoral immune response mediated by antimicrobial peptide [GO:0061844]; cellular response to interferon-gamma [GO:0071346]; defense response to fungus [GO:0050832]; glucose metabolic process [GO:0006006]; glycolytic process [GO:0006096]; killing by host of symbiont cells [GO:0051873]; killing of cells of other organism [GO:0031640]; microtubule cytoskeleton organization [GO:0000226]…	cytoplasm [GO:0005737]; cytosol [GO:0005829]; extracellular matrix [GO:0031012]; GAIT complex [GO:0097452]; intracellular membrane-bounded organelle [GO:0043231]; intracellular ribonucleoprotein complex [GO:0030529]; lipid droplet [GO:0005811]; microtubule cytoskeleton [GO:0015630]; mitochondrion [GO:0005739]; myelin sheath [GO:0043209]; nuclear membrane [GO:0031965]; nucleus [GO:0005634]; plasma…	aspartic-type endopeptidase inhibitor activity [GO:0019828]; disordered domain specific binding [GO:0097718]; enzyme binding [GO:0019899]; glyceraldehyde-3-phosphate dehydrogenase (NAD+) (phosphorylating) activity [GO:0004365]; identical protein binding [GO:0042802]; microtubule binding [GO:0008017]; NAD binding [GO:0051287]; NADP binding [GO:0050661]; peptidyl-cysteine S-nitrosylase activity [GO…	Q08460					P16858;				199829;785307;		DIP-31404N;		P16858;	P16858;		IPR020831;IPR020830;IPR020829;IPR020828;IPR006424;IPR036291;	PTHR10836;
P26043	Radixin OS=Mus musculus OX=10090 GN=Rdx PE=1 SV=3	1	1.09	1.01	1.17	1.03	1.18	P26043	1.12667	1.03333	0.17195	0.191039	0.511529	0.428781	1.09032	1.09032	P26043	P26043	RADI_MOUSE	reviewed	Radixin (ESP10)	Rdx;AA516625	Mus musculus (Mouse)	583	10090.ENSMUSP00000000590	mmu:19684	68,543	PF00769;PF09380;PF00373;PF09379;	apical protein localization [GO:0045176]; barbed-end actin filament capping [GO:0051016]; cellular response to platelet-derived growth factor stimulus [GO:0036120]; cellular response to thyroid hormone stimulus [GO:0097067]; establishment of endothelial barrier [GO:0061028]; establishment of protein localization [GO:0045184]; microvillus assembly [GO:0030033]; negative regulation of adherens junc…	apical part of cell [GO:0045177]; apical plasma membrane [GO:0016324]; cell-cell adherens junction [GO:0005913]; cell periphery [GO:0071944]; cell tip [GO:0051286]; cleavage furrow [GO:0032154]; cortical actin cytoskeleton [GO:0030864]; filopodium [GO:0030175]; focal adhesion [GO:0005925]; lamellipodium [GO:0030027]; microvillus [GO:0005902]; midbody [GO:0030496]; myelin sheath [GO:0043209]; plas…	actin binding [GO:0003779]; ATPase binding [GO:0051117]; cadherin binding [GO:0045296]; protein domain specific binding [GO:0019904]; protein homodimerization activity [GO:0042803]	P35330; O14745; Q15599				R-MMU-437239;					202845;		DIP-29091N;		P26043;	P26043;	cd14473;	IPR019749;IPR011174;IPR011259;IPR000798;IPR014352;IPR035963;IPR019748;IPR019747;IPR000299;IPR018979;IPR018980;IPR008954;IPR011993;IPR029071;
Q11011	Puromycin-sensitive aminopeptidase OS=Mus musculus OX=10090 GN=Npepps PE=1 SV=2	1	0.96	0.9	0.94	0.88	0.96	Q11011	0.926667	0.953333	0.518519	0.782827	0.810876	0.70931	0.972028	-1.02878	Q11011	Q11011	PSA_MOUSE	reviewed	Puromycin-sensitive aminopeptidase (PSA) (EC 3.4.11.14) (Cytosol alanyl aminopeptidase) (AAP-S)	Npepps;Psa;AAP-S;MP100;R74825;goku	Mus musculus (Mouse)	920	10090.ENSMUSP00000001480	mmu:19155	103,325	PF11838;PF01433;	cellular response to hypoxia [GO:0071456]; peptide catabolic process [GO:0043171]; positive regulation of protein targeting to mitochondrion [GO:1903955]; proteolysis [GO:0006508]	cytoplasm [GO:0005737]; cytosol [GO:0005829]; nucleus [GO:0005634]	aminopeptidase activity [GO:0004177]; metalloaminopeptidase activity [GO:0070006]; peptide binding [GO:0042277]; zinc ion binding [GO:0008270]		TISSUE SPECIFICITY: Widely expressed. Highest expression in brain, particularly the striatum and hippocampus. Expressed in Sertoli cells. {ECO:0000269|PubMed:10407043, ECO:0000269|PubMed:11376114, ECO:0000269|PubMed:7592939}.			R-MMU-983168;					202409;				Q11011;	Q11011;	cd09601;	IPR024571;IPR034016;IPR001930;IPR014782;	PTHR11533;
Q62420	Endophilin-A1 OS=Mus musculus OX=10090 GN=Sh3gl2 PE=1 SV=2	1	1.12	0.91	0.91	0.85	0.94	Q62420	0.9	1.01	0.172594	0.446419	0.317211	0.429887	0.891089	-1.12222	Q62420	Q62420	SH3G2_MOUSE	reviewed	Endophilin-A1 (Endophilin-1) (SH3 domain protein 2A) (SH3 domain-containing GRB2-like protein 2) (SH3p4)	Sh3gl2;Een1;Sh3d2a;9530001L19Rik;AI120490;AW555077;B930049H17Rik;EEN-B1;SH3PA	Mus musculus (Mouse)	352	10090.ENSMUSP00000030212	mmu:20404	39,955	PF03114;PF00018;	cellular response to brain-derived neurotrophic factor stimulus [GO:1990416]; dendrite extension [GO:0097484]; membrane bending [GO:0097753]; membrane tubulation [GO:0097749]; neuron projection development [GO:0031175]; regulation of receptor internalization [GO:0002090]; synaptic vesicle endocytosis [GO:0048488]; synaptic vesicle uncoating [GO:0016191]; vesicle scission [GO:0099050]	early endosome [GO:0005769]; membrane [GO:0016020]; synapse [GO:0045202]	identical protein binding [GO:0042802]; lipid binding [GO:0008289]; protein C-terminus binding [GO:0008022]; protein kinase binding [GO:0019901]	Itself; Q8K382				R-MMU-177504;R-MMU-182971;R-MMU-2132295;R-MMU-432720;R-MMU-432722;R-MMU-437239;R-MMU-6807004;R-MMU-8856825;R-MMU-8856828;					203206;		DIP-30992N;		Q62420;	Q62420;	cd11803;	IPR027267;IPR004148;IPR028501;IPR035824;IPR036028;IPR001452;	PTHR43965;
Q8K0U4	Heat shock 70 kDa protein 12A OS=Mus musculus OX=10090 GN=Hspa12a PE=1 SV=1	1	0.96	0.93	0.88	0.88	0.89	Q8K0U4	0.883333	0.963333	0.017641	0.25472	0.0562467	0.188575	0.916955	-1.09057	Q8K0U4	Q8K0U4	HS12A_MOUSE	reviewed	Heat shock 70 kDa protein 12A	Hspa12a;Kiaa0417;1700063D12Rik;AI118035;AI840429;AW048913;AW556406;D5Mgi40;mKIAA0417	Mus musculus (Mouse)	675	10090.ENSMUSP00000066860	mmu:73442	74,871				ATP binding [GO:0005524]		TISSUE SPECIFICITY: Expressed most strongly in brain, kidney and heart with little or no expression in other tissues. In the aorta, preferentially expressed in lesions. {ECO:0000269|PubMed:12552099}.			R-MMU-3371453;					216020;				Q8K0U4;	Q8K0U4;		IPR026685;	PTHR14187:SF46;
Q76MZ3	Serine/threonine-protein phosphatase 2A 65 kDa regulatory subunit A alpha isoform OS=Mus musculus OX=10090 GN=Ppp2r1a PE=1 SV=3	1	0.97	0.84	0.93	0.81	0.95	Q76MZ3	0.896667	0.936667	0.575762	0.425334	0.883274	0.749211	0.957295	-1.04461	Q76MZ3	Q76MZ3	2AAA_MOUSE	reviewed	Serine/threonine-protein phosphatase 2A 65 kDa regulatory subunit A alpha isoform (PP2A subunit A isoform PR65-alpha) (PP2A subunit A isoform R1-alpha)	Ppp2r1a;6330556D22Rik;PP2A;PR65	Mus musculus (Mouse)	589	10090.ENSMUSP00000007708	mmu:51792	65,323	PF02985;	chromosome segregation [GO:0007059]; female meiotic nuclear division [GO:0007143]; meiotic sister chromatid cohesion, centromeric [GO:0051754]; meiotic spindle elongation [GO:0051232]; mitotic sister chromatid separation [GO:0051306]; peptidyl-serine dephosphorylation [GO:0070262]; positive regulation of extrinsic apoptotic signaling pathway in absence of ligand [GO:2001241]; protein complex asse…	chromosome, centromeric region [GO:0000775]; cytosol [GO:0005829]; dendrite [GO:0030425]; lateral plasma membrane [GO:0016328]; protein phosphatase type 2A complex [GO:0000159]	protein antigen binding [GO:1990405]; protein heterodimerization activity [GO:0046982]; protein phosphatase regulator activity [GO:0019888]; protein serine/threonine phosphatase activity [GO:0004722]	O56327; P63330				R-MMU-113501;R-MMU-1295596;R-MMU-141444;R-MMU-180024;R-MMU-195253;R-MMU-196299;R-MMU-198753;R-MMU-202670;R-MMU-2467813;R-MMU-2500257;R-MMU-2565942;R-MMU-2995383;R-MMU-380259;R-MMU-380270;R-MMU-380320;R-MMU-389513;R-MMU-4641262;R-MMU-5620912;R-MMU-5663220;R-MMU-5673000;R-MMU-5675221;R-MMU-6804757;R-MMU-6811558;R-MMU-68877;R-MMU-69231;R-MMU-69273;R-MMU-8854518;R-MMU-975957;					206176;	Q76MZ3;	DIP-29429N;		Q76MZ3;	Q76MZ3;		IPR011989;IPR016024;IPR000357;IPR021133;IPR031090;	PTHR10648:SF2;
Q62188	Dihydropyrimidinase-related protein 3 OS=Mus musculus OX=10090 GN=Dpysl3 PE=1 SV=1	1	0.99	0.92	1.02	0.88	1.01	Q62188	0.97	0.97	1	0.138958	0.47259	1	1	-1	Q62188	Q62188	DPYL3_MOUSE	reviewed	Dihydropyrimidinase-related protein 3 (DRP-3) (Unc-33-like phosphoprotein 1) (ULIP-1)	Dpysl3;Drp3;Ulip;CRMP-4;DRP-3;TUC4;ULIP-1;Ulip1	Mus musculus (Mouse)	570	10090.ENSMUSP00000025379	mmu:22240	61,936	PF01979;	actin crosslink formation [GO:0051764]; actin filament bundle assembly [GO:0051017]; cellular response to cytokine stimulus [GO:0071345]; negative regulation of cell migration [GO:0030336]; negative regulation of neuron projection development [GO:0010977]; nervous system development [GO:0007399]; positive regulation of filopodium assembly [GO:0051491]; positive regulation of neuron projection dev…	cell body [GO:0044297]; cytosol [GO:0005829]; extracellular space [GO:0005615]; filamentous actin [GO:0031941]; growth cone [GO:0030426]; lamellipodium [GO:0030027]	chondroitin sulfate binding [GO:0035374]; filamin binding [GO:0031005]; hydrolase activity, acting on carbon-nitrogen (but not peptide) bonds [GO:0016810]; phosphoprotein binding [GO:0051219]; SH3 domain binding [GO:0017124]					R-MMU-399956;					204437;				Q62188;	Q62188;	cd01314;	IPR006680;IPR030628;IPR011778;IPR011059;IPR032466;	PTHR11647:SF57;
P15105	Glutamine synthetase OS=Mus musculus OX=10090 GN=Glul PE=1 SV=6	1	0.96	0.91	0.89	0.84	0.96	P15105	0.896667	0.956667	0.239549	0.842103	0.715414	0.497547	0.937282	-1.06691	P15105	P15105	GLNA_MOUSE	reviewed	Glutamine synthetase (GS) (EC 6.3.1.2) (Glutamate decarboxylase) (EC 4.1.1.15) (Glutamate--ammonia ligase)	Glul;Glns;GS	Mus musculus (Mouse)	373	10090.ENSMUSP00000083375	mmu:14645	42,120	PF00120;PF03951;	ammonia assimilation cycle [GO:0019676]; cell proliferation [GO:0008283]; cellular response to starvation [GO:0009267]; glutamine biosynthetic process [GO:0006542]; positive regulation of epithelial cell proliferation [GO:0050679]; positive regulation of insulin secretion [GO:0032024]; positive regulation of synaptic transmission, glutamatergic [GO:0051968]; protein homooligomerization [GO:005126…	axon terminus [GO:0043679]; cell body [GO:0044297]; cytoplasm [GO:0005737]; cytosol [GO:0005829]; glial cell projection [GO:0097386]; mitochondrion [GO:0005739]; myelin sheath [GO:0043209]; perikaryon [GO:0043204]; protein complex [GO:0043234]; rough endoplasmic reticulum [GO:0005791]	ATP binding [GO:0005524]; dynein light chain binding [GO:0045503]; glutamate-ammonia ligase activity [GO:0004356]; glutamate binding [GO:0016595]; glutamate decarboxylase activity [GO:0004351]; identical protein binding [GO:0042802]; magnesium ion binding [GO:0000287]; manganese ion binding [GO:0030145]				6.3.1.2;	R-MMU-210455;R-MMU-70614;					199947;				P15105;	P15105;		IPR008147;IPR036651;IPR014746;IPR008146;IPR027303;IPR027302;
P17156	Heat shock-related 70 kDa protein 2 OS=Mus musculus OX=10090 GN=Hspa2 PE=1 SV=2	1	1.05	1.05	1.22	1.18	1.28	P17156	1.22667	1.03333	0.00447503	0.444939	0.492555	0.14413	1.1871	1.1871	P17156	P17156	HSP72_MOUSE	reviewed	Heat shock-related 70 kDa protein 2 (Heat shock protein 70.2)	Hspa2;Hcp70.2;Hsp70-2;70kDa;HSP70.2;HSP70A2	Mus musculus (Mouse)	633	10090.ENSMUSP00000079306	mmu:15512	69,642	PF00012;	male meiosis I [GO:0007141]; male meiotic nuclear division [GO:0007140]; negative regulation of inclusion body assembly [GO:0090084]; positive regulation of ATPase activity [GO:0032781]; positive regulation of calcium-transporting ATPase activity [GO:1901896]; positive regulation of cyclin-dependent protein serine/threonine kinase activity involved in G2/M transition of mitotic cell cycle [GO:003…	CatSper complex [GO:0036128]; cell surface [GO:0009986]; cytosol [GO:0005829]; male germ cell nucleus [GO:0001673]; meiotic spindle [GO:0072687]; mitochondrion [GO:0005739]; myelin sheath [GO:0043209]; nucleoplasm [GO:0005654]; synaptonemal complex [GO:0000795]	ATP binding [GO:0005524]; disordered domain specific binding [GO:0097718]; enzyme binding [GO:0019899]; glycolipid binding [GO:0051861]; unfolded protein binding [GO:0051082]		TISSUE SPECIFICITY: Expressed in male germ cells (at protein level) (PubMed:24557841, PubMed:23055941, PubMed:3405224). {ECO:0000269|PubMed:23055941, ECO:0000269|PubMed:24557841, ECO:0000269|PubMed:3405224}.			R-MMU-1221633;R-MMU-3371453;R-MMU-3371497;R-MMU-3371568;					200453;	P17156;	DIP-42071N;	P17156;	P17156;	P17156;		IPR018181;IPR029048;IPR029047;IPR013126;	PTHR19375;
P14211	Calreticulin OS=Mus musculus OX=10090 GN=Calr PE=1 SV=1	1	1.34	0.92	1.77	1.06	1.77	P14211	1.53333	1.08667	0.172685	0.139942	0.454443	0.429887	1.41104	1.41104	P14211	P14211	CALR_MOUSE	reviewed	Calreticulin (CRP55) (Calregulin) (Endoplasmic reticulum resident protein 60) (ERp60) (HACBP)	Calr;CRT;Calregulin	Mus musculus (Mouse)	416	10090.ENSMUSP00000003912	mmu:12317	47,995	PF00262;	cardiac muscle cell differentiation [GO:0055007]; cellular response to lithium ion [GO:0071285]; cellular response to organic substance [GO:0071310]; cellular senescence [GO:0090398]; chaperone-mediated protein folding [GO:0061077]; cortical actin cytoskeleton organization [GO:0030866]; negative regulation of cell cycle arrest [GO:0071157]; negative regulation of intracellular steroid hormone rec…	acrosomal vesicle [GO:0001669]; cytoplasm [GO:0005737]; cytosol [GO:0005829]; endoplasmic reticulum [GO:0005783]; endoplasmic reticulum lumen [GO:0005788]; external side of plasma membrane [GO:0009897]; extracellular matrix [GO:0031012]; extracellular region [GO:0005576]; extracellular space [GO:0005615]; Golgi apparatus [GO:0005794]; membrane [GO:0016020]; MHC class I peptide loading complex [GO…	androgen receptor binding [GO:0050681]; calcium ion binding [GO:0005509]; carbohydrate binding [GO:0030246]; hormone binding [GO:0042562]; integrin binding [GO:0005178]; iron ion binding [GO:0005506]; mRNA binding [GO:0003729]; peptide binding [GO:0042277]; ubiquitin protein ligase binding [GO:0031625]; unfolded protein binding [GO:0051082]	P12023; P57716; P49769				R-MMU-1236974;R-MMU-3000480;R-MMU-901042;R-MMU-983170;					198458;				P14211;	P14211;		IPR001580;IPR018124;IPR009169;IPR009033;IPR013320;	PTHR11073;
Q99PU5	Long-chain-fatty-acid--CoA ligase ACSBG1 OS=Mus musculus OX=10090 GN=Acsbg1 PE=1 SV=1	1	0.97	0.9	0.97	0.93	1	Q99PU5	0.966667	0.956667	0.794402	0.339259	0.635382	0.892037	1.01045	1.01045	Q99PU5	Q99PU5	ACBG1_MOUSE	reviewed	Long-chain-fatty-acid--CoA ligase ACSBG1 (EC 6.2.1.3) (Acyl-CoA synthetase bubblegum family member 1) (mBG1) (Gonadotropin-regulated long chain acyl CoA synthetase) (GR-LACS) (Lipidosin)	Acsbg1;Kiaa0631;Lpd;BG1;Bgm;E230019G03Rik;GR-LACS;R75185	Mus musculus (Mouse)	721	10090.ENSMUSP00000034822	mmu:94180	80,426	PF00501;	long-chain fatty acid metabolic process [GO:0001676]; response to glucocorticoid [GO:0051384]; very long-chain fatty acid metabolic process [GO:0000038]	cytoplasm [GO:0005737]; cytoplasmic vesicle [GO:0031410]; intracellular membrane-bounded organelle [GO:0043231]	ATP binding [GO:0005524]; decanoate--CoA ligase activity [GO:0102391]; long-chain fatty acid-CoA ligase activity [GO:0004467]; very long-chain fatty acid-CoA ligase activity [GO:0031957]		TISSUE SPECIFICITY: Mainly expressed in brain. Also expressed in adrenal gland and testis. In brain, it is present in cerebral cortical and cerebellar neurons and in steroidogenic cells of the adrenal gland, testis and ovary (at protein level). {ECO:0000269|PubMed:11112418, ECO:0000269|PubMed:12975357, ECO:0000269|PubMed:14516277, ECO:0000269|PubMed:16469493}.			R-MMU-75876;					220460;				Q99PU5;			IPR020845;IPR000873;
P80313	T-complex protein 1 subunit eta OS=Mus musculus OX=10090 GN=Cct7 PE=1 SV=1	1	1.36	0.96	1.27	0.95	1.29	P80313	1.17	1.10667	0.725731	0.0906572	0.85587	0.85212	1.05723	1.05723	P80313	P80313	TCPH_MOUSE	reviewed	T-complex protein 1 subunit eta (TCP-1-eta) (CCT-eta)	Cct7;Ccth;AA408524;AL022769;Cctz	Mus musculus (Mouse)	544	10090.ENSMUSP00000032078	mmu:12468	59,652	PF00118;	'de novo' protein folding [GO:0006458]; binding of sperm to zona pellucida [GO:0007339]; chaperone-mediated protein folding [GO:0061077]; positive regulation of establishment of protein localization to telomere [GO:1904851]; positive regulation of protein localization to Cajal body [GO:1904871]; positive regulation of telomerase RNA localization to Cajal body [GO:1904874]; positive regulation of …	cell body [GO:0044297]; chaperonin-containing T-complex [GO:0005832]; microtubule [GO:0005874]; mitochondrion [GO:0005739]; zona pellucida receptor complex [GO:0002199]	ATP binding [GO:0005524]; identical protein binding [GO:0042802]; protein binding involved in protein folding [GO:0044183]; unfolded protein binding [GO:0051082]					R-MMU-390471;R-MMU-6814122;					198571;	P80313;			P80313;	P80313;	cd03340;	IPR012720;IPR017998;IPR002194;IPR002423;IPR027409;IPR027413;IPR027410;	PTHR11353;PTHR11353:SF22;
P97427	Dihydropyrimidinase-related protein 1 OS=Mus musculus OX=10090 GN=Crmp1 PE=1 SV=1	1	0.98	0.95	0.92	0.9	0.94	P97427	0.92	0.976667	0.0379061	0.937851	0.772298	0.23848	0.94198	-1.06159	P97427	P97427	DPYL1_MOUSE	reviewed	Dihydropyrimidinase-related protein 1 (DRP-1) (Collapsin response mediator protein 1) (CRMP-1) (Unc-33-like phosphoprotein 3) (ULIP-3)	Crmp1;Dpysl1;Ulip3;CRMP-1;DRP-1;ULIP-3	Mus musculus (Mouse)	572	10090.ENSMUSP00000109795	mmu:12933	62,168	PF01979;	axon guidance [GO:0007411]; microtubule cytoskeleton organization [GO:0000226]; negative regulation of actin filament binding [GO:1904530]; negative regulation of neuron projection development [GO:0010977]; semaphorin-plexin signaling pathway [GO:0071526]	centrosome [GO:0005813]; cytosol [GO:0005829]; dendrite [GO:0030425]; growth cone [GO:0030426]; midbody [GO:0030496]; neuronal cell body [GO:0043025]; spindle [GO:0005819]	filamin binding [GO:0031005]; hydrolase activity, acting on carbon-nitrogen (but not peptide) bonds [GO:0016810]; phosphoprotein binding [GO:0051219]					R-MMU-399956;					198890;				P97427;	P97427;	cd01314;	IPR006680;IPR030624;IPR011778;IPR011059;IPR032466;	PTHR11647:SF54;
P15331	Peripherin OS=Mus musculus OX=10090 GN=Prph PE=1 SV=2	1	1.14	0.94	1.11	0.93	1.07	P15331	1.03667	1.02667	0.907192	0.457938	0.917057	0.94825	1.00974	1.00974	P15331	P15331	PERI_MOUSE	reviewed	Peripherin	Prph;Prph1	Mus musculus (Mouse)	475		mmu:19132	54,268	PF00038;PF04732;	intermediate filament cytoskeleton organization [GO:0045104]	axon [GO:0030424]; C-fiber [GO:0044299]; intermediate filament [GO:0005882]; neurofilament [GO:0005883]; neuronal cell body [GO:0043025]; photoreceptor outer segment [GO:0001750]; photoreceptor outer segment membrane [GO:0042622]; type III intermediate filament [GO:0045098]	structural molecule activity [GO:0005198]														P15331;	P15331;		IPR001664;IPR006821;IPR018039;IPR002957;IPR027700;	PTHR23239;PTHR23239:SF29;
P50396	Rab GDP dissociation inhibitor alpha OS=Mus musculus OX=10090 GN=Gdi1 PE=1 SV=3	1	1.01	0.84	0.94	0.79	0.97	P50396	0.9	0.95	0.557907	0.273935	0.98903	0.738687	0.947368	-1.05556	P50396	P50396	GDIA_MOUSE	reviewed	Rab GDP dissociation inhibitor alpha (Rab GDI alpha) (Guanosine diphosphate dissociation inhibitor 1) (GDI-1)	Gdi1;Rabgdia;GDIA;GDIalpha	Mus musculus (Mouse)	447	10090.ENSMUSP00000015435	mmu:14567	50,522	PF00996;	negative regulation of axonogenesis [GO:0050771]; negative regulation of protein targeting to membrane [GO:0090315]; positive regulation of axon extension [GO:0045773]; protein transport [GO:0015031]; Rab protein signal transduction [GO:0032482]; response to calcium ion [GO:0051592]	axon [GO:0030424]; cytoplasm [GO:0005737]; Golgi apparatus [GO:0005794]; midbody [GO:0030496]; myelin sheath [GO:0043209]; neuronal cell body [GO:0043025]; protein complex [GO:0043234]	GTPase activator activity [GO:0005096]; Rab GDP-dissociation inhibitor activity [GO:0005093]; Rab GTPase binding [GO:0017137]		TISSUE SPECIFICITY: High expression in brain, lower in other tissues.			R-MMU-194840;R-MMU-8876198;					199890;				P50396;	P50396;		IPR036188;IPR018203;IPR000806;	PTHR11787;
P47708	Rabphilin-3A OS=Mus musculus OX=10090 GN=Rph3a PE=1 SV=2	1	1.03	0.97	0.91	0.89	0.9	P47708	0.9	1	0.00540848	0.347918	0.201062	0.146394	0.9	-1.11111	P47708	P47708	RP3A_MOUSE	reviewed	Rabphilin-3A (Exophilin-1)	Rph3a;2900002P20Rik;AU022689;AW108370	Mus musculus (Mouse)	681	10090.ENSMUSP00000078198	mmu:19894	75,489	PF00168;	calcium ion-regulated exocytosis of neurotransmitter [GO:0048791]; intracellular protein transport [GO:0006886]; regulation of calcium ion-dependent exocytosis [GO:0017158]; vesicle fusion [GO:0006906]	cell junction [GO:0030054]; cytosol [GO:0005829]; exocytic vesicle [GO:0070382]; extrinsic component of membrane [GO:0019898]; neuron projection [GO:0043005]; plasma membrane [GO:0005886]; protein complex [GO:0043234]; secretory granule [GO:0030141]; synapse [GO:0045202]; synaptic vesicle membrane [GO:0030672]	calcium-dependent phospholipid binding [GO:0005544]; calcium ion binding [GO:0005509]; clathrin binding [GO:0030276]; inositol 1,4,5 trisphosphate binding [GO:0070679]; phosphate ion binding [GO:0042301]; phosphatidylinositol-4,5-bisphosphate binding [GO:0005546]; protein complex binding [GO:0032403]; Rab GTPase binding [GO:0017137]; selenium binding [GO:0008430]; syntaxin binding [GO:0019905]; z…	Q9ERI2; P63011; P55258	TISSUE SPECIFICITY: Specifically expressed in brain.								202964;				P47708;	P47708;		IPR000008;IPR035892;IPR010911;IPR028698;IPR001565;IPR017455;IPR011011;IPR013083;	PTHR10024:SF118;
P08249	Malate dehydrogenase mitochondrial OS=Mus musculus OX=10090 GN=Mdh2 PE=1 SV=3	1	0.94	0.96	0.83	0.89	0.88	P08249	0.866667	0.966667	0.0174576	0.948604	0.948684	0.188575	0.896552	-1.11538	P08249	P08249	MDHM_MOUSE	reviewed	Malate dehydrogenase, mitochondrial (EC 1.1.1.37)	Mdh2;Mor1;MDH;Mdh-2;Mor-1	Mus musculus (Mouse)	338	10090.ENSMUSP00000019323	mmu:17448	35,611	PF02866;PF00056;	aerobic respiration [GO:0009060]; carbohydrate metabolic process [GO:0005975]; internal protein amino acid acetylation [GO:0006475]; malate metabolic process [GO:0006108]; NADH metabolic process [GO:0006734]; oxaloacetate metabolic process [GO:0006107]; tricarboxylic acid cycle [GO:0006099]	membrane [GO:0016020]; mitochondrial inner membrane [GO:0005743]; mitochondrial matrix [GO:0005759]; mitochondrion [GO:0005739]; myelin sheath [GO:0043209]	L-malate dehydrogenase activity [GO:0030060]; malate dehydrogenase (NADP+) activity [GO:0046554]; malate dehydrogenase activity [GO:0016615]; protein homodimerization activity [GO:0042803]; protein self-association [GO:0043621]					R-MMU-70263;R-MMU-71403;					201467;				P08249;	P08249;		IPR001557;IPR022383;IPR001236;IPR015955;IPR001252;IPR010097;IPR036291;
P80315	T-complex protein 1 subunit delta OS=Mus musculus OX=10090 GN=Cct4 PE=1 SV=3	1	1.03	0.96	1.1	0.99	1.06	P80315	1.05	0.996667	0.233191	0.926147	0.566596	0.490985	1.05351	1.05351	P80315	P80315	TCPD_MOUSE	reviewed	T-complex protein 1 subunit delta (TCP-1-delta) (A45) (CCT-delta)	Cct4;Cctd;2610204B21Rik;A45;C78323	Mus musculus (Mouse)	539	10090.ENSMUSP00000133523	mmu:12464	58,066	PF00118;	'de novo' protein folding [GO:0006458]; binding of sperm to zona pellucida [GO:0007339]; chaperone-mediated protein folding [GO:0061077]; positive regulation of establishment of protein localization to telomere [GO:1904851]; positive regulation of protein localization to Cajal body [GO:1904871]; positive regulation of telomerase activity [GO:0051973]; positive regulation of telomerase RNA localiz…	cell body [GO:0044297]; centrosome [GO:0005813]; chaperonin-containing T-complex [GO:0005832]; cilium [GO:0005929]; cytosol [GO:0005829]; melanosome [GO:0042470]; microtubule [GO:0005874]; nucleoplasm [GO:0005654]; zona pellucida receptor complex [GO:0002199]	ATP binding [GO:0005524]; protein binding involved in protein folding [GO:0044183]; unfolded protein binding [GO:0051082]					R-MMU-390471;R-MMU-6814122;					198567;	P80315;			P80315;	P80315;	cd03338;	IPR012717;IPR017998;IPR002194;IPR002423;IPR027409;IPR027413;IPR027410;	PTHR11353;
P30275	Creatine kinase U-type mitochondrial OS=Mus musculus OX=10090 GN=Ckmt1 PE=1 SV=1	1	0.98	0.98	0.96	0.96	1.01	P30275	0.976667	0.986667	0.607168	0.392904	0.275531	0.772717	0.989865	-1.01024	P30275	P30275	KCRU_MOUSE	reviewed	Creatine kinase U-type, mitochondrial (EC 2.7.3.2) (Acidic-type mitochondrial creatine kinase) (Mia-CK) (Ubiquitous mitochondrial creatine kinase) (U-MtCK)	Ckmt1;Mt-CK;ScCKmit;UbCKmit;mi-CK	Mus musculus (Mouse)	418	10090.ENSMUSP00000000317	mmu:12716	47,004	PF00217;PF02807;	negative regulation of apoptotic process [GO:0043066]; negative regulation of protein binding [GO:0032091]	mitochondrial inner membrane [GO:0005743]; mitochondrion [GO:0005739]; myelin sheath [GO:0043209]	ATP binding [GO:0005524]; creatine kinase activity [GO:0004111]	P41969; Q5S007				R-MMU-71288;							DIP-32284N;		P30275;	P30275;		IPR000749;IPR022415;IPR022414;IPR022413;IPR036802;IPR014746;	PTHR11547;
O08539	Myc box-dependent-interacting protein 1 OS=Mus musculus OX=10090 GN=Bin1 PE=1 SV=1	1	1.17	0.98	1.15	0.94	1.07	O08539	1.05333	1.05	0.970903	0.501366	0.9848	0.984555	1.00317	1.00317	O08539	O08539	BIN1_MOUSE	reviewed	Myc box-dependent-interacting protein 1 (Amphiphysin II) (Amphiphysin-like protein) (Bridging integrator 1) (SH3 domain-containing protein 9)	Bin1;Amphl;Sh3p9;ALP-1;BRAMP-2;SH3P9	Mus musculus (Mouse)	588	10090.ENSMUSP00000025239	mmu:30948	64,470	PF03114;PF14604;	endocytosis [GO:0006897]; lipid tube assembly [GO:0060988]; muscle cell differentiation [GO:0042692]; nucleus localization [GO:0051647]; nucleus organization [GO:0006997]; positive regulation of apoptotic process [GO:0043065]; positive regulation of astrocyte differentiation [GO:0048711]; regulation of cell cycle arrest [GO:0071156]; regulation of endocytosis [GO:0030100]; regulation of neuron di…	axon [GO:0030424]; axon initial segment [GO:0043194]; cytoplasm [GO:0005737]; cytosol [GO:0005829]; I band [GO:0031674]; lipid tube [GO:0060987]; membrane [GO:0016020]; microtubule [GO:0005874]; node of Ranvier [GO:0033268]; nuclear envelope [GO:0005635]; nucleus [GO:0005634]; T-tubule [GO:0030315]; Z disc [GO:0030018]	actin filament binding [GO:0051015]; identical protein binding [GO:0042802]; RNA polymerase binding [GO:0070063]; tau protein binding [GO:0048156]	P10637; Q9Z2C5	TISSUE SPECIFICITY: Isoform 1 is expressed mainly in the brain. Isoform 2 is widely expressed.			R-MMU-8856828;					206025;				O08539;	O08539;	cd12139;	IPR027267;IPR003005;IPR035471;IPR003023;IPR004148;IPR036028;IPR001452;	PTHR45479;
Q8BFR5	Elongation factor Tu mitochondrial OS=Mus musculus OX=10090 GN=Tufm PE=1 SV=1	1	1.02	0.98	0.95	0.92	0.97	Q8BFR5	0.946667	1	0.0453001	0.991032	0.772298	0.255981	0.946667	-1.05634	Q8BFR5	Q8BFR5	EFTU_MOUSE	reviewed	Elongation factor Tu, mitochondrial	Tufm;2300002G02Rik;C76308;C76389;EF-TuMT;EFTU	Mus musculus (Mouse)	452	10090.ENSMUSP00000095656	mmu:233870	49,508	PF00009;PF03144;PF03143;	response to ethanol [GO:0045471]; translational elongation [GO:0006414]	mitochondrial inner membrane [GO:0005743]; mitochondrial nucleoid [GO:0042645]; mitochondrion [GO:0005739]; myelin sheath [GO:0043209]	GTPase activity [GO:0003924]; GTP binding [GO:0005525]; translation elongation factor activity [GO:0003746]										231459;				Q8BFR5;	Q8BFR5;	cd03697;	IPR004161;IPR033720;IPR031157;IPR027417;IPR000795;IPR009000;IPR009001;IPR004541;IPR004160;
Q91VI7	Ribonuclease inhibitor OS=Mus musculus OX=10090 GN=Rnh1 PE=1 SV=1	1	1.09	0.88	1.36	1.01	1.25	Q91VI7	1.20667	0.99	0.145061	0.742466	0.512126	0.399878	1.21886	1.21886	Q91VI7	Q91VI7	RINI_MOUSE	reviewed	Ribonuclease inhibitor (Ribonuclease/angiogenin inhibitor 1)	Rnh1;Rnh;AW546468;C80305;RNH	Mus musculus (Mouse)	456	10090.ENSMUSP00000101651	mmu:107702	49,816	PF13516;	regulation of angiogenesis [GO:0045765]	angiogenin-PRI complex [GO:0032311]; cytosol [GO:0005829]; nucleoplasm [GO:0005654]	ribonuclease inhibitor activity [GO:0008428]										223500;				Q91VI7;	Q91VI7;		IPR001611;IPR032675;
P48678	Prelamin-A/C OS=Mus musculus OX=10090 GN=Lmna PE=1 SV=2	1	1.11	1.04	1.35	1.12	1.34	P48678	1.27	1.05	0.054407	0.170181	0.309145	0.273555	1.20952	1.20952	P48678	P48678	LMNA_MOUSE	reviewed	Prelamin-A/C [Cleaved into: Lamin-A/C]	Lmna;Lmn1;Dhe	Mus musculus (Mouse)	665	10090.ENSMUSP00000029699	mmu:16905	74,238	PF00038;PF00932;	cellular protein localization [GO:0034613]; cellular response to hypoxia [GO:0071456]; establishment of cell polarity [GO:0030010]; establishment or maintenance of microtubule cytoskeleton polarity [GO:0030951]; muscle organ development [GO:0007517]; negative regulation of cardiac muscle hypertrophy in response to stress [GO:1903243]; negative regulation of cell proliferation [GO:0008285]; negati…	extracellular matrix [GO:0031012]; lamin filament [GO:0005638]; nuclear envelope [GO:0005635]; nuclear membrane [GO:0031965]; nucleoplasm [GO:0005654]; nucleus [GO:0005634]; perinuclear region of cytoplasm [GO:0048471]	identical protein binding [GO:0042802]; structural molecule activity [GO:0005198]		TISSUE SPECIFICITY: Expressed in liver and in bone marrow (at protein level). Isoform C2 is specifically expressed in germ cells. Expressed in cardiomyocytes (PubMed:26436652). {ECO:0000269|PubMed:10579712, ECO:0000269|PubMed:21547077, ECO:0000269|PubMed:26436652}.			R-MMU-1221633;R-MMU-2993913;R-MMU-2995383;R-MMU-352238;R-MMU-4419969;					201176;		DIP-31384N;		P48678;	P48678;		IPR001664;IPR018039;IPR001322;IPR036415;	PTHR23239;
Q8VDQ8	NAD-dependent protein deacetylase sirtuin-2 OS=Mus musculus OX=10090 GN=Sirt2 PE=1 SV=2	1	0.92	0.84	0.84	0.82	0.88	Q8VDQ8	0.846667	0.92	0.212161	0.285561	0.254576	0.469147	0.92029	-1.08661	Q8VDQ8	Q8VDQ8	SIR2_MOUSE	reviewed	NAD-dependent protein deacetylase sirtuin-2 (EC 3.5.1.-) (Regulatory protein SIR2 homolog 2) (SIR2-like protein 2) (mSIR2L2)	Sirt2;Sir2l2;5730427M03Rik;SIR2L2;Sir2l	Mus musculus (Mouse)	389	10090.ENSMUSP00000072732	mmu:64383	43,256	PF02146;	autophagy [GO:0006914]; cell division [GO:0051301]; cellular lipid catabolic process [GO:0044242]; cellular response to caloric restriction [GO:0061433]; cellular response to epinephrine stimulus [GO:0071872]; cellular response to hepatocyte growth factor stimulus [GO:0035729]; cellular response to hypoxia [GO:0071456]; cellular response to molecule of bacterial origin [GO:0071219]; cellular resp…	centriole [GO:0005814]; centrosome [GO:0005813]; chromosome [GO:0005694]; cytoplasm [GO:0005737]; cytosol [GO:0005829]; glial cell projection [GO:0097386]; growth cone [GO:0030426]; juxtaparanode region of axon [GO:0044224]; lateral loop [GO:0043219]; meiotic spindle [GO:0072687]; microtubule [GO:0005874]; midbody [GO:0030496]; mitochondrion [GO:0005739]; mitotic spindle [GO:0072686]; myelin shea…	chromatin binding [GO:0003682]; histone acetyltransferase binding [GO:0035035]; histone deacetylase activity [GO:0004407]; histone deacetylase binding [GO:0042826]; NAD+ binding [GO:0070403]; NAD-dependent histone deacetylase activity [GO:0017136]; NAD-dependent histone deacetylase activity (H4-K16 specific) [GO:0046970]; NAD-dependent protein deacetylase activity [GO:0034979]; protein deacetylas…	O14965; Q9JJ66; Q9R1K5	TISSUE SPECIFICITY: Isoform 1 is weakly expressed in the cortex at postnatal(P) days P1, P3 and P7, and increases progressively between P17 and older adult cortex. Isoform 1 is also expressed in heart, liver and skeletal muscle, weakly expressed in the striatum and spinal cord. Isoform 2 is not expressed in the cortex at P1, P3 and P7, and increases strongly and progressively between P17 and olde…								211070;				Q8VDQ8;	Q8VDQ8;		IPR029035;IPR003000;IPR026591;IPR017328;IPR026590;
S4R1W1	Glyceraldehyde-3-phosphate dehydrogenase OS=Mus musculus OX=10090 GN=Gm3839 PE=1 SV=1	1	0.97	0.97	1	1.02	1.07	S4R1W1	1.03	0.98	0.0963411	0.282547	0.373341	0.337956	1.05102	1.05102	S4R1W1	S4R1W1	S4R1W1_MOUSE	unreviewed	Glyceraldehyde-3-phosphate dehydrogenase (EC 1.2.1.12)	Gm3839;Gapdh;Gapd	Mus musculus (Mouse)	333	10090.ENSMUSP00000138081	mmu:14433	35,812	PF02800;PF00044;	glucose metabolic process [GO:0006006]; glycolytic process [GO:0006096]		glyceraldehyde-3-phosphate dehydrogenase (NAD+) (phosphorylating) activity [GO:0004365]; NAD binding [GO:0051287]; NADP binding [GO:0050661]																	IPR020831;IPR020830;IPR020829;IPR020828;IPR006424;IPR036291;	PTHR10836;
Q9CWJ9	Bifunctional purine biosynthesis protein PURH OS=Mus musculus OX=10090 GN=Atic PE=1 SV=2	1	1.04	0.87	1.1	0.91	1.09	Q9CWJ9	1.03333	0.97	0.474282	0.454091	0.815653	0.680962	1.06529	1.06529	Q9CWJ9	Q9CWJ9	PUR9_MOUSE	reviewed	Bifunctional purine biosynthesis protein PURH [Includes: Phosphoribosylaminoimidazolecarboxamide formyltransferase (EC 2.1.2.3) (5-aminoimidazole-4-carboxamide ribonucleotide formyltransferase) (AICAR transformylase); IMP cyclohydrolase (EC 3.5.4.10) (ATIC) (IMP synthase) (Inosinicase)]	Atic;Purh;2610509C24Rik;AA536954;AW212393	Mus musculus (Mouse)	592	10090.ENSMUSP00000027384	mmu:108147	64,217	PF01808;PF02142;	'de novo' IMP biosynthetic process [GO:0006189]; animal organ regeneration [GO:0031100]; brainstem development [GO:0003360]; cerebellum development [GO:0021549]; cerebral cortex development [GO:0021987]; dihydrofolate metabolic process [GO:0046452]; nucleoside metabolic process [GO:0009116]; response to inorganic substance [GO:0010035]; tetrahydrofolate biosynthetic process [GO:0046654]	cytosol [GO:0005829]; mitochondrion [GO:0005739]; plasma membrane [GO:0005886]	cadherin binding [GO:0045296]; IMP cyclohydrolase activity [GO:0003937]; phosphoribosylaminoimidazolecarboxamide formyltransferase activity [GO:0004643]; protein homodimerization activity [GO:0042803]					R-MMU-73817;					223864;				Q9CWJ9;	Q9CWJ9;		IPR024051;IPR016193;IPR011607;IPR036914;IPR002695;	PTHR11692;
Q9WU78	Programmed cell death 6-interacting protein OS=Mus musculus OX=10090 GN=Pdcd6ip PE=1 SV=3	1	0.98	0.93	0.95	0.9	0.99	Q9WU78	0.946667	0.97	0.5225	0.644167	0.778144	0.711577	0.975945	-1.02465	Q9WU78	Q9WU78	PDC6I_MOUSE	reviewed	Programmed cell death 6-interacting protein (ALG-2-interacting protein 1) (ALG-2-interacting protein X) (E2F1-inducible protein) (Eig2)	Pdcd6ip;Aip1;Alix;AI480591;AW544830;C76364;Eig2;mKIAA1375	Mus musculus (Mouse)	869	10090.ENSMUSP00000107492	mmu:18571	96,024	PF13949;PF03097;	actomyosin contractile ring assembly [GO:0000915]; apoptotic process [GO:0006915]; bicellular tight junction assembly [GO:0070830]; cell separation after cytokinesis [GO:0000920]; maintenance of epithelial cell apical/basal polarity [GO:0045199]; mitotic cytokinesis [GO:0000281]; positive regulation of exosomal secretion [GO:1903543]; positive regulation of extracellular exosome assembly [GO:1903…	actomyosin [GO:0042641]; bicellular tight junction [GO:0005923]; cytosol [GO:0005829]; endoplasmic reticulum exit site [GO:0070971]; extracellular exosome [GO:0070062]; Flemming body [GO:0090543]; immunological synapse [GO:0001772]; melanosome [GO:0042470]; microtubule organizing center [GO:0005815]; myelin sheath [GO:0043209]	calcium-dependent protein binding [GO:0048306]; identical protein binding [GO:0042802]; proteinase activated receptor binding [GO:0031871]; protein dimerization activity [GO:0046983]; protein homodimerization activity [GO:0042803]	Q9CQY1; Q9H444; P17931; Q8CIH5; O08992; Q62419; P05480	TISSUE SPECIFICITY: Ubiquitously expressed (PubMed:27336173). High expression in choroid plexus and low expression in cerebral cortex (at protein level) (PubMed:27336173). {ECO:0000269|PubMed:27336173}.								202072;		DIP-41418N;	Q9WU78;	Q9WU78;	Q9WU78;		IPR025304;IPR004328;IPR038499;
Q9D0K2	Succinyl-CoA:3-ketoacid coenzyme A transferase 1 mitochondrial OS=Mus musculus OX=10090 GN=Oxct1 PE=1 SV=1	1	1.03	0.97	1.05	0.97	1.09	Q9D0K2	1.03667	1	0.403634	0.555588	0.386695	0.629351	1.03667	1.03667	Q9D0K2	Q9D0K2	SCOT1_MOUSE	reviewed	Succinyl-CoA:3-ketoacid coenzyme A transferase 1, mitochondrial (EC 2.8.3.5) (3-oxoacid CoA-transferase 1) (Somatic-type succinyl-CoA:3-oxoacid CoA-transferase) (SCOT-s)	Oxct1;Oxct;Scot;2610008O03Rik;Oxct2a;Scot-s	Mus musculus (Mouse)	520	10090.ENSMUSP00000106318	mmu:67041	55,989	PF01144;	adipose tissue development [GO:0060612]; brain development [GO:0007420]; cellular ketone body metabolic process [GO:0046950]; heart development [GO:0007507]; ketone body catabolic process [GO:0046952]; ketone catabolic process [GO:0042182]; positive regulation of insulin secretion involved in cellular response to glucose stimulus [GO:0035774]; response to activity [GO:0014823]; response to ethano…	mitochondrial matrix [GO:0005759]; mitochondrion [GO:0005739]; nucleoplasm [GO:0005654]	3-oxoacid CoA-transferase activity [GO:0008260]; protein homodimerization activity [GO:0042803]					R-MMU-77108;					211895;				Q9D0K2;	Q9D0K2;		IPR012792;IPR012791;IPR014388;IPR004165;IPR004164;IPR004163;IPR037171;	PTHR13707;
Q9JI91	Alpha-actinin-2 OS=Mus musculus OX=10090 GN=Actn2 PE=1 SV=2	1	0.68	0.58	0.73	0.64	0.82	Q9JI91	0.73	0.753333	0.872947	0.59823	0.287558	0.932595	0.969027	-1.03196	Q9JI91	Q9JI91	ACTN2_MOUSE	reviewed	Alpha-actinin-2 (Alpha-actinin skeletal muscle isoform 2) (F-actin cross-linking protein)	Actn2;1110008F24Rik	Mus musculus (Mouse)	894	10090.ENSMUSP00000067708	mmu:11472	103,834	PF00307;PF08726;PF00435;	actin filament uncapping [GO:0051695]; cardiac muscle cell development [GO:0055013]; focal adhesion assembly [GO:0048041]; microspike assembly [GO:0030035]; muscle contraction [GO:0006936]; negative regulation of potassium ion transmembrane transporter activity [GO:1901017]; negative regulation of potassium ion transport [GO:0043267]; negative regulation of protein localization to cell surface [G…	cortical actin cytoskeleton [GO:0030864]; filopodium [GO:0030175]; focal adhesion [GO:0005925]; plasma membrane [GO:0005886]; sarcomere [GO:0030017]; striated muscle thin filament [GO:0005865]; Z disc [GO:0030018]	actin filament binding [GO:0051015]; calcium ion binding [GO:0005509]; cytoskeletal protein binding [GO:0008092]; FATZ binding [GO:0051373]; identical protein binding [GO:0042802]; ion channel binding [GO:0044325]; ligand-dependent nuclear receptor transcription coactivator activity [GO:0030374]; LIM domain binding [GO:0030274]; phosphatidylinositol-4,5-bisphosphate binding [GO:0005546]; protein …	P11798; Q01097; Q9JKS4				R-MMU-114608;R-MMU-390522;R-MMU-438066;R-MMU-442729;R-MMU-442982;R-MMU-5673001;					197950;	Q9JI91;			Q9JI91;	Q9JI91;	cd00014;cd00051;	IPR001589;IPR001715;IPR036872;IPR011992;IPR014837;IPR002048;IPR018159;IPR002017;
Q99P72	Reticulon-4 OS=Mus musculus OX=10090 GN=Rtn4 PE=1 SV=2	1	1.28	1.02	1.34	1.06	1.21	Q99P72	1.20333	1.1	0.441764	0.333003	0.890768	0.657895	1.09394	1.09394	Q99P72	Q99P72	RTN4_MOUSE	reviewed	Reticulon-4 (Neurite outgrowth inhibitor) (Nogo protein)	Rtn4;Kiaa0886;Nogo;1110020G17Rik;AA407876;AA409940;AA960376;ASY;C130026I10Rik;NOGO;NSP-CL;NgA;Nogo-A;Nogo-B;Nogo-C;mKIAA0886;mKIAA4153	Mus musculus (Mouse)	1162	10090.ENSMUSP00000099907	mmu:68585	126,613	PF02453;	angiogenesis [GO:0001525]; axonal fasciculation [GO:0007413]; cardiac epithelial to mesenchymal transition [GO:0060317]; cerebral cortex radial glia guided migration [GO:0021801]; endoplasmic reticulum tubular network formation [GO:0071787]; endoplasmic reticulum tubular network membrane organization [GO:1990809]; endoplasmic reticulum tubular network organization [GO:0071786]; negative regulatio…	axon [GO:0030424]; cell projection [GO:0042995]; dendritic growth cone [GO:0044294]; endoplasmic reticulum [GO:0005783]; endoplasmic reticulum membrane [GO:0005789]; endoplasmic reticulum tubular network [GO:0071782]; endoplasmic reticulum tubular network membrane [GO:0098826]; integral component of endoplasmic reticulum membrane [GO:0030176]; intracellular [GO:0005622]; neuronal cell body [GO:00…	cadherin binding [GO:0045296]; ubiquitin protein ligase binding [GO:0031625]	P48722; P52592				R-MMU-193634;					212938;	Q99P72;	DIP-41976N;		Q99P72;	Q99P72;		IPR003388;
P39447	Tight junction protein ZO-1 OS=Mus musculus OX=10090 GN=Tjp1 PE=1 SV=2	1	1.1	1.01	1.31	1.07	1.23	P39447	1.20333	1.03667	0.097581	0.352391	0.336434	0.340431	1.16077	1.16077	P39447	P39447	ZO1_MOUSE	reviewed	Tight junction protein ZO-1 (Tight junction protein 1) (Zona occludens protein 1) (Zonula occludens protein 1)	Tjp1;Zo1;ZO1	Mus musculus (Mouse)	1745	10090.ENSMUSP00000099652	mmu:21872	194,742	PF00625;PF00595;PF07653;PF00791;	blastocyst formation [GO:0001825]; cellular response to glucose stimulus [GO:0071333]; establishment of endothelial intestinal barrier [GO:0090557]; negative regulation of vascular permeability [GO:0043116]; response to ethanol [GO:0045471]; response to lipopolysaccharide [GO:0032496]; response to magnetism [GO:0071000]; sensory perception of sound [GO:0007605]	adherens junction [GO:0005912]; apical junction complex [GO:0043296]; apical part of cell [GO:0045177]; apical plasma membrane [GO:0016324]; apicolateral plasma membrane [GO:0016327]; basolateral plasma membrane [GO:0016323]; bicellular tight junction [GO:0005923]; cell-cell adherens junction [GO:0005913]; cell-cell junction [GO:0005911]; cell junction [GO:0030054]; cell surface [GO:0009986]; cyt…	cadherin binding [GO:0045296]; calmodulin binding [GO:0005516]; connexin binding [GO:0071253]; protein C-terminus binding [GO:0008022]; protein domain specific binding [GO:0019904]	P57780; O88551; P23242; P70689; Q64727				R-MMU-191647;R-MMU-2028269;					204209;		DIP-30946N;		P39447;	P39447;	cd12026;	IPR008145;IPR008144;IPR027417;IPR001478;IPR036034;IPR036028;IPR001452;IPR005417;IPR005418;IPR035597;IPR000906;	PTHR13865:SF25;
Q61361	Brevican core protein OS=Mus musculus OX=10090 GN=Bcan PE=1 SV=2	1	1.02	0.87	0.86	0.88	0.89	Q61361	0.876667	0.963333	0.144294	0.0445733	0.0714937	0.399543	0.910035	-1.09886	Q61361	Q61361	PGCB_MOUSE	reviewed	Brevican core protein	Bcan;Cspg7	Mus musculus (Mouse)	883	10090.ENSMUSP00000088491	mmu:12032	95,815	PF00008;PF00059;PF00084;PF07686;PF00193;	cell adhesion [GO:0007155]; hippocampus development [GO:0021766]; skeletal system development [GO:0001501]	proteinaceous extracellular matrix [GO:0005578]	calcium ion binding [GO:0005509]; carbohydrate binding [GO:0030246]; extracellular matrix structural constituent [GO:0005201]; hyaluronic acid binding [GO:0005540]		TISSUE SPECIFICITY: Brain.			R-MMU-1474228;R-MMU-1971475;R-MMU-2022870;R-MMU-2022923;R-MMU-2024101;R-MMU-3000178;									Q61361;	Q61361;	cd00033;	IPR001304;IPR016186;IPR018378;IPR016187;IPR001881;IPR013032;IPR000742;IPR007110;IPR036179;IPR013783;IPR003006;IPR003599;IPR013106;IPR000538;IPR035976;IPR000436;
Q61330	Contactin-2 OS=Mus musculus OX=10090 GN=Cntn2 PE=1 SV=2	1	1.07	1.03	1.09	1.07	1.08	Q61330	1.08	1.03333	0.0912602	0.231664	0.152097	0.329896	1.04516	1.04516	Q61330	Q61330	CNTN2_MOUSE	reviewed	Contactin-2 (Axonal glycoprotein TAG-1) (Axonin-1) (Transient axonal glycoprotein 1) (TAX-1)	Cntn2;Tax;D130012K04Rik;TAG-1	Mus musculus (Mouse)	1040	10090.ENSMUSP00000083707	mmu:21367	113,217	PF00041;PF07679;	adult walking behavior [GO:0007628]; axonal fasciculation [GO:0007413]; axon guidance [GO:0007411]; cell adhesion [GO:0007155]; central nervous system myelination [GO:0022010]; cerebral cortex GABAergic interneuron migration [GO:0021853]; clustering of voltage-gated potassium channels [GO:0045163]; establishment of protein localization to juxtaparanode region of axon [GO:0071206]; learning [GO:00…	anchored component of membrane [GO:0031225]; axon [GO:0030424]; cell surface [GO:0009986]; juxtaparanode region of axon [GO:0044224]; myelin sheath [GO:0043209]; neuronal cell body [GO:0043025]; neuron projection [GO:0043005]; node of Ranvier [GO:0033268]; plasma membrane [GO:0005886]	carbohydrate binding [GO:0030246]; protein self-association [GO:0043621]														Q61330;		cd00063;	IPR032991;IPR003961;IPR036116;IPR007110;IPR036179;IPR013783;IPR013098;IPR003599;IPR003598;	PTHR43905:SF1;
P56399	Ubiquitin carboxyl-terminal hydrolase 5 OS=Mus musculus OX=10090 GN=Usp5 PE=1 SV=1	1	1.08	0.85	1.08	0.85	1.08	P56399	1.00333	0.976667	0.806829	0.023619	0.87092	0.897196	1.0273	1.0273	P56399	P56399	UBP5_MOUSE	reviewed	Ubiquitin carboxyl-terminal hydrolase 5 (EC 3.4.19.12) (Deubiquitinating enzyme 5) (Isopeptidase T) (Ubiquitin thioesterase 5) (Ubiquitin-specific-processing protease 5)	Usp5;Isot;AA407472;ISOT;ISOT-1;Ucht	Mus musculus (Mouse)	858	10090.ENSMUSP00000041299	mmu:22225	95,833	PF00627;PF00443;PF02148;	positive regulation of proteasomal ubiquitin-dependent protein catabolic process [GO:0032436]; protein deubiquitination [GO:0016579]; protein K48-linked deubiquitination [GO:0071108]; ubiquitin-dependent protein catabolic process [GO:0006511]		thiol-dependent ubiquitin-specific protease activity [GO:0004843]; ubiquitin binding [GO:0043130]; zinc ion binding [GO:0008270]					R-MMU-5689880;					204425;				P56399;	P56399;		IPR001394;IPR015940;IPR009060;IPR016652;IPR018200;IPR028889;IPR013083;IPR001607;
Q61595	Kinectin OS=Mus musculus OX=10090 GN=Ktn1 PE=1 SV=1	1	1.11	0.96	1.21	0.98	1.23	Q61595	1.14	1.02333	0.27307	0.204627	0.4739	0.526612	1.11401	1.11401	Q61595	Q61595	KTN1_MOUSE	reviewed	Kinectin	Ktn1	Mus musculus (Mouse)	1327	10090.ENSMUSP00000022391	mmu:16709	152,592		microtubule-based movement [GO:0007018]	endoplasmic reticulum [GO:0005783]; endoplasmic reticulum membrane [GO:0005789]; integral component of membrane [GO:0016021]	kinesin binding [GO:0019894]		TISSUE SPECIFICITY: Expressed in all tissues examined including 12-day embryo, adult heart, brain, ovary, kidney, lung, small intestine, spleen, thymus and pancreas. {ECO:0000269|PubMed:8912005}.								201049;				Q61595;	Q61595;		IPR024854;	PTHR18864;
Q3U7R1	Extended synaptotagmin-1 OS=Mus musculus OX=10090 GN=Esyt1 PE=1 SV=2	1	0.99	0.95	1.06	1.01	1.11	Q3U7R1	1.06	0.98	0.070484	0.755177	0.435305	0.29935	1.08163	1.08163	Q3U7R1	Q3U7R1	ESYT1_MOUSE	reviewed	Extended synaptotagmin-1 (E-Syt1) (Membrane-bound C2 domain-containing protein)	Esyt1;Fam62a;Mbc2;vp115	Mus musculus (Mouse)	1092	10090.ENSMUSP00000026427	mmu:23943	121,554	PF00168;PF17047;	endoplasmic reticulum-plasma membrane tethering [GO:0061817]; lipid transport [GO:0006869]	endoplasmic reticulum [GO:0005783]; integral component of endoplasmic reticulum membrane [GO:0030176]; intrinsic component of endoplasmic reticulum membrane [GO:0031227]; organelle membrane contact site [GO:0044232]; plasma membrane [GO:0005886]	identical protein binding [GO:0042802]; lipid binding [GO:0008289]; metal ion binding [GO:0046872]	P14142				R-MMU-1660662;					204808;		DIP-48746N;		Q3U7R1;	Q3U7R1;	cd08391;cd04050;cd04030;	IPR000008;IPR035892;IPR037752;IPR037733;IPR037749;IPR031468;
P14733	Lamin-B1 OS=Mus musculus OX=10090 GN=Lmnb1 PE=1 SV=3	1	1.14	0.98	1.45	1.11	1.41	P14733	1.32333	1.04	0.0751015	0.194573	0.359255	0.304771	1.27244	1.27244	P14733	P14733	LMNB1_MOUSE	reviewed	Lamin-B1	Lmnb1	Mus musculus (Mouse)	588	10090.ENSMUSP00000025486	mmu:16906	66,786	PF00038;PF00932;	positive regulation of cyclin-dependent protein serine/threonine kinase activity involved in G2/M transition of mitotic cell cycle [GO:0031662]; positive regulation of JNK cascade [GO:0046330]	lamin filament [GO:0005638]; nuclear envelope [GO:0005635]; nuclear inner membrane [GO:0005637]; nuclear matrix [GO:0016363]; nuclear membrane [GO:0031965]; nucleoplasm [GO:0005654]; nucleus [GO:0005634]	JUN kinase binding [GO:0008432]; phospholipase binding [GO:0043274]; structural molecule activity [GO:0005198]					R-MMU-1221633;R-MMU-2559584;R-MMU-2993913;R-MMU-2995383;R-MMU-352238;R-MMU-4419969;					201177;				P14733;	P14733;		IPR001664;IPR018039;IPR001322;IPR036415;	PTHR23239;
Q9QYC0	Alpha-adducin OS=Mus musculus OX=10090 GN=Add1 PE=1 SV=2	1	1.01	0.93	1	0.91	0.98	Q9QYC0	0.963333	0.98	0.676675	0.146198	0.918617	0.822055	0.982993	-1.0173	Q9QYC0	Q9QYC0	ADDA_MOUSE	reviewed	Alpha-adducin (Erythrocyte adducin subunit alpha)	Add1;AI256389	Mus musculus (Mouse)	735	10090.ENSMUSP00000109979	mmu:11518	80,647	PF00596;	actin filament bundle assembly [GO:0051017]; barbed-end actin filament capping [GO:0051016]; cell morphogenesis [GO:0000902]; cellular response to calcium ion [GO:0071277]; cell volume homeostasis [GO:0006884]; erythrocyte differentiation [GO:0030218]; hemoglobin metabolic process [GO:0020027]; homeostasis of number of cells within a tissue [GO:0048873]; in utero embryonic development [GO:0001701…	cell-cell adherens junction [GO:0005913]; cytoplasm [GO:0005737]; cytoskeleton [GO:0005856]; F-actin capping protein complex [GO:0008290]; membrane [GO:0016020]; nuclear body [GO:0016604]; nucleoplasm [GO:0005654]; nucleus [GO:0005634]; plasma membrane [GO:0005886]	actin filament binding [GO:0051015]; cadherin binding [GO:0045296]; calmodulin binding [GO:0005516]; protein heterodimerization activity [GO:0046982]; protein homodimerization activity [GO:0042803]; spectrin binding [GO:0030507]; structural molecule activity [GO:0005198]; transcription factor binding [GO:0008134]					R-MMU-264870;R-MMU-5223345;					197981;				Q9QYC0;	Q9QYC0;		IPR027766;IPR001303;IPR036409;	PTHR10672:SF4;
P48036	Annexin A5 OS=Mus musculus OX=10090 GN=Anxa5 PE=1 SV=1	1	1.27	0.98	1.45	1	1.46	P48036	1.30333	1.08333	0.284561	0.0586253	0.548111	0.537387	1.20308	1.20308	P48036	P48036	ANXA5_MOUSE	reviewed	Annexin A5 (Anchorin CII) (Annexin V) (Annexin-5) (Calphobindin I) (CBP-I) (Endonexin II) (Lipocortin V) (Placental anticoagulant protein 4) (PP4) (Placental anticoagulant protein I) (PAP-I) (Thromboplastin inhibitor) (Vascular anticoagulant-alpha) (VAC-alpha)	Anxa5;Anx5;R74653	Mus musculus (Mouse)	319	10090.ENSMUSP00000029266	mmu:11747	35,752	PF00191;	blood coagulation [GO:0007596]; negative regulation of coagulation [GO:0050819]; response to organic substance [GO:0010033]	endothelial microparticle [GO:0072563]; external side of plasma membrane [GO:0009897]; intracellular [GO:0005622]	calcium-dependent phospholipid binding [GO:0005544]; calcium ion binding [GO:0005509]	Q08460				R-MMU-114608;					198111;				P48036;	P48036;		IPR001464;IPR018502;IPR018252;IPR037104;IPR002392;	PTHR10502:SF26;
O55143	Sarcoplasmic/endoplasmic reticulum calcium ATPase 2 OS=Mus musculus OX=10090 GN=Atp2a2 PE=1 SV=2	1	1.04	1.01	0.88	1.15	0.97	O55143	1	1.01667	0.845672	0.852225	0.0484264	0.920705	0.983607	-1.01667	O55143	O55143	AT2A2_MOUSE	reviewed	Sarcoplasmic/endoplasmic reticulum calcium ATPase 2 (SERCA2) (SR Ca(2+)-ATPase 2) (EC 3.6.3.8) (Calcium pump 2) (Calcium-transporting ATPase sarcoplasmic reticulum type, slow twitch skeletal muscle isoform) (Endoplasmic reticulum class 1/2 Ca(2+) ATPase)	Atp2a2;9530097L16Rik;D5Wsu150e;SERCA2;SERCA2B;Serca2a;mKIAA4195	Mus musculus (Mouse)	1044	10090.ENSMUSP00000031423	mmu:11938	114,858	PF00689;PF00690;	calcium ion import into sarcoplasmic reticulum [GO:1990036]; calcium ion transmembrane transport [GO:0070588]; calcium ion transport from cytosol to endoplasmic reticulum [GO:1903515]; cardiac muscle hypertrophy in response to stress [GO:0014898]; cellular calcium ion homeostasis [GO:0006874]; cellular response to oxidative stress [GO:0034599]; endoplasmic reticulum calcium ion homeostasis [GO:00…	calcium ion-transporting ATPase complex [GO:0090534]; endoplasmic reticulum [GO:0005783]; endoplasmic reticulum membrane [GO:0005789]; extrinsic component of cytoplasmic side of plasma membrane [GO:0031234]; longitudinal sarcoplasmic reticulum [GO:0014801]; membrane [GO:0016020]; nucleoplasm [GO:0005654]; perinuclear region of cytoplasm [GO:0048471]; protein complex [GO:0043234]; ribbon synapse […	ATP binding [GO:0005524]; calcium ion binding [GO:0005509]; calcium-transporting ATPase activity [GO:0005388]; calcium-transporting ATPase activity involved in regulation of cardiac muscle cell membrane potential [GO:0086039]; enzyme binding [GO:0019899]; lutropin-choriogonadotropic hormone receptor binding [GO:0031775]; protein C-terminus binding [GO:0008022]; S100 protein binding [GO:0044548]		TISSUE SPECIFICITY: Isoform 2 is highly expressed in heart and slow twitch skeletal muscle. Isoform 2 is widely expressed.		3.6.3.8;	R-MMU-418359;R-MMU-5578775;R-MMU-936837;					198249;				O55143;	O55143;		IPR006068;IPR004014;IPR023299;IPR018303;IPR023298;IPR008250;IPR036412;IPR023214;IPR005782;IPR001757;
Q99KK7	Dipeptidyl peptidase 3 OS=Mus musculus OX=10090 GN=Dpp3 PE=1 SV=2	1	1.02	0.95	1.16	0.97	1.16	Q99KK7	1.09667	0.99	0.184849	0.100445	0.196163	0.440887	1.10774	1.10774	Q99KK7	Q99KK7	DPP3_MOUSE	reviewed	Dipeptidyl peptidase 3 (EC 3.4.14.4) (Dipeptidyl aminopeptidase III) (Dipeptidyl arylamidase III) (Dipeptidyl peptidase III) (DPP III) (Enkephalinase B)	Dpp3;4930533O14Rik;C86324	Mus musculus (Mouse)	738	10090.ENSMUSP00000025851	mmu:75221	82,898		proteolysis [GO:0006508]	cytoplasm [GO:0005737]; cytosol [GO:0005829]; nuclear speck [GO:0016607]; plasma membrane [GO:0005886]	dipeptidyl-peptidase activity [GO:0008239]; metallopeptidase activity [GO:0008237]; zinc ion binding [GO:0008270]														Q99KK7;	Q99KK7;		IPR005317;
A2AGT5	Cytoskeleton-associated protein 5 OS=Mus musculus OX=10090 GN=Ckap5 PE=1 SV=1	1	0.96	0.96	1	1	1.02	A2AGT5	1.00667	0.973333	0.0890093	0.101171	0.398099	0.328995	1.03425	1.03425	A2AGT5	A2AGT5	CKAP5_MOUSE	reviewed	Cytoskeleton-associated protein 5	Ckap5;3110043H24Rik;4930432B04Rik;D730027C18Rik;T25636;mKIAA0097	Mus musculus (Mouse)	2032	10090.ENSMUSP00000097303	mmu:75786	225,635	PF12348;	cell division [GO:0051301]; centrosome cycle [GO:0007098]; centrosome duplication [GO:0051298]; establishment or maintenance of microtubule cytoskeleton polarity [GO:0030951]; microtubule polymerization [GO:0046785]; RNA transport [GO:0050658]; spindle organization [GO:0007051]	centrosome [GO:0005813]; condensed chromosome kinetochore [GO:0000777]; cytoplasm [GO:0005737]; kinetochore [GO:0000776]; nucleolus [GO:0005730]; plasma membrane [GO:0005886]; protein complex [GO:0043234]; spindle pole [GO:0000922]	cadherin binding [GO:0045296]; microtubule binding [GO:0008017]; microtubule plus-end binding [GO:0051010]; ribonucleoprotein complex binding [GO:0043021]										217741;				A2AGT5;			IPR011989;IPR016024;IPR024395;IPR021133;IPR034085;
Q64332	Synapsin-2 OS=Mus musculus OX=10090 GN=Syn2 PE=1 SV=2	1	0.98	0.96	0.87	0.84	0.9	Q64332	0.87	0.98	0.00615248	0.593979	0.612787	0.151535	0.887755	-1.12644	Q64332	Q64332	SYN2_MOUSE	reviewed	Synapsin-2 (Synapsin II)	Syn2;2900074L19Rik;AI836018;AI841723	Mus musculus (Mouse)	586	10090.ENSMUSP00000009538	mmu:20965	63,373	PF02078;PF02750;PF10581;	neurotransmitter secretion [GO:0007269]	cell junction [GO:0030054]; myelin sheath [GO:0043209]; plasma membrane [GO:0005886]; postsynaptic density [GO:0014069]; SNARE complex [GO:0031201]; synapse [GO:0045202]; synaptic vesicle membrane [GO:0030672]	ATP binding [GO:0005524]; protein dimerization activity [GO:0046983]		TISSUE SPECIFICITY: Expressed exclusively in neuronal cells. Isoform IIb is enriched in sympathetic cervical ganglion. {ECO:0000269|PubMed:8034599}.								203601;	Q64332;			Q64332;	Q64332;		IPR013815;IPR016185;IPR001359;IPR020898;IPR019735;IPR019736;IPR020897;	PTHR10841;
Q78PY7	Staphylococcal nuclease domain-containing protein 1 OS=Mus musculus OX=10090 GN=Snd1 PE=1 SV=1	1	0.98	0.97	1.14	1.03	1.13	Q78PY7	1.1	0.983333	0.0322189	0.1283	0.121381	0.225382	1.11864	1.11864	Q78PY7	Q78PY7	SND1_MOUSE	reviewed	Staphylococcal nuclease domain-containing protein 1 (100 kDa coactivator) (p100 co-activator)	Snd1;AL033314;Tudor-SN	Mus musculus (Mouse)	910	10090.ENSMUSP00000001460	mmu:56463	102,088	PF00565;PF00567;	gene silencing by RNA [GO:0031047]; regulation of transcription, DNA-templated [GO:0006355]; RNA catabolic process [GO:0006401]; transcription, DNA-templated [GO:0006351]	cytoplasm [GO:0005737]; cytosol [GO:0005829]; dense body [GO:0097433]; melanosome [GO:0042470]; mitochondrion [GO:0005739]; nucleus [GO:0005634]; RISC complex [GO:0016442]	cadherin binding [GO:0045296]; nuclease activity [GO:0004518]; nucleic acid binding [GO:0003676]	Q80WJ7									208002;		DIP-32118N;		Q78PY7;	Q78PY7;		IPR016685;IPR035437;IPR016071;IPR002071;IPR002999;
O55131	Septin-7 OS=Mus musculus OX=10090 GN=Septin7 PE=1 SV=1	1	0.98	0.98	0.99	0.95	1.01	O55131	0.983333	0.986667	0.868274	0.699723	0.250111	0.929641	0.996622	-1.00339	O55131	O55131	SEPT7_MOUSE	reviewed	Septin-7 (CDC10 protein homolog)	Sept7;Cdc10;E430034N22	Mus musculus (Mouse)	436	10090.ENSMUSP00000127641	mmu:235072	50,550	PF00735;	cilium assembly [GO:0060271]; collateral sprouting [GO:0048668]; cortical cytoskeleton organization [GO:0030865]; dendritic spine morphogenesis [GO:0060997]; mitotic cytokinesis [GO:0000281]; positive regulation of non-motile cilium assembly [GO:1902857]; protein heterooligomerization [GO:0051291]; pseudopodium retraction [GO:0031270]; regulation of embryonic cell shape [GO:0016476]; spermatogene…	axoneme [GO:0005930]; axon terminus [GO:0043679]; cell body [GO:0044297]; cell cortex [GO:0005938]; cleavage furrow [GO:0032154]; condensed chromosome kinetochore [GO:0000777]; midbody [GO:0030496]; myelin sheath [GO:0043209]; neuron projection [GO:0043005]; non-motile cilium [GO:0097730]; nucleus [GO:0005634]; protein complex [GO:0043234]; septin complex [GO:0031105]; septin cytoskeleton [GO:003…	cadherin binding [GO:0045296]; GTP binding [GO:0005525]; identical protein binding [GO:0042802]; protein heterodimerization activity [GO:0046982]										231619;				O55131;	O55131;	cd01850;	IPR030379;IPR027417;IPR016491;IPR008115;
P09103	Protein disulfide-isomerase OS=Mus musculus OX=10090 GN=P4hb PE=1 SV=2	1	1.45	0.92	1.94	1.08	2.02	P09103	1.68	1.12333	0.180064	0.190028	0.459861	0.43785	1.49555	1.49555	P09103	P09103	PDIA1_MOUSE	reviewed	Protein disulfide-isomerase (PDI) (EC 5.3.4.1) (Cellular thyroid hormone-binding protein) (Endoplasmic reticulum resident protein 59) (ER protein 59) (ERp59) (Prolyl 4-hydroxylase subunit beta) (p55)	P4hb;Pdia1;ERp59;PDI;Thbp	Mus musculus (Mouse)	509	10090.ENSMUSP00000026122	mmu:18453	57,058	PF00085;	cell redox homeostasis [GO:0045454]; cellular response to hypoxia [GO:0071456]; peptidyl-proline hydroxylation to 4-hydroxy-L-proline [GO:0018401]; positive regulation of viral entry into host cell [GO:0046598]; protein folding [GO:0006457]; regulation of oxidative stress-induced intrinsic apoptotic signaling pathway [GO:1902175]; response to endoplasmic reticulum stress [GO:0034976]	endoplasmic reticulum [GO:0005783]; endoplasmic reticulum chaperone complex [GO:0034663]; endoplasmic reticulum-Golgi intermediate compartment [GO:0005793]; endoplasmic reticulum lumen [GO:0005788]; external side of plasma membrane [GO:0009897]; extracellular matrix [GO:0031012]; melanosome [GO:0042470]; procollagen-proline 4-dioxygenase complex [GO:0016222]	enzyme binding [GO:0019899]; integrin binding [GO:0005178]; peptide disulfide oxidoreductase activity [GO:0015037]; procollagen-proline 4-dioxygenase activity [GO:0004656]; protein disulfide isomerase activity [GO:0003756]; protein heterodimerization activity [GO:0046982]					R-MMU-1650814;R-MMU-3299685;R-MMU-381426;R-MMU-5358346;R-MMU-8866423;R-MMU-8957275;R-MMU-8963888;R-MMU-9020591;R-MMU-9020933;					202008;	P09103;		P09103;	P09103;	P09103;		IPR005788;IPR005792;IPR036249;IPR017937;IPR013766;
Q80UW2	F-box only protein 2 OS=Mus musculus OX=10090 GN=Fbxo2 PE=1 SV=1	1	1.23	0.8	1.19	0.77	1.16	Q80UW2	1.04	1.01	0.878171	0.200242	0.914244	0.935286	1.0297	1.0297	Q80UW2	Q80UW2	FBX2_MOUSE	reviewed	F-box only protein 2	Fbxo2;Fbs1;Fbx2;FBG1;FBX2;Fbs2;NFB42;Prpl4	Mus musculus (Mouse)	297	10090.ENSMUSP00000037377	mmu:230904	33,676	PF00646;PF04300;	glycoprotein catabolic process [GO:0006516]; negative regulation of cell proliferation [GO:0008285]; protein ubiquitination [GO:0016567]; regulation of protein ubiquitination [GO:0031396]; SCF-dependent proteasomal ubiquitin-dependent protein catabolic process [GO:0031146]; ubiquitin-dependent ERAD pathway [GO:0030433]; ubiquitin-dependent protein catabolic process [GO:0006511]	cytoplasm [GO:0005737]; cytosol [GO:0005829]; dendritic spine [GO:0043197]; endoplasmic reticulum [GO:0005783]; organelle membrane [GO:0031090]; SCF ubiquitin ligase complex [GO:0019005]	amyloid-beta binding [GO:0001540]; carbohydrate binding [GO:0030246]; ubiquitin-protein transferase activity [GO:0004842]	P61823; P63208-1	TISSUE SPECIFICITY: Detected in brain and cochlea, in epithelial support cells and hair cells of the organ of Corti (at protein level). {ECO:0000269|PubMed:17215248, ECO:0000269|PubMed:17494702}.			R-MMU-8951664;R-MMU-983168;					231053;	Q80UW2;	DIP-54758N;		Q80UW2;			IPR007397;IPR036047;IPR001810;IPR008979;
P13020	Gelsolin OS=Mus musculus OX=10090 GN=Gsn PE=1 SV=3	1	1.08	1.01	1.16	1.06	1.12	P13020	1.11333	1.03	0.096049	0.759627	0.85587	0.337956	1.08091	1.08091	P13020	P13020	GELS_MOUSE	reviewed	Gelsolin (Actin-depolymerizing factor) (ADF) (Brevin)	Gsn;Gsb;ADF	Mus musculus (Mouse)	780	10090.ENSMUSP00000028239	mmu:227753	85,942	PF00626;	actin filament capping [GO:0051693]; actin filament polymerization [GO:0030041]; actin filament reorganization [GO:0090527]; actin filament severing [GO:0051014]; actin nucleation [GO:0045010]; aging [GO:0007568]; amyloid fibril formation [GO:1990000]; barbed-end actin filament capping [GO:0051016]; cellular response to cadmium ion [GO:0071276]; cellular response to interferon-gamma [GO:0071346];…	actin cap [GO:0030478]; cortical actin cytoskeleton [GO:0030864]; cytoplasm [GO:0005737]; cytosol [GO:0005829]; extracellular region [GO:0005576]; extracellular space [GO:0005615]; lamellipodium [GO:0030027]; myelin sheath [GO:0043209]; nucleus [GO:0005634]; perinuclear region of cytoplasm [GO:0048471]; phagocytic vesicle [GO:0045335]; plasma membrane [GO:0005886]; podosome [GO:0002102]; ruffle […	actin binding [GO:0003779]; actin filament binding [GO:0051015]; calcium ion binding [GO:0005509]; myosin II binding [GO:0045159]					R-MMU-264870;R-MMU-6798695;					230683;	P13020;	DIP-31941N;		P13020;	P13020;		IPR029006;IPR030004;IPR007123;IPR007122;	PTHR11977;PTHR11977:SF29;
Q99KC8	von Willebrand factor A domain-containing protein 5A OS=Mus musculus OX=10090 GN=Vwa5a PE=1 SV=2	1	0.99	0.95	1.16	1.04	1.18	Q99KC8	1.12667	0.98	0.0339491	0.262734	0.218331	0.228887	1.14966	1.14966	Q99KC8	Q99KC8	VMA5A_MOUSE	reviewed	von Willebrand factor A domain-containing protein 5A (Loss of heterozygosity 11 chromosomal region 2 gene A protein homolog)	Vwa5a;Loh11cr2a;5830475I06Rik;AW552491;BCSC-1;E130119J22	Mus musculus (Mouse)	793	10090.ENSMUSP00000001544	mmu:67776	87,143	PF08487;PF13768;		nucleoplasm [GO:0005654]; nucleus [GO:0005634]											212436;				Q99KC8;	Q99KC8;		IPR013694;IPR002035;IPR036465;
P50544	Very long-chain specific acyl-CoA dehydrogenase mitochondrial OS=Mus musculus OX=10090 GN=Acadvl PE=1 SV=3	1	0.98	0.93	1.09	1	1.08	P50544	1.05667	0.97	0.069934	0.47232	0.694092	0.298287	1.08935	1.08935	P50544	P50544	ACADV_MOUSE	reviewed	Very long-chain specific acyl-CoA dehydrogenase, mitochondrial (EC 1.3.8.9) (MVLCAD) (VLCAD)	Acadvl;Vlcad;vlcad	Mus musculus (Mouse)	656	10090.ENSMUSP00000099634	mmu:11370	70,875	PF00441;PF02770;PF02771;	epithelial cell differentiation [GO:0030855]; fatty acid beta-oxidation using acyl-CoA dehydrogenase [GO:0033539]; fatty acid catabolic process [GO:0009062]; negative regulation of fatty acid biosynthetic process [GO:0045717]; negative regulation of fatty acid oxidation [GO:0046322]; regulation of cholesterol metabolic process [GO:0090181]; response to cold [GO:0009409]; temperature homeostasis […	cytosol [GO:0005829]; mitochondrial inner membrane [GO:0005743]; mitochondrial membrane [GO:0031966]; mitochondrial nucleoid [GO:0042645]; mitochondrion [GO:0005739]; nucleolus [GO:0005730]; nucleus [GO:0005634]	flavin adenine dinucleotide binding [GO:0050660]; long-chain-acyl-CoA dehydrogenase activity [GO:0004466]					R-MMU-77305;					197914;				P50544;	P50544;		IPR006089;IPR006091;IPR036250;IPR009075;IPR013786;IPR037069;IPR009100;
Q60932	Voltage-dependent anion-selective channel protein 1 OS=Mus musculus OX=10090 GN=Vdac1 PE=1 SV=3	1	1.04	0.95	0.96	0.92	1.04	Q60932	0.973333	0.996667	0.622775	0.429542	0.702907	0.784355	0.976589	-1.02397	Q60932	Q60932	VDAC1_MOUSE	reviewed	Voltage-dependent anion-selective channel protein 1 (VDAC-1) (mVDAC1) (Outer mitochondrial membrane protein porin 1) (Plasmalemmal porin) (Voltage-dependent anion-selective channel protein 5) (VDAC-5) (mVDAC5)	Vdac1;Vdac5;AL033343;mVDAC1;mVDAC5	Mus musculus (Mouse)	296	10090.ENSMUSP00000099819	mmu:22333	32,351	PF01459;	anion transport [GO:0006820]; apoptotic process [GO:0006915]; behavioral fear response [GO:0001662]; chemical synaptic transmission [GO:0007268]; epithelial cell differentiation [GO:0030855]; learning [GO:0007612]; mitochondrial calcium ion transmembrane transport [GO:0006851]; negative regulation of reactive oxygen species metabolic process [GO:2000378]; neuron-neuron synaptic transmission [GO:0…	membrane [GO:0016020]; membrane raft [GO:0045121]; mitochondrial inner membrane [GO:0005743]; mitochondrial nucleoid [GO:0042645]; mitochondrial outer membrane [GO:0005741]; mitochondrial permeability transition pore complex [GO:0005757]; mitochondrion [GO:0005739]; myelin sheath [GO:0043209]; plasma membrane [GO:0005886]; synaptic vesicle [GO:0008021]	identical protein binding [GO:0042802]; ion channel binding [GO:0044325]; nucleotide binding [GO:0000166]; porin activity [GO:0015288]; protein complex binding [GO:0032403]; protein kinase binding [GO:0019901]; voltage-gated anion channel activity [GO:0008308]		TISSUE SPECIFICITY: High levels of expression detected in heart, kidney, brain, and skeletal muscle. Not expressed in testis. {ECO:0000269|PubMed:8660977}.			R-MMU-5205685;R-MMU-5689880;					204507;				Q60932;	Q60932;		IPR023614;IPR001925;IPR027246;IPR030270;	PTHR11743:SF13;
Q9QXS6	Drebrin OS=Mus musculus OX=10090 GN=Dbn1 PE=1 SV=4	1	1.13	0.94	1.14	0.93	1.12	Q9QXS6	1.06333	1.02333	0.670622	0.0924162	0.823544	0.817741	1.03909	1.03909	Q9QXS6	Q9QXS6	DREB_MOUSE	reviewed	Drebrin (Developmentally-regulated brain protein)	Dbn1;Drba	Mus musculus (Mouse)	706	10090.ENSMUSP00000021950	mmu:56320	77,287	PF00241;	actin filament organization [GO:0007015]; cell communication by chemical coupling [GO:0010643]; cell communication by electrical coupling [GO:0010644]; generation of neurons [GO:0048699]; maintenance of protein location in cell [GO:0032507]; neural precursor cell proliferation [GO:0061351]	actin cytoskeleton [GO:0015629]; cell cortex [GO:0005938]; cytoskeleton [GO:0005856]; gap junction [GO:0005921]; growth cone [GO:0030426]; membrane [GO:0016020]; plasma membrane [GO:0005886]	actin binding [GO:0003779]; cadherin binding [GO:0045296]; profilin binding [GO:0005522]		TISSUE SPECIFICITY: Highly expressed in brain. Also present in stomach and to a lesser degree in kidney, colon, and urinary bladder. The E2 isoform is specifically expressed in adult stomach, kidney, and cultured cells.								207900;				Q9QXS6;	Q9QXS6;		IPR002108;IPR029006;IPR028438;	PTHR10829:SF1;
P21550	Beta-enolase OS=Mus musculus OX=10090 GN=Eno3 PE=1 SV=3	1	0.68	0.72	0.69	0.75	0.87	P21550	0.77	0.8	0.804971	0.155027	0.430826	0.896817	0.9625	-1.03896	P21550	P21550	ENOB_MOUSE	reviewed	Beta-enolase (EC 4.2.1.11) (2-phospho-D-glycerate hydro-lyase) (Enolase 3) (Muscle-specific enolase) (MSE) (Skeletal muscle enolase)	Eno3;Eno-3;MSE	Mus musculus (Mouse)	434	10090.ENSMUSP00000072620	mmu:13808	47,025	PF00113;PF03952;	aging [GO:0007568]; glycolytic process [GO:0006096]; response to drug [GO:0042493]; skeletal muscle tissue regeneration [GO:0043403]	cytosol [GO:0005829]; membrane [GO:0016020]; phosphopyruvate hydratase complex [GO:0000015]; plasma membrane [GO:0005886]	magnesium ion binding [GO:0000287]; phosphopyruvate hydratase activity [GO:0004634]; protein heterodimerization activity [GO:0046982]; protein homodimerization activity [GO:0042803]		TISSUE SPECIFICITY: Brain (at protein level). The alpha/alpha homodimer is expressed in embryo and in most adult tissues. The alpha/beta heterodimer and the beta/beta homodimer are found in striated muscle, and the alpha/gamma heterodimer and the gamma/gamma homodimer in neurons. In striated muscle, the fiber-type order of ENO3 expression is IIB > IIX > IIA > I. {ECO:0000269|PubMed:11229603, ECO:…		4.2.1.11;						199453;				P21550;	P21550;	cd03313;	IPR000941;IPR036849;IPR029017;IPR034390;IPR020810;IPR020809;IPR020811;	PTHR11902;
Q9CPY7	Cytosol aminopeptidase OS=Mus musculus OX=10090 GN=Lap3 PE=1 SV=3	1	0.99	0.91	1.38	0.91	1.24	Q9CPY7	1.17667	0.966667	0.213796	0.118942	0.0836128	0.471128	1.21724	1.21724	Q9CPY7	Q9CPY7	AMPL_MOUSE	reviewed	Cytosol aminopeptidase (EC 3.4.11.1) (Leucine aminopeptidase 3) (LAP-3) (Leucyl aminopeptidase) (Proline aminopeptidase) (EC 3.4.11.5) (Prolyl aminopeptidase)	Lap3;Lapep;2410015L10Rik;AA410100;LAP-3;Lap;Pep-7;Pep-S;Pep7;Peps	Mus musculus (Mouse)	519	10090.ENSMUSP00000040222	mmu:66988	56,141	PF00883;PF02789;		cytosol [GO:0005829]; midbody [GO:0030496]; mitochondrion [GO:0005739]; nucleoplasm [GO:0005654]; trans-Golgi network [GO:0005802]	aminopeptidase activity [GO:0004177]; manganese ion binding [GO:0030145]; metalloexopeptidase activity [GO:0008235]; peptidase activity [GO:0008233]														Q9CPY7;	Q9CPY7;	cd00433;	IPR011356;IPR000819;IPR023042;IPR008283;	PTHR11963;
P33175	Kinesin heavy chain isoform 5A OS=Mus musculus OX=10090 GN=Kif5a PE=1 SV=3	1	1.01	0.99	1.06	0.94	1.02	P33175	1.00667	1	0.861129	0.869206	0.0557894	0.92462	1.00667	1.00667	P33175	P33175	KIF5A_MOUSE	reviewed	Kinesin heavy chain isoform 5A (Kinesin heavy chain neuron-specific 1) (Neuronal kinesin heavy chain) (NKHC)	Kif5a;Kiaa4086;Kif5;Nkhc1;D10Bwg0738e;Khc;Kns;mKIAA4086	Mus musculus (Mouse)	1027	10090.ENSMUSP00000096775	mmu:16572	117,019	PF00225;	anterograde dendritic transport of neurotransmitter receptor complex [GO:0098971]; axon guidance [GO:0007411]; protein localization [GO:0008104]; vesicle-mediated transport [GO:0016192]	ciliary rootlet [GO:0035253]; cytoplasm [GO:0005737]; dendrite cytoplasm [GO:0032839]; kinesin complex [GO:0005871]; microtubule [GO:0005874]; neuronal cell body [GO:0043025]; neuron projection [GO:0043005]; perinuclear region of cytoplasm [GO:0048471]	ATP binding [GO:0005524]; ATP-dependent microtubule motor activity, plus-end-directed [GO:0008574]; kinesin binding [GO:0019894]; microtubule binding [GO:0008017]; microtubule motor activity [GO:0003777]	Q96NW4; O08788; O70585				R-MMU-2132295;R-MMU-5625970;R-MMU-6811434;R-MMU-983189;					200945;	P33175;			P33175;	P33175;		IPR027640;IPR019821;IPR001752;IPR036961;IPR027417;	PTHR24115;
Q9QUR6	Prolyl endopeptidase OS=Mus musculus OX=10090 GN=Prep PE=1 SV=1	1	0.95	0.87	1.02	0.91	1.04	Q9QUR6	0.99	0.94	0.417639	0.690991	0.934184	0.637527	1.05319	1.05319	Q9QUR6	Q9QUR6	PPCE_MOUSE	reviewed	Prolyl endopeptidase (PE) (EC 3.4.21.26) (Post-proline cleaving enzyme)	Prep;Pep;AI047692;AI450383;D10Wsu136e;PEP;Pop	Mus musculus (Mouse)	710	10090.ENSMUSP00000097444	mmu:19072	80,752	PF00326;PF02897;	protein metabolic process [GO:0019538]	cytoplasm [GO:0005737]; cytosol [GO:0005829]; nucleus [GO:0005634]	serine-type endopeptidase activity [GO:0004252]; serine-type exopeptidase activity [GO:0070008]										202358;				Q9QUR6;	Q9QUR6;		IPR029058;IPR002471;IPR023302;IPR001375;IPR002470;
P80318	T-complex protein 1 subunit gamma OS=Mus musculus OX=10090 GN=Cct3 PE=1 SV=1	1	0.99	0.97	1.03	0.93	1.06	P80318	1.00667	0.986667	0.645547	0.995664	0.0990449	0.800573	1.02027	1.02027	P80318	P80318	TCPG_MOUSE	reviewed	T-complex protein 1 subunit gamma (TCP-1-gamma) (CCT-gamma) (Matricin) (mTRiC-P5)	Cct3;Cctg;AL024092;Tcp1-rs3;TriC-P5	Mus musculus (Mouse)	545	10090.ENSMUSP00000001452	mmu:12462	60,630	PF00118;	'de novo' protein folding [GO:0006458]; binding of sperm to zona pellucida [GO:0007339]; chaperone-mediated protein folding [GO:0061077]; pore complex assembly [GO:0046931]; positive regulation of protein localization to Cajal body [GO:1904871]; positive regulation of telomerase RNA localization to Cajal body [GO:1904874]; positive regulation of telomere maintenance via telomerase [GO:0032212]; p…	cell body [GO:0044297]; chaperonin-containing T-complex [GO:0005832]; cytosol [GO:0005829]; microtubule [GO:0005874]; myelin sheath [GO:0043209]; plasma membrane [GO:0005886]; zona pellucida receptor complex [GO:0002199]	ATP binding [GO:0005524]; protein binding involved in protein folding [GO:0044183]; unfolded protein binding [GO:0051082]	P04591				R-MMU-390471;R-MMU-6814122;					198565;	P80318;	DIP-32344N;		P80318;	P80318;	cd03337;	IPR012719;IPR017998;IPR002194;IPR002423;IPR027409;IPR027413;IPR027410;	PTHR11353;
P17879	Heat shock 70 kDa protein 1A OS=Mus musculus OX=10090 GN=Hspa1a PE=1 SV=2	1	1.01	0.88	0.94	0.81	0.91	Q61696;P17879	0.886667	0.963333	0.252239	0.762485	0.93863	0.506732	0.920415	-1.08647	P17879	P17879	HS71B_MOUSE	reviewed	Heat shock 70 kDa protein 1B (Heat shock 70 kDa protein 1) (HSP70.1)	Hspa1b;Hcp70.1;Hsp70-1;Hsp70a1;Hspa1;Hsp70;Hsp70.1;hsp68	Mus musculus (Mouse)	642	10090.ENSMUSP00000128525	mmu:15511	70,176	PF00012;	binding of sperm to zona pellucida [GO:0007339]; negative regulation of apoptotic process [GO:0043066]; negative regulation of cysteine-type endopeptidase activity involved in apoptotic process [GO:0043154]; positive regulation of microtubule nucleation [GO:0090063]; protein refolding [GO:0042026]; regulation of mitotic spindle assembly [GO:1901673]; response to heat [GO:0009408]	cell body [GO:0044297]; centrosome [GO:0005813]; intracellular [GO:0005622]; mitochondrial matrix [GO:0005759]; mitochondrion [GO:0005739]; zona pellucida receptor complex [GO:0002199]	ATP binding [GO:0005524]	P28301; P70196	TISSUE SPECIFICITY: Testis-specific.			R-MMU-3371453;R-MMU-3371497;R-MMU-3371568;R-MMU-3371571;R-MMU-450408;R-MMU-6798695;					200452;	P17879;	DIP-31549N;		P17879;	P17879;		IPR018181;IPR029048;IPR029047;IPR013126;	PTHR19375;
P24549	Retinal dehydrogenase 1 OS=Mus musculus OX=10090 GN=Aldh1a1 PE=1 SV=5	1	0.93	0.93	0.98	0.97	1.03	P24549	0.993333	0.953333	0.250815	0.58415	0.77311	0.505099	1.04196	1.04196	P24549	P24549	AL1A1_MOUSE	reviewed	Retinal dehydrogenase 1 (RALDH 1) (RalDH1) (EC 1.2.1.-) (EC 1.2.1.36) (ALDH-E1) (ALHDII) (Aldehyde dehydrogenase family 1 member A1) (Aldehyde dehydrogenase, cytosolic)	Aldh1a1;Ahd-2;Ahd2;Aldh1;Aldh1a2;E1;Raldh1	Mus musculus (Mouse)	501	10090.ENSMUSP00000084918	mmu:11668	54,468	PF00171;	9-cis-retinoic acid biosynthetic process [GO:0042904]; embryonic eye morphogenesis [GO:0048048]; optic cup morphogenesis involved in camera-type eye development [GO:0002072]; oxidation-reduction process [GO:0055114]; positive regulation of apoptotic process [GO:0043065]; response to drug [GO:0042493]; retinoic acid metabolic process [GO:0042573]; retinol metabolic process [GO:0042572]	cytosol [GO:0005829]	3-chloroallyl aldehyde dehydrogenase activity [GO:0004028]; aldehyde dehydrogenase (NAD) activity [GO:0004029]; benzaldehyde dehydrogenase (NAD+) activity [GO:0018479]; NAD binding [GO:0051287]; retinal dehydrogenase activity [GO:0001758]		TISSUE SPECIFICITY: Expressed in the liver, lung, and testis. Apparently not expressed at detectable levels in kidney, stomach, ovary, heart, and brain.		1.2.1.36;	R-MMU-5365859;R-MMU-70350;R-MMU-71384;	P24549;				198063;				P24549;	P24549;		IPR016161;IPR016163;IPR016160;IPR029510;IPR016162;IPR015590;
Q60847	Collagen alpha-1(XII) chain OS=Mus musculus OX=10090 GN=Col12a1 PE=2 SV=3	1	0.97	0.98	1.01	0.96	1.12	Q60847	1.03	0.983333	0.386654	0.041629	0.0708461	0.618542	1.04746	1.04746	Q60847	Q60847	COCA1_MOUSE	reviewed	Collagen alpha-1(XII) chain	Col12a1	Mus musculus (Mouse)	3120	10090.ENSMUSP00000071662	mmu:12816	340,214	PF01391;PF00041;PF00092;	cell adhesion [GO:0007155]; endodermal cell differentiation [GO:0035987]	collagen trimer [GO:0005581]; extracellular matrix [GO:0031012]; extracellular region [GO:0005576]; extracellular space [GO:0005615]; proteinaceous extracellular matrix [GO:0005578]			TISSUE SPECIFICITY: Highest expression in tendons, perichondrium, skin, cornea, sclera, blood vessels, and periosteum.			R-MMU-1442490;R-MMU-1650814;R-MMU-2022090;R-MMU-8948216;									Q60847;	Q60847;	cd00063;	IPR008160;IPR013320;IPR003961;IPR036116;IPR013783;IPR001791;IPR002035;IPR036465;
Q91ZJ5	UTP--glucose-1-phosphate uridylyltransferase OS=Mus musculus OX=10090 GN=Ugp2 PE=1 SV=3	1	1	0.92	1.18	0.99	1.14	Q91ZJ5	1.10333	0.973333	0.110773	0.276206	0.349297	0.359033	1.13356	1.13356	Q91ZJ5	Q91ZJ5	UGPA_MOUSE	reviewed	UTP--glucose-1-phosphate uridylyltransferase (EC 2.7.7.9) (UDP-glucose pyrophosphorylase) (UDPGP) (UGPase)	Ugp2;UDPGP;UGPase	Mus musculus (Mouse)	508	10090.ENSMUSP00000099939	mmu:216558	56,979	PF01704;	glucose 1-phosphate metabolic process [GO:0019255]; glycogen metabolic process [GO:0005977]; UDP-glucose metabolic process [GO:0006011]	cytoplasm [GO:0005737]	glucose binding [GO:0005536]; identical protein binding [GO:0042802]; metal ion binding [GO:0046872]; pyrimidine ribonucleotide binding [GO:0032557]; UTP:glucose-1-phosphate uridylyltransferase activity [GO:0003983]					R-MMU-173599;R-MMU-3322077;					229760;				Q91ZJ5;	Q91ZJ5;	cd00897;	IPR029044;IPR002618;IPR016267;
Q6P9K8	Caskin-1 OS=Mus musculus OX=10090 GN=Caskin1 PE=1 SV=2	1	1.22	1.02	1.16	1.01	1.1	Q6P9K8	1.09	1.08	0.909547	0.283214	0.553469	0.949019	1.00926	1.00926	Q6P9K8	Q6P9K8	CSKI1_MOUSE	reviewed	Caskin-1 (CASK-interacting protein 1)	Caskin1;Kiaa1306;3300002N10Rik;C130061I24;C630036E02Rik;mKIAA1306	Mus musculus (Mouse)	1431	10090.ENSMUSP00000024958	mmu:268932	150,495	PF12796;PF16632;PF16600;PF00536;PF07653;		cytoplasm [GO:0005737]; membrane [GO:0016020]	identical protein binding [GO:0042802]										234580;				Q6P9K8;	Q6P9K8;	cd00204;cd09497;cd09498;cd12062;	IPR002110;IPR020683;IPR036770;IPR027013;IPR032232;IPR035497;IPR035498;IPR035495;IPR032117;IPR001660;IPR013761;IPR036028;IPR001452;	PTHR24177:SF12;
Q8QZT1	Acetyl-CoA acetyltransferase mitochondrial OS=Mus musculus OX=10090 GN=Acat1 PE=1 SV=1	1	1.03	1.02	0.97	0.91	0.98	Q8QZT1	0.953333	1.01667	0.0548282	0.535933	0.279601	0.273555	0.937705	-1.06643	Q8QZT1	Q8QZT1	THIL_MOUSE	reviewed	Acetyl-CoA acetyltransferase, mitochondrial (EC 2.3.1.9) (Acetoacetyl-CoA thiolase)	Acat1;6330585C21Rik;Acat	Mus musculus (Mouse)	424	10090.ENSMUSP00000034547	mmu:110446	44,816	PF02803;PF00108;	acetyl-CoA biosynthetic process [GO:0006085]; acetyl-CoA catabolic process [GO:0046356]; adipose tissue development [GO:0060612]; brain development [GO:0007420]; coenzyme A biosynthetic process [GO:0015937]; coenzyme A metabolic process [GO:0015936]; fatty acid beta-oxidation [GO:0006635]; isoleucine catabolic process [GO:0006550]; ketone body catabolic process [GO:0046952]; liver development [GO…	mitochondrial inner membrane [GO:0005743]; mitochondrial matrix [GO:0005759]; mitochondrion [GO:0005739]	acetyl-CoA C-acetyltransferase activity [GO:0003985]; carbon-carbon lyase activity [GO:0016830]; coenzyme binding [GO:0050662]; enzyme binding [GO:0019899]; ligase activity, forming carbon-carbon bonds [GO:0016885]; metal ion binding [GO:0046872]; protein homodimerization activity [GO:0042803]					R-MMU-70895;R-MMU-77108;R-MMU-77111;					225601;				Q8QZT1;	Q8QZT1;	cd00751;	IPR002155;IPR016039;IPR020615;IPR020610;IPR020617;IPR020613;IPR020616;
Q9EQK5	Major vault protein OS=Mus musculus OX=10090 GN=Mvp PE=1 SV=4	1	0.98	0.95	1.29	1.12	1.31	Q9EQK5	1.24	0.976667	0.0131889	0.16382	0.112732	0.173424	1.26962	1.26962	Q9EQK5	Q9EQK5	MVP_MOUSE	reviewed	Major vault protein (MVP)	Mvp;2310009M24Rik;LRP;VAULT1	Mus musculus (Mouse)	861	10090.ENSMUSP00000127250	mmu:78388	95,924	PF11978;PF01505;	cell proliferation [GO:0008283]; ERBB signaling pathway [GO:0038127]; negative regulation of protein autophosphorylation [GO:0031953]; negative regulation of protein tyrosine kinase activity [GO:0061099]; negative regulation of signaling [GO:0023057]; protein activation cascade [GO:0072376]; regulation of signaling [GO:0023051]	cytoplasm [GO:0005737]; cytoskeleton [GO:0005856]; cytosol [GO:0005829]; intracellular ribonucleoprotein complex [GO:0030529]; nucleus [GO:0005634]; perinuclear region of cytoplasm [GO:0048471]	identical protein binding [GO:0042802]; protein kinase binding [GO:0019901]; protein phosphatase binding [GO:0019903]														Q9EQK5;	Q9EQK5;	cd08825;	IPR021870;IPR002499;
Q9JMH9	Unconventional myosin-XVIIIa OS=Mus musculus OX=10090 GN=Myo18a PE=1 SV=2	1	1.06	0.95	1.11	1	1.14	Q9JMH9	1.08333	1.00333	0.206557	0.698748	0.714297	0.462335	1.07973	1.07973	Q9JMH9	Q9JMH9	MY18A_MOUSE	reviewed	Unconventional myosin-XVIIIa (Molecule associated with JAK3 N-terminus) (MAJN) (Myosin containing a PDZ domain) (Surfactant protein receptor SP-R210) (SP-R210)	Myo18a;Myspdz;MAJN;MyoPDZ;MysPDZ	Mus musculus (Mouse)	2050	10090.ENSMUSP00000090563	mmu:360013	232,755	PF00063;PF01576;PF00595;	actomyosin structure organization [GO:0031032]; asymmetric Golgi ribbon formation [GO:0090164]; cell migration [GO:0016477]; cellular response to interferon-gamma [GO:0071346]; Golgi organization [GO:0007030]; Golgi ribbon formation [GO:0090161]; Golgi vesicle budding [GO:0048194]; microtubule-based movement [GO:0007018]; negative regulation of apoptotic process [GO:0043066]; positive regulation …	actomyosin [GO:0042641]; brush border [GO:0005903]; cytoskeleton [GO:0005856]; endoplasmic reticulum-Golgi intermediate compartment [GO:0005793]; Golgi membrane [GO:0000139]; myosin complex [GO:0016459]; phagocytic vesicle [GO:0045335]; trans-Golgi network [GO:0005802]	actin filament binding [GO:0051015]; ADP binding [GO:0043531]; ATP binding [GO:0005524]; microtubule binding [GO:0008017]		TISSUE SPECIFICITY: Isoform 1; Expressed ubiquitously. Isoform 2: Specifically expressed in most hematopoietic cells. Isoform 3: Predominantly expressed in alveolar macrophages (PubMed:25965346). {ECO:0000269|PubMed:25965346}.								237427;				Q9JMH9;	Q9JMH9;	cd01386;	IPR000048;IPR036961;IPR031244;IPR001609;IPR002928;IPR036064;IPR027417;IPR001478;IPR036034;	PTHR13140:SF421;
Q3UHJ0	AP2-associated protein kinase 1 OS=Mus musculus OX=10090 GN=Aak1 PE=1 SV=2	1	1.02	1	1.02	0.95	1.01	Q3UHJ0	0.993333	1.00667	0.590899	0.0387264	0.171887	0.760174	0.986755	-1.01342	Q3UHJ0	Q3UHJ0	AAK1_MOUSE	reviewed	AP2-associated protein kinase 1 (EC 2.7.11.1) (Adaptor-associated kinase 1)	Aak1;Kiaa1048;5530400K14Rik;9630042K20;AU067724;AU067726;BC028270;C79663;D6Ertd245e;R75501;mKIAA1048	Mus musculus (Mouse)	959	10090.ENSMUSP00000086948	mmu:269774	103,346	PF00069;	endocytosis [GO:0006897]; positive regulation of Notch signaling pathway [GO:0045747]; protein autophosphorylation [GO:0046777]; protein phosphorylation [GO:0006468]; protein stabilization [GO:0050821]; regulation of clathrin-dependent endocytosis [GO:2000369]; regulation of protein localization [GO:0032880]	cell leading edge [GO:0031252]; clathrin-coated pit [GO:0005905]; clathrin-coated vesicle [GO:0030136]; cytoplasm [GO:0005737]; extrinsic component of plasma membrane [GO:0019897]; terminal bouton [GO:0043195]	AP-2 adaptor complex binding [GO:0035612]; ATP binding [GO:0005524]; Notch binding [GO:0005112]; protein serine/threonine kinase activity [GO:0004674]					R-MMU-8856825;R-MMU-8856828;					234710;				Q3UHJ0;			IPR011009;IPR000719;IPR008271;
Q99K51	Plastin-3 OS=Mus musculus OX=10090 GN=Pls3 PE=1 SV=3	1	1	0.97	0.98	0.91	1.04	Q99K51	0.976667	0.99	0.748868	0.676494	0.134815	0.866315	0.986532	-1.01365	Q99K51	Q99K51	PLST_MOUSE	reviewed	Plastin-3 (T-plastin)	Pls3;AI115446;AL024105	Mus musculus (Mouse)	630	10090.ENSMUSP00000033547	mmu:102866	70,742	PF00307;PF13499;	actin crosslink formation [GO:0051764]; actin filament bundle assembly [GO:0051017]; actin filament network formation [GO:0051639]; bone development [GO:0060348]	actin filament [GO:0005884]; actin filament bundle [GO:0032432]; cytoplasm [GO:0005737]; cytosol [GO:0005829]; plasma membrane [GO:0005886]	actin filament binding [GO:0051015]; calcium ion binding [GO:0005509]										221967;				Q99K51;	Q99K51;	cd00014;cd00051;	IPR001589;IPR001715;IPR036872;IPR011992;IPR018247;IPR002048;
Q8BRT1	CLIP-associating protein 2 OS=Mus musculus OX=10090 GN=Clasp2 PE=1 SV=1	1	0.99	0.94	1	0.95	0.98	Q8BRT1	0.976667	0.976667	1	0.184281	0.758012	1	1	-1	Q8BRT1	Q8BRT1	CLAP2_MOUSE	reviewed	CLIP-associating protein 2 (Cytoplasmic linker-associated protein 2)	Clasp2;Kiaa0627;1500004F14Rik;8030404L10Rik;C77448;CLASP2beta;mKIAA0627	Mus musculus (Mouse)	1286	10090.ENSMUSP00000130201	mmu:76499	140,739	PF12348;	cell division [GO:0051301]; cell migration [GO:0016477]; establishment or maintenance of cell polarity [GO:0007163]; exit from mitosis [GO:0010458]; Golgi organization [GO:0007030]; meiotic cell cycle [GO:0051321]; microtubule anchoring [GO:0034453]; microtubule cytoskeleton organization [GO:0000226]; microtubule nucleation [GO:0007020]; microtubule organizing center organization [GO:0031023]; mi…	axonal growth cone [GO:0044295]; basal cortex [GO:0045180]; cell cortex [GO:0005938]; cell leading edge [GO:0031252]; condensed chromosome kinetochore [GO:0000777]; cortical microtubule plus-end [GO:1903754]; cytoplasmic microtubule [GO:0005881]; cytosol [GO:0005829]; Golgi apparatus [GO:0005794]; microtubule [GO:0005874]; microtubule organizing center [GO:0005815]; plasma membrane [GO:0005886]; …	actin filament binding [GO:0051015]; dystroglycan binding [GO:0002162]; microtubule binding [GO:0008017]; microtubule plus-end binding [GO:0051010]; protein tyrosine kinase binding [GO:1990782]		TISSUE SPECIFICITY: Highly expressed in brain and at low levels in heart, kidney and lung. {ECO:0000269|PubMed:11290329}.								218155;				Q8BRT1;	Q8BRT1;		IPR011989;IPR016024;IPR024395;IPR034085;
E9Q912	RAP1 GTP-GDP dissociation stimulator 1 OS=Mus musculus OX=10090 GN=Rap1gds1 PE=1 SV=1	1	0.99	0.86	0.9	0.83	0.9	E9Q912	0.876667	0.95	0.222136	0.393626	0.420328	0.479149	0.922807	-1.08365	E9Q912	E9Q912	E9Q912_MOUSE	unreviewed	RAP1, GTP-GDP dissociation stimulator 1	Rap1gds1;BC011279;GDS1	Mus musculus (Mouse)	607	10090.ENSMUSP00000096173	mmu:229877	66,076	PF00514;	myosin filament assembly [GO:0031034]; negative regulation of endoplasmic reticulum calcium ion concentration [GO:0032471]; positive regulation of GTPase activity [GO:0043547]; positive regulation of mitochondrial calcium ion concentration [GO:0051561]; small GTPase mediated signal transduction [GO:0007264]; vascular smooth muscle contraction [GO:0014829]	cytosol [GO:0005829]; endoplasmic reticulum [GO:0005783]; mitochondrion [GO:0005739]																		IPR011989;IPR016024;IPR000225;
Q6ZPJ3	(E3-independent) E2 ubiquitin-conjugating enzyme UBE2O OS=Mus musculus OX=10090 GN=Ube2o PE=1 SV=3	1	1.1	0.91	1.04	0.89	1.04	Q6ZPJ3	0.99	1.00333	0.866194	0.499906	0.906413	0.928299	0.986711	-1.01347	Q6ZPJ3	Q6ZPJ3	UBE2O_MOUSE	reviewed	(E3-independent) E2 ubiquitin-conjugating enzyme UBE2O (EC 2.3.2.24) (E2/E3 hybrid ubiquitin-protein ligase UBE2O) (Ubiquitin carrier protein O) (Ubiquitin-conjugating enzyme E2 O) (Ubiquitin-conjugating enzyme E2 of 230 kDa) (Ubiquitin-conjugating enzyme E2-230K) (Ubiquitin-protein ligase O)	Ube2o;Kiaa1734;9630022H21;B230113M03Rik;E2-230K;mKIAA1734	Mus musculus (Mouse)	1288	10090.ENSMUSP00000080791	mmu:217342	140,834	PF00179;	positive regulation of BMP signaling pathway [GO:0030513]; protein K63-linked ubiquitination [GO:0070534]; protein monoubiquitination [GO:0006513]; retrograde transport, endosome to Golgi [GO:0042147]	cytoplasm [GO:0005737]; cytosol [GO:0005829]; nuclear body [GO:0016604]; nucleus [GO:0005634]	ATP binding [GO:0005524]; ubiquitin conjugating enzyme activity [GO:0061631]; ubiquitin protein ligase activity [GO:0061630]; ubiquitin protein ligase binding [GO:0031625]; ubiquitin-protein transferase activity [GO:0004842]		TISSUE SPECIFICITY: Highly expressed in reticulocytes. {ECO:0000269|PubMed:7761435}.								229895;				Q6ZPJ3;	Q6ZPJ3;	cd00195;	IPR000608;IPR016135;
Q61147	Ceruloplasmin OS=Mus musculus OX=10090 GN=Cp PE=1 SV=2	1	1.02	1.01	1.37	1.22	1.34	Q61147	1.31	1.01	0.00289796	0.0886912	0.0346703	0.128442	1.29703	1.29703	Q61147	Q61147	CERU_MOUSE	reviewed	Ceruloplasmin (EC 1.16.3.1) (Ferroxidase)	Cp;D3Ertd555e	Mus musculus (Mouse)	1061	10090.ENSMUSP00000103965	mmu:12870	121,151	PF00394;PF07731;PF07732;	cellular iron ion homeostasis [GO:0006879]; copper ion transport [GO:0006825]	cell [GO:0005623]; extracellular space [GO:0005615]	chaperone binding [GO:0051087]; copper ion binding [GO:0005507]; ferroxidase activity [GO:0004322]		TISSUE SPECIFICITY: Expressed in many tissues, including liver, eye and brain. {ECO:0000269|PubMed:8690795}.		1.16.3.1;	R-MMU-381426;R-MMU-425410;R-MMU-8957275;R-MMU-917937;					198851;				Q61147;	Q61147;		IPR027150;IPR001117;IPR011706;IPR011707;IPR033138;IPR002355;IPR008972;IPR024715;	PTHR44048:SF5;
Q9D0E1	Heterogeneous nuclear ribonucleoprotein M OS=Mus musculus OX=10090 GN=Hnrnpm PE=1 SV=3	1	1.04	0.94	1.22	1.04	1.21	Q9D0E1	1.15667	0.993333	0.0664972	0.231342	0.394995	0.292944	1.16443	1.16443	Q9D0E1	Q9D0E1	HNRPM_MOUSE	reviewed	Heterogeneous nuclear ribonucleoprotein M (hnRNP M)	Hnrnpm;Hnrpm;2610023M21Rik;AA409009;mKIAA4193	Mus musculus (Mouse)	729	10090.ENSMUSP00000120115	mmu:76936	77,649	PF11532;PF00076;	alternative mRNA splicing, via spliceosome [GO:0000380]	catalytic step 2 spliceosome [GO:0071013]; extracellular matrix [GO:0031012]; nuclear matrix [GO:0016363]; nucleoplasm [GO:0005654]; paraspeckles [GO:0042382]; spliceosomal complex [GO:0005681]	protein domain specific binding [GO:0019904]; RNA binding [GO:0003723]					R-MMU-6803529;R-MMU-72163;					218411;	Q9D0E1;			Q9D0E1;	Q9D0E1;	cd12661;	IPR024667;IPR024666;IPR034990;IPR012677;IPR035979;IPR000504;	PTHR23003:SF6;
O88448	Kinesin light chain 2 OS=Mus musculus OX=10090 GN=Klc2 PE=1 SV=1	1	1.04	0.95	0.97	0.88	0.94	O88448	0.93	0.996667	0.146912	0.984536	0.983722	0.402275	0.93311	-1.07168	O88448	O88448	KLC2_MOUSE	reviewed	Kinesin light chain 2 (KLC 2)	Klc2;8030455F02Rik;AW212649;KLC_2;KLC-2	Mus musculus (Mouse)	599	10090.ENSMUSP00000112262	mmu:16594	66,662		axo-dendritic transport [GO:0008088]; microtubule-based movement [GO:0007018]	ciliary rootlet [GO:0035253]; cytoplasm [GO:0005737]; cytosol [GO:0005829]; kinesin complex [GO:0005871]; microtubule [GO:0005874]; mitochondrion [GO:0005739]; neuron projection [GO:0043005]; nucleoplasm [GO:0005654]; plasma membrane [GO:0005886]; protein complex [GO:0043234]	cadherin binding [GO:0045296]; kinesin binding [GO:0019894]; microtubule motor activity [GO:0003777]	Q9ESN9; P68619										O88448;	DIP-31518N;	O88448;	O88448;	O88448;		IPR002151;IPR015792;IPR013026;IPR011990;IPR019734;
P11983	T-complex protein 1 subunit alpha OS=Mus musculus OX=10090 GN=Tcp1 PE=1 SV=3	1	1.04	0.92	1.04	0.92	1.01	P11983	0.99	0.986667	0.950484	0.0826701	0.977964	0.970087	1.00338	1.00338	P11983	P11983	TCPA_MOUSE	reviewed	T-complex protein 1 subunit alpha (TCP-1-alpha) (CCT-alpha) (Tailless complex polypeptide 1A) (TCP-1-A) (Tailless complex polypeptide 1B) (TCP-1-B)	Tcp1;Cct1;Ccta;AI528772;CCT;TRic;Tcp-1;Tp63;c-cpn;p63	Mus musculus (Mouse)	556	10090.ENSMUSP00000116108	mmu:21454	60,449	PF00118;	'de novo' protein folding [GO:0006458]; binding of sperm to zona pellucida [GO:0007339]; chaperone-mediated protein folding [GO:0061077]; positive regulation of establishment of protein localization to telomere [GO:1904851]; positive regulation of protein localization to Cajal body [GO:1904871]; positive regulation of telomerase activity [GO:0051973]; positive regulation of telomerase RNA localiz…	acrosomal vesicle [GO:0001669]; cell body [GO:0044297]; centrosome [GO:0005813]; chaperonin-containing T-complex [GO:0005832]; Golgi apparatus [GO:0005794]; microtubule [GO:0005874]; microtubule organizing center [GO:0005815]; myelin sheath [GO:0043209]; nuclear heterochromatin [GO:0005720]; pericentriolar material [GO:0000242]; zona pellucida receptor complex [GO:0002199]	ATP binding [GO:0005524]; protein binding involved in protein folding [GO:0044183]; ubiquitin protein ligase binding [GO:0031625]; unfolded protein binding [GO:0051082]					R-MMU-390471;R-MMU-6814122;					204044;	P11983;	DIP-32342N;		P11983;	P11983;	cd03335;	IPR012715;IPR017998;IPR002194;IPR002423;IPR027409;IPR027413;IPR027410;	PTHR11353;
Q61644	Protein kinase C and casein kinase substrate in neurons protein 1 OS=Mus musculus OX=10090 GN=Pacsin1 PE=1 SV=1	1	1.15	1.01	0.96	0.97	1.06	Q61644	0.996667	1.05333	0.383345	0.276539	0.600032	0.616181	0.946203	-1.05686	Q61644	Q61644	PACN1_MOUSE	reviewed	Protein kinase C and casein kinase substrate in neurons protein 1 (Syndapin-1)	Pacsin1;Pacsin;A830061D09Rik;H74;mKIAA1379;syndapin	Mus musculus (Mouse)	441	10090.ENSMUSP00000044168	mmu:23969	50,575	PF00611;PF14604;	actin filament organization [GO:0007015]; negative regulation of endocytosis [GO:0045806]; neuron projection morphogenesis [GO:0048812]; plasma membrane tubulation [GO:0097320]; protein localization to membrane [GO:0072657]; signal transduction [GO:0007165]; synaptic vesicle endocytosis [GO:0048488]	axon terminus [GO:0043679]; cell junction [GO:0030054]; COPI-coated vesicle [GO:0030137]; cytoplasm [GO:0005737]; cytoplasmic vesicle membrane [GO:0030659]; cytosol [GO:0005829]; endosome [GO:0005768]; myelin sheath [GO:0043209]; ruffle membrane [GO:0032587]	cytoskeletal protein binding [GO:0008092]; identical protein binding [GO:0042802]; phospholipid binding [GO:0005543]	Itself; P10637; P19332-5	TISSUE SPECIFICITY: Highly expressed in brain. Detected in hippocampus and dorsal root ganglion neurons. Detected in rod photoreceptor terminals in the outer plexiform layer of the retina (at protein level). In CNS neurons, high levels in the pyramidal cells of the hippocampus, Purkinje cells of the cerebellum and large neurons of the cortex and brain stem. {ECO:0000269|PubMed:11082044, ECO:00002…			R-MMU-8856828;							DIP-53108N;		Q61644;	Q61644;	cd07680;cd11998;	IPR027267;IPR031160;IPR001060;IPR028518;IPR035743;IPR037454;IPR036028;IPR001452;	PTHR23065:SF16;
Q9R0K7	Plasma membrane calcium-transporting ATPase 2 OS=Mus musculus OX=10090 GN=Atp2b2 PE=1 SV=2	1	1.15	1.12	0.91	1.31	1.02	Q9R0K7	1.08	1.09	0.94139	0.873674	0.257128	0.964597	0.990826	-1.00926	Q9R0K7	Q9R0K7	AT2B2_MOUSE	reviewed	Plasma membrane calcium-transporting ATPase 2 (PMCA2) (EC 3.6.3.8) (Plasma membrane calcium ATPase isoform 2) (Plasma membrane calcium pump isoform 2)	Atp2b2;Pmca2;D6Abb2e;Gena300;PMCA2;Tmy;dfw;jog;wms;wri	Mus musculus (Mouse)	1198	10090.ENSMUSP00000086398	mmu:11941	132,588	PF12424;PF00689;PF00690;	auditory receptor cell stereocilium organization [GO:0060088]; calcium ion transport [GO:0006816]; cell morphogenesis [GO:0000902]; cellular calcium ion homeostasis [GO:0006874]; cerebellar granule cell differentiation [GO:0021707]; cerebellar Purkinje cell differentiation [GO:0021702]; cerebellar Purkinje cell layer morphogenesis [GO:0021692]; cerebellum development [GO:0021549]; cGMP metabolic …	apical plasma membrane [GO:0016324]; cell junction [GO:0030054]; cilium [GO:0005929]; cytoplasm [GO:0005737]; endoplasmic reticulum [GO:0005783]; integral component of plasma membrane [GO:0005887]; neuronal cell body [GO:0043025]; plasma membrane [GO:0005886]; synapse [GO:0045202]	ATP binding [GO:0005524]; calcium-dependent ATPase activity [GO:0030899]; calcium ion binding [GO:0005509]; calcium-transporting ATPase activity [GO:0005388]; calmodulin binding [GO:0005516]; PDZ domain binding [GO:0030165]; protein C-terminus binding [GO:0008022]		TISSUE SPECIFICITY: Expressed in the retina, with strongest levels in the inner plexiform layer, weaker levels in the outer plexiform layer, and very low levels in the proximal inner nuclear layer (PubMed:12209837). Specifically expressed in the following retinal cell types: rod bipolar cells, horizontal cells, amacrine cells and ganglion cells (PubMed:12209837). Also found in the cochlea (stereo…		3.6.3.8;	R-MMU-418359;R-MMU-5578775;R-MMU-936837;					198250;				Q9R0K7;	Q9R0K7;		IPR030322;IPR022141;IPR006068;IPR004014;IPR023299;IPR018303;IPR023298;IPR008250;IPR036412;IPR023214;IPR006408;IPR001757;	PTHR24093:SF377;
Q9D8N0	Elongation factor 1-gamma OS=Mus musculus OX=10090 GN=Eef1g PE=1 SV=3	1	0.93	0.92	1.11	1	1.16	Q9D8N0	1.09	0.95	0.0591208	0.37647	0.439637	0.281362	1.14737	1.14737	Q9D8N0	Q9D8N0	EF1G_MOUSE	reviewed	Elongation factor 1-gamma (EF-1-gamma) (eEF-1B gamma)	Eef1g;2610301D06Rik;AA407312;EF1G	Mus musculus (Mouse)	437	10090.ENSMUSP00000093955	mmu:67160	50,061	PF00647;PF00043;PF02798;	glutathione metabolic process [GO:0006749]; response to virus [GO:0009615]	cytoplasm [GO:0005737]; endoplasmic reticulum [GO:0005783]; nucleus [GO:0005634]	cadherin binding [GO:0045296]; glutathione transferase activity [GO:0004364]; translation elongation factor activity [GO:0003746]					R-MMU-156842;					211986;	Q9D8N0;	DIP-32124N;		Q9D8N0;	Q9D8N0;		IPR001662;IPR036433;IPR010987;IPR036282;IPR004045;IPR004046;IPR036249;
P05202	Aspartate aminotransferase mitochondrial OS=Mus musculus OX=10090 GN=Got2 PE=1 SV=1	1	0.99	0.95	0.93	0.97	0.97	P05202	0.956667	0.98	0.313931	0.844112	0.863656	0.561835	0.97619	-1.02439	P05202	P05202	AATM_MOUSE	reviewed	Aspartate aminotransferase, mitochondrial (mAspAT) (EC 2.6.1.1) (EC 2.6.1.7) (Fatty acid-binding protein) (FABP-1) (Glutamate oxaloacetate transaminase 2) (Kynurenine aminotransferase 4) (Kynurenine aminotransferase IV) (Kynurenine--oxoglutarate transaminase 4) (Kynurenine--oxoglutarate transaminase IV) (Plasma membrane-associated fatty acid-binding protein) (FABPpm) (Transaminase A)	Got2;Got-2;AL022787;FABP-pm;mAspAT	Mus musculus (Mouse)	430	10090.ENSMUSP00000034097	mmu:14719	47,411	PF00155;	2-oxoglutarate metabolic process [GO:0006103]; aspartate biosynthetic process [GO:0006532]; aspartate catabolic process [GO:0006533]; aspartate metabolic process [GO:0006531]; fatty acid transport [GO:0015908]; glutamate catabolic process to 2-oxoglutarate [GO:0019551]; glutamate catabolic process to aspartate [GO:0019550]; glutamate metabolic process [GO:0006536]; oxaloacetate metabolic process …	cell surface [GO:0009986]; mitochondrial inner membrane [GO:0005743]; mitochondrial matrix [GO:0005759]; mitochondrion [GO:0005739]; myelin sheath [GO:0043209]; perikaryon [GO:0043204]; plasma membrane [GO:0005886]; protein complex [GO:0043234]	amino acid binding [GO:0016597]; enzyme binding [GO:0019899]; kynurenine-oxoglutarate transaminase activity [GO:0016212]; L-aspartate:2-oxoglutarate aminotransferase activity [GO:0004069]; L-phenylalanine:2-oxoglutarate aminotransferase activity [GO:0080130]; phospholipid binding [GO:0005543]; protein homodimerization activity [GO:0042803]; pyridoxal phosphate binding [GO:0030170]		TISSUE SPECIFICITY: Detected in brain (at protein level). {ECO:0000269|PubMed:17442055}.		2.6.1.7;										P05202;	P05202;		IPR004839;IPR000796;IPR004838;IPR015424;IPR015422;IPR015421;	PTHR11879;
O54774	AP-3 complex subunit delta-1 OS=Mus musculus OX=10090 GN=Ap3d1 PE=1 SV=1	1	0.99	0.95	0.97	0.97	0.98	O54774	0.973333	0.98	0.691761	0.918127	0.0941451	0.831386	0.993197	-1.00685	O54774	O54774	AP3D1_MOUSE	reviewed	AP-3 complex subunit delta-1 (AP-3 complex subunit delta) (Adaptor-related protein complex 3 subunit delta-1) (Delta-adaptin) (mBLVR1)	Ap3d1;Ap3d;AA407035;Bolvr;mBLVR1;mh;mocha	Mus musculus (Mouse)	1199	10090.ENSMUSP00000020420	mmu:11776	135,081	PF01602;	anterograde axonal transport [GO:0008089]; anterograde synaptic vesicle transport [GO:0048490]; antigen processing and presentation [GO:0019882]; antigen processing and presentation, exogenous lipid antigen via MHC class Ib [GO:0048007]; endosome to melanosome transport [GO:0035646]; intracellular protein transport [GO:0006886]; neurotransmitter receptor transport, postsynaptic endosome to lysoso…	AP-3 adaptor complex [GO:0030123]; axon [GO:0030424]; axon cytoplasm [GO:1904115]; endosome membrane [GO:0010008]; Golgi membrane [GO:0000139]; plasma membrane [GO:0005886]; presynaptic endosome [GO:0098830]; terminal bouton [GO:0043195]; trans-Golgi network [GO:0005802]											198134;		DIP-32163N;		O54774;	O54774;		IPR017105;IPR011989;IPR016024;IPR002553;	PTHR22781;
Q9ESN6	Tripartite motif-containing protein 2 OS=Mus musculus OX=10090 GN=Trim2 PE=1 SV=1	1	1	0.93	0.97	0.92	1	Q9ESN6	0.963333	0.976667	0.706839	0.0582164	1	0.840195	0.986348	-1.01384	Q9ESN6	Q9ESN6	TRIM2_MOUSE	reviewed	Tripartite motif-containing protein 2 (EC 2.3.2.27) (E3 ubiquitin-protein ligase TRIM2) (Neural activity-related RING finger protein) (RING-type E3 ubiquitin transferase TRIM2)	Trim2;Kiaa0517;Narf;mKIAA0517;narf	Mus musculus (Mouse)	744	10090.ENSMUSP00000069922	mmu:80890	81,445	PF00630;PF01436;PF00643;PF13445;	cellular response to leukemia inhibitory factor [GO:1990830]; regulation of neuron apoptotic process [GO:0043523]	cytoplasm [GO:0005737]	myosin binding [GO:0017022]; ubiquitin protein ligase activity [GO:0061630]; ubiquitin-protein transferase activity [GO:0004842]; zinc ion binding [GO:0008270]	P08551	TISSUE SPECIFICITY: Highly expressed in the cerebellum, hippocampus, retina and spinal cord. In the cerebellum, strongest expression in Purkinje cells and in the deep cerebellar nuclei. In retina, high expression in the ganglionic cell layer, inner nuclear layer and inthe outer plexiform layer. Particularly high expression in the hippocampus, in pyramidal cells of CA1-CA3 hippocampal areas and in…								219833;		DIP-46254N;		Q9ESN6;	Q9ESN6;	cd00021;	IPR011042;IPR003649;IPR017868;IPR001298;IPR013783;IPR014756;IPR001258;IPR013017;IPR027370;IPR000315;IPR001841;IPR013083;IPR017907;
P70168	Importin subunit beta-1 OS=Mus musculus OX=10090 GN=Kpnb1 PE=1 SV=2	1	0.97	0.9	1.01	0.95	1.05	P70168	1.00333	0.956667	0.323713	0.984683	0.980466	0.568561	1.04878	1.04878	P70168	P70168	IMB1_MOUSE	reviewed	Importin subunit beta-1 (Karyopherin subunit beta-1) (Nuclear factor p97) (Pore targeting complex 97 kDa subunit) (PTAC97) (SCG)	Kpnb1;Impnb;AA409963;IPOB	Mus musculus (Mouse)	876	10090.ENSMUSP00000001479	mmu:16211	97,184	PF03810;	astral microtubule organization [GO:0030953]; establishment of mitotic spindle localization [GO:0040001]; establishment of protein localization [GO:0045184]; mitotic chromosome movement towards spindle pole [GO:0007079]; mitotic metaphase plate congression [GO:0007080]; mitotic spindle assembly [GO:0090307]; NLS-bearing protein import into nucleus [GO:0006607]; protein import into nucleus [GO:000…	cytoplasm [GO:0005737]; cytosol [GO:0005829]; endoplasmic reticulum tubular network [GO:0071782]; nuclear envelope [GO:0005635]; nuclear membrane [GO:0031965]; nuclear periphery [GO:0034399]; nucleoplasm [GO:0005654]; protein complex [GO:0043234]	enzyme binding [GO:0019899]; Hsp90 protein binding [GO:0051879]; nuclear localization sequence binding [GO:0008139]; protein domain specific binding [GO:0019904]; protein transporter activity [GO:0008565]; Ran GTPase binding [GO:0008536]	P49790				R-MMU-1655829;R-MMU-211227;R-MMU-6798695;					200654;	P70168;	DIP-33404N;		P70168;	P70168;		IPR011989;IPR016024;IPR000225;IPR021133;IPR001494;
Q64514	Tripeptidyl-peptidase 2 OS=Mus musculus OX=10090 GN=Tpp2 PE=1 SV=3	1	0.99	0.9	0.99	0.9	1.01	Q64514	0.966667	0.963333	0.946211	0.0216715	0.937576	0.967307	1.00346	1.00346	Q64514	Q64514	TPP2_MOUSE	reviewed	Tripeptidyl-peptidase 2 (TPP-2) (EC 3.4.14.10) (Tripeptidyl aminopeptidase) (Tripeptidyl-peptidase II) (TPP-II)	Tpp2;TPP-2;TppII	Mus musculus (Mouse)	1262	10090.ENSMUSP00000085244	mmu:22019	139,879	PF00082;PF12580;		cytosol [GO:0005829]; nuclear body [GO:0016604]; nucleoplasm [GO:0005654]	aminopeptidase activity [GO:0004177]; identical protein binding [GO:0042802]; peptide binding [GO:0042277]; serine-type endopeptidase activity [GO:0004252]; tripeptidyl-peptidase activity [GO:0008240]		TISSUE SPECIFICITY: Expressed in the brain, skeletal muscle, gonadal and mesenteric white adipose tissue and brown adipose tissues. {ECO:0000269|PubMed:17932511}.		3.4.14.10;	R-MMU-983168;					204295;	Q64514;			Q64514;	Q64514;	cd04857;	IPR000209;IPR036852;IPR022398;IPR023828;IPR015500;IPR022229;IPR034051;
O88844	Isocitrate dehydrogenase [NADP] cytoplasmic OS=Mus musculus OX=10090 GN=Idh1 PE=1 SV=2	1	1.12	0.99	1.16	1.02	1.25	O88844	1.14333	1.03667	0.247693	0.357048	0.558083	0.502984	1.10289	1.10289	O88844	O88844	IDHC_MOUSE	reviewed	Isocitrate dehydrogenase [NADP] cytoplasmic (IDH) (EC 1.1.1.42) (Cytosolic NADP-isocitrate dehydrogenase) (IDP) (NADP(+)-specific ICDH) (Oxalosuccinate decarboxylase)	Idh1;AI314845;AI788952;E030024J03Rik;Id-1;Idh-1;Idpc	Mus musculus (Mouse)	414	10090.ENSMUSP00000095316	mmu:15926	46,674	PF00180;	2-oxoglutarate metabolic process [GO:0006103]; female gonad development [GO:0008585]; glutathione metabolic process [GO:0006749]; glyoxylate cycle [GO:0006097]; isocitrate metabolic process [GO:0006102]; regulation of phospholipid biosynthetic process [GO:0071071]; regulation of phospholipid catabolic process [GO:0060696]; response to oxidative stress [GO:0006979]; response to steroid hormone [GO…	cytoplasm [GO:0005737]; cytosol [GO:0005829]; mitochondrion [GO:0005739]; peroxisome [GO:0005777]	(R)-2-hydroxyglutarate dehydrogenase activity [GO:0051990]; cadherin binding [GO:0045296]; identical protein binding [GO:0042802]; isocitrate dehydrogenase (NADP+) activity [GO:0004450]; isocitrate dehydrogenase activity [GO:0004448]; magnesium ion binding [GO:0000287]; NAD binding [GO:0051287]; NADP binding [GO:0050661]; protein homodimerization activity [GO:0042803]; receptor binding [GO:000510…				1.1.1.42;	R-MMU-389542;R-MMU-6798695;					200510;				O88844;	O88844;		IPR019818;IPR004790;IPR024084;	PTHR11822;
P27546	Microtubule-associated protein 4 OS=Mus musculus OX=10090 GN=Map4 PE=1 SV=3	1	1.64	1.21	2.41	1.5	1.84	P27546	1.91667	1.28333	0.123569	0.895061	0.667225	0.375517	1.49351	1.49351	P27546	P27546	MAP4_MOUSE	reviewed	Microtubule-associated protein 4 (MAP-4)	Map4;Mtap4;AA407148;MAP-4;Mtap-4	Mus musculus (Mouse)	1125	10090.ENSMUSP00000035055	mmu:17758	117,429	PF00418;	cell division [GO:0051301]; establishment of spindle orientation [GO:0051294]; microtubule sliding [GO:0051012]; mitotic spindle organization [GO:0007052]; negative regulation of non-motile cilium assembly [GO:1902856]; neuron projection development [GO:0031175]	axoneme [GO:0005930]; cytosol [GO:0005829]; microtubule [GO:0005874]; microtubule associated complex [GO:0005875]; microtubule cytoskeleton [GO:0015630]; mitotic spindle [GO:0072686]; neuron projection [GO:0043005]; plasma membrane [GO:0005886]; postsynaptic density [GO:0014069]	microtubule binding [GO:0008017]		TISSUE SPECIFICITY: Testis, striated and cardiac muscle.								201586;				P27546;	P27546;		IPR001084;
Q99PL5	Ribosome-binding protein 1 OS=Mus musculus OX=10090 GN=Rrbp1 PE=1 SV=2	1	1.19	0.98	1.46	1.09	1.45	Q99PL5	1.33333	1.05667	0.117174	0.170108	0.46193	0.367213	1.26183	1.26183	Q99PL5	Q99PL5	RRBP1_MOUSE	reviewed	Ribosome-binding protein 1 (Ribosome receptor protein) (RRp) (mRRp)	Rrbp1;1700087N07Rik;5730465C04Rik;ES/130;mKIAA1398;mRRp0;mRRp1.8;mRRp10;mRRp15a;mRRp15b;mRRp16.8;mRRp2;mRRp41;mRRp47;mRRp5.4;p180	Mus musculus (Mouse)	1605	10090.ENSMUSP00000016072	mmu:81910	172,879	PF05104;	protein transport [GO:0015031]; signal transduction [GO:0007165]; translation [GO:0006412]	integral component of endoplasmic reticulum membrane [GO:0030176]; ribosome [GO:0005840]	receptor activity [GO:0004872]		TISSUE SPECIFICITY: Widely expressed. {ECO:0000269|PubMed:11167022}.								219905;				Q99PL5;	Q99PL5;		IPR007794;
Q8BWT1	3-ketoacyl-CoA thiolase mitochondrial OS=Mus musculus OX=10090 GN=Acaa2 PE=1 SV=3	1	0.94	0.89	0.89	0.86	0.89	Q8BWT1	0.88	0.943333	0.130239	0.168326	0.181471	0.382169	0.932862	-1.07197	Q8BWT1	Q8BWT1	THIM_MOUSE	reviewed	3-ketoacyl-CoA thiolase, mitochondrial (EC 2.3.1.16) (Acetyl-CoA acyltransferase) (Beta-ketothiolase) (Mitochondrial 3-oxoacyl-CoA thiolase)	Acaa2;0610011L04Rik;AI255831;AI265397;D18Ertd240e	Mus musculus (Mouse)	397	10090.ENSMUSP00000037348	mmu:52538	41,830	PF02803;PF00108;	cellular response to hypoxia [GO:0071456]; fatty acid beta-oxidation [GO:0006635]; negative regulation of mitochondrial membrane permeability involved in apoptotic process [GO:1902109]; negative regulation of mitochondrial outer membrane permeabilization involved in apoptotic signaling pathway [GO:1901029]	mitochondrial inner membrane [GO:0005743]; mitochondrion [GO:0005739]	acetyl-CoA C-acyltransferase activity [GO:0003988]					R-MMU-77289;					206649;				Q8BWT1;	Q8BWT1;	cd00751;	IPR002155;IPR016039;IPR020615;IPR020610;IPR020617;IPR020613;IPR020616;
O88322	Nidogen-2 OS=Mus musculus OX=10090 GN=Nid2 PE=1 SV=2	1	1.04	0.94	1.17	1.02	1.12	O88322	1.10333	0.993333	0.105671	0.846531	0.602965	0.350382	1.11074	1.11074	O88322	O88322	NID2_MOUSE	reviewed	Nidogen-2 (NID-2) (Entactin-2)	Nid2;AW547149;Ly111;NID-2;entactin-2;nidogen-2	Mus musculus (Mouse)	1403	10090.ENSMUSP00000022340	mmu:18074	153,913	PF07645;PF07474;PF00058;PF06119;PF00086;	cell-matrix adhesion [GO:0007160]	basement membrane [GO:0005604]; extracellular matrix [GO:0031012]; extracellular region [GO:0005576]; extracellular space [GO:0005615]; plasma membrane [GO:0005886]; proteinaceous extracellular matrix [GO:0005578]	calcium ion binding [GO:0005509]					R-MMU-3000157;					201771;						cd00255;cd00191;	IPR011042;IPR001881;IPR013032;IPR000742;IPR000152;IPR018097;IPR006605;IPR009017;IPR009030;IPR000033;IPR003886;IPR000716;IPR036857;
Q9CWS0	N(G) N(G)-dimethylarginine dimethylaminohydrolase 1 OS=Mus musculus OX=10090 GN=Ddah1 PE=1 SV=3	1	1.07	0.93	1.11	0.94	1.07	Q9CWS0	1.04	1	0.573392	0.351669	0.763673	0.747081	1.04	1.04	Q9CWS0	Q9CWS0	DDAH1_MOUSE	reviewed	N(G),N(G)-dimethylarginine dimethylaminohydrolase 1 (DDAH-1) (Dimethylarginine dimethylaminohydrolase 1) (EC 3.5.3.18) (DDAHI) (Dimethylargininase-1)	Ddah1;2410006N07Rik;2510015N06Rik;AI987801;AW050362	Mus musculus (Mouse)	285	10090.ENSMUSP00000029845	mmu:69219	31,381		arginine catabolic process [GO:0006527]; citrulline metabolic process [GO:0000052]; negative regulation of cell proliferation [GO:0008285]; negative regulation of cellular response to hypoxia [GO:1900038]; negative regulation of vascular permeability [GO:0043116]; nitric oxide biosynthetic process [GO:0006809]; positive regulation of angiogenesis [GO:0045766]; positive regulation of nitric oxide …	mitochondrion [GO:0005739]	amino acid binding [GO:0016597]; dimethylargininase activity [GO:0016403]; zinc ion binding [GO:0008270]		TISSUE SPECIFICITY: Detected in skeletal muscle, lung, heart and brain (at protein level). Detected in liver, kidney and lung. {ECO:0000269|PubMed:17273169}.		3.5.3.18;	R-MMU-203615;					213300;				Q9CWS0;	Q9CWS0;		IPR033199;IPR033197;	PTHR12737;PTHR12737:SF17;
Q8VDJ3	Vigilin OS=Mus musculus OX=10090 GN=Hdlbp PE=1 SV=1	1	1.05	1.07	1.12	1.12	1.11	Q8VDJ3	1.11667	1.04	0.0220304	0.254235	0.053615	0.199094	1.07372	1.07372	Q8VDJ3	Q8VDJ3	VIGLN_MOUSE	reviewed	Vigilin (High density lipoprotein-binding protein) (HDL-binding protein)	Hdlbp;1110005P14Rik;AA960365;AI118566;D1Ertd101e	Mus musculus (Mouse)	1268	10090.ENSMUSP00000043047	mmu:110611	141,743	PF00013;	cholesterol metabolic process [GO:0008203]; lipid transport [GO:0006869]	cytosol [GO:0005829]; high-density lipoprotein particle [GO:0034364]; nucleus [GO:0005634]	cadherin binding [GO:0045296]; RNA binding [GO:0003723]					R-MMU-8964011;					225750;				Q8VDJ3;	Q8VDJ3;		IPR004087;IPR004088;IPR036612;
P68134	Actin alpha skeletal muscle OS=Mus musculus OX=10090 GN=Acta1 PE=1 SV=1	1	0.5	0.38	0.57	0.5	0.85	P68134	0.64	0.626667	0.954142	0.305701	0.479189	0.972345	1.02128	1.02128	P68134	P68134	ACTS_MOUSE	reviewed	Actin, alpha skeletal muscle (Alpha-actin-1) [Cleaved into: Actin, alpha skeletal muscle, intermediate form]	Acta1;Acta;AA959943;Acta-2;Acts;Actsk-1	Mus musculus (Mouse)	377	10090.ENSMUSP00000034453	mmu:11459	42,051	PF00022;	cellular response to organonitrogen compound [GO:0071417]; mesenchyme migration [GO:0090131]; positive regulation of gene expression [GO:0010628]; response to extracellular stimulus [GO:0009991]; response to lithium ion [GO:0010226]; response to mechanical stimulus [GO:0009612]; response to steroid hormone [GO:0048545]; skeletal muscle fiber adaptation [GO:0043503]; skeletal muscle fiber developm…	actin cytoskeleton [GO:0015629]; actin filament [GO:0005884]; cell body [GO:0044297]; cytoplasm [GO:0005737]; filopodium [GO:0030175]; lamellipodium [GO:0030027]; protein complex [GO:0043234]; sarcomere [GO:0030017]; stress fiber [GO:0001725]; striated muscle thin filament [GO:0005865]	ATP binding [GO:0005524]					R-MMU-390522;					197943;				P68134;	P68134;		IPR004000;IPR020902;IPR004001;	PTHR11937;
P11798	Calcium/calmodulin-dependent protein kinase type II subunit alpha OS=Mus musculus OX=10090 GN=Camk2a PE=1 SV=2	1	0.95	0.93	0.79	0.85	0.83	P11798	0.823333	0.96	0.0074432	0.749199	0.834376	0.157763	0.857639	-1.16599	P11798	P11798	KCC2A_MOUSE	reviewed	Calcium/calmodulin-dependent protein kinase type II subunit alpha (CaM kinase II subunit alpha) (CaMK-II subunit alpha) (EC 2.7.11.17)	Camk2a;CaMKII;R74975;mKIAA0968	Mus musculus (Mouse)	478	10090.ENSMUSP00000099952	mmu:12322	54,115	PF08332;PF00069;	angiotensin-activated signaling pathway [GO:0038166]; calcium ion transport [GO:0006816]; dendrite morphogenesis [GO:0048813]; G1/S transition of mitotic cell cycle [GO:0000082]; intracellular signal transduction [GO:0035556]; peptidyl-serine phosphorylation [GO:0018105]; peptidyl-threonine phosphorylation [GO:0018107]; positive regulation of calcium ion transport [GO:0051928]; positive regulatio…	cell junction [GO:0030054]; mitochondrion [GO:0005739]; neuron projection [GO:0043005]; postsynaptic density [GO:0014069]; presynaptic membrane [GO:0042734]	ATP binding [GO:0005524]; calcium-dependent protein serine/threonine kinase activity [GO:0009931]; calmodulin binding [GO:0005516]; calmodulin-dependent protein kinase activity [GO:0004683]; glutamate receptor binding [GO:0035254]; identical protein binding [GO:0042802]; kinase activity [GO:0016301]; metal ion binding [GO:0046872]; protein homodimerization activity [GO:0042803]; protein serine/th…	Q9JI91; Q9Z1R2; Q62108; Q00960; Q01097; P70587	TISSUE SPECIFICITY: Isoform Alpha CaMKII is expressed in brain while isoform Alpha KAP is expressed in skeletal muscle.		2.7.11.17;	R-MMU-3371571;R-MMU-399719;R-MMU-4086398;R-MMU-438066;R-MMU-442729;R-MMU-442742;R-MMU-442982;R-MMU-5576892;R-MMU-5578775;R-MMU-5673001;R-MMU-877300;R-MMU-936837;					198461;		DIP-31593N;		P11798;	P11798;		IPR013543;IPR011009;IPR032710;IPR000719;IPR017441;IPR008271;
Q6ZQ38	Cullin-associated NEDD8-dissociated protein 1 OS=Mus musculus OX=10090 GN=Cand1 PE=1 SV=2	1	0.96	0.94	0.89	0.96	0.94	Q6ZQ38	0.93	0.966667	0.250158	0.666957	0.834376	0.504972	0.962069	-1.03943	Q6ZQ38	Q6ZQ38	CAND1_MOUSE	reviewed	Cullin-associated NEDD8-dissociated protein 1 (Cullin-associated and neddylation-dissociated protein 1) (p120 CAND1)	Cand1;D10Ertd516e;Kiaa0829;2310038O07Rik;6330512O03Rik;AI195005;AI846556;Tp120a;mKIAA0829	Mus musculus (Mouse)	1230	10090.ENSMUSP00000020315	mmu:71902	136,332	PF08623;	cell differentiation [GO:0030154]; negative regulation of catalytic activity [GO:0043086]; positive regulation of RNA polymerase II transcriptional preinitiation complex assembly [GO:0045899]; positive regulation of transcription, DNA-templated [GO:0045893]; protein ubiquitination [GO:0016567]; SCF complex assembly [GO:0010265]	cullin-RING ubiquitin ligase complex [GO:0031461]; cytoplasm [GO:0005737]; cytosol [GO:0005829]; Golgi apparatus [GO:0005794]; nucleoplasm [GO:0005654]; nucleus [GO:0005634]; ubiquitin ligase complex [GO:0000151]	TBP-class protein binding [GO:0017025]					R-MMU-6798695;R-MMU-8951664;R-MMU-917937;					215017;				Q6ZQ38;	Q6ZQ38;		IPR011989;IPR016024;IPR013932;
Q8R081	Heterogeneous nuclear ribonucleoprotein L OS=Mus musculus OX=10090 GN=Hnrnpl PE=1 SV=2	1	1	0.9	1.06	0.96	1.12	Q8R081	1.04667	0.966667	0.235496	0.950199	0.67325	0.493534	1.08276	1.08276	Q8R081	Q8R081	HNRPL_MOUSE	reviewed	Heterogeneous nuclear ribonucleoprotein L (hnRNP L)	Hnrnpl;Hnrpl;C79783;D830027H13Rik	Mus musculus (Mouse)	586	10090.ENSMUSP00000049407	mmu:15388	63,964	PF00076;	mRNA processing [GO:0006397]; regulation of alternative mRNA splicing, via spliceosome [GO:0000381]	cytoplasm [GO:0005737]; intracellular ribonucleoprotein complex [GO:0030529]; nucleoplasm [GO:0005654]; nucleus [GO:0005634]; pronucleus [GO:0045120]; ribonucleoprotein granule [GO:0035770]	pre-mRNA intronic binding [GO:0097157]; transcription regulatory region DNA binding [GO:0044212]		TISSUE SPECIFICITY: Detected in hematopoietic cells, including lymphoid progenitor cells. {ECO:0000269|PubMed:22523384}.			R-MMU-72163;					200360;				Q8R081;	Q8R081;	cd12780;cd12785;cd12699;cd12704;	IPR006536;IPR034816;IPR035005;IPR035008;IPR034817;IPR012677;IPR035979;IPR000504;
Q8BUV3	Gephyrin OS=Mus musculus OX=10090 GN=Gphn PE=1 SV=2	1	1.14	0.88	1.19	0.88	1.12	Q8BUV3	1.06333	1.00667	0.661973	0.24335	0.779088	0.81263	1.05629	1.05629	Q8BUV3	Q8BUV3	GEPH_MOUSE	reviewed	Gephyrin [Includes: Molybdopterin adenylyltransferase (MPT adenylyltransferase) (EC 2.7.7.75) (Domain G); Molybdopterin molybdenumtransferase (MPT Mo-transferase) (EC 2.10.1.1) (Domain E)]	Gphn;5730552E08Rik;AI662856;BC027112;C230040D23;GPH;GPHRYN;geph	Mus musculus (Mouse)	769		mmu:268566	83,282	PF00994;PF03454;PF03453;	establishment of synaptic specificity at neuromuscular junction [GO:0007529]; gamma-aminobutyric acid receptor clustering [GO:0097112]; glycine receptor clustering [GO:0072579]; maintenance of postsynaptic specialization structure [GO:0098880]; molybdenum incorporation into molybdenum-molybdopterin complex [GO:0018315]; molybdopterin cofactor biosynthetic process [GO:0032324]; Mo-molybdopterin co…	cell junction [GO:0030054]; cytoplasm [GO:0005737]; cytoskeleton [GO:0005856]; dendrite [GO:0030425]; extrinsic component of plasma membrane [GO:0019897]; inhibitory synapse [GO:0060077]; intracellular [GO:0005622]; neuronal cell body [GO:0043025]; postsynapse [GO:0098794]; postsynaptic membrane [GO:0045211]; postsynaptic specialization [GO:0099572]	ATP binding [GO:0005524]; cytoskeletal protein binding [GO:0008092]; metal ion binding [GO:0046872]; molybdopterin adenylyltransferase activity [GO:0061598]; molybdopterin cofactor binding [GO:0043546]; molybdopterin molybdotransferase activity [GO:0061599]; nitrate reductase activity [GO:0008940]; structural constituent of postsynaptic specialization [GO:0098879]	P48168; Q9QUR7				R-MMU-947581;					234521;			Q8BUV3;	Q8BUV3;	Q8BUV3;	cd00886;	IPR036425;IPR001453;IPR008284;IPR005111;IPR036688;IPR005110;IPR036135;
G5E8K5	Ankyrin-3 OS=Mus musculus OX=10090 GN=Ank3 PE=1 SV=1	1	1.06	0.95	1.07	0.91	1.07	G5E8K5	1.01667	1.00333	0.84048	0.18904	0.521914	0.918312	1.01329	1.01329	G5E8K5	G5E8K5	ANK3_MOUSE	reviewed	Ankyrin-3 (ANK-3) (Ankyrin-G)	Ank3;2900054D09Rik;AI314020;Ank-3;AnkG;Ankyrin-3;Ankyrin-G	Mus musculus (Mouse)	1961	10090.ENSMUSP00000090090	mmu:11735	214,062	PF00023;PF12796;PF00531;PF00791;	axon guidance [GO:0007411]; axonogenesis [GO:0007409]; cellular response to magnesium ion [GO:0071286]; establishment of protein localization [GO:0045184]; Golgi to plasma membrane protein transport [GO:0043001]; magnesium ion homeostasis [GO:0010960]; maintenance of protein location in plasma membrane [GO:0072660]; membrane assembly [GO:0071709]; mitotic cytokinesis [GO:0000281]; negative regula…	axon [GO:0030424]; axon initial segment [GO:0043194]; basolateral plasma membrane [GO:0016323]; cell surface [GO:0009986]; costamere [GO:0043034]; dendrite [GO:0030425]; intercalated disc [GO:0014704]; lateral plasma membrane [GO:0016328]; lysosome [GO:0005764]; membrane [GO:0016020]; neuromuscular junction [GO:0031594]; node of Ranvier [GO:0033268]; paranode region of axon [GO:0033270]; plasma m…	cadherin binding [GO:0045296]; cytoskeletal protein binding [GO:0008092]; ion channel binding [GO:0044325]; protein binding, bridging [GO:0030674]; spectrin binding [GO:0030507]; structural constituent of cytoskeleton [GO:0005200]		TISSUE SPECIFICITY: Expressed in many epithelial tissues, muscles and axons. Expressed in kidney, brain, skin, lung, liver, intestine, pancreas, heart and testis (at protein level). In testis, expressed in Leydig cells, but very weakly or not at all in Sertoli cells or seminiferous tubules. Expressed in macrophages (at protein level). {ECO:0000269|PubMed:23903368, ECO:0000269|PubMed:7615634, ECO:…			R-MMU-445095;R-MMU-6807878;					198102;				G5E8K5;	G5E8K5;	cd00204;cd08803;	IPR037971;IPR002110;IPR020683;IPR036770;IPR011029;IPR000488;IPR000906;
O88343	Electrogenic sodium bicarbonate cotransporter 1 OS=Mus musculus OX=10090 GN=Slc4a4 PE=1 SV=2	1	1.14	1.06	0.99	1.16	1.04	O88343	1.06333	1.06667	0.961394	0.368345	0.783325	0.977177	0.996875	-1.00313	O88343	O88343	S4A4_MOUSE	reviewed	Electrogenic sodium bicarbonate cotransporter 1 (Sodium bicarbonate cotransporter) (Na(+)/HCO3(-) cotransporter) (Solute carrier family 4 member 4)	Slc4a4;Nbc1;Nbce1;AI835705;NBC;NBC1	Mus musculus (Mouse)	1079	10090.ENSMUSP00000121744	mmu:54403	121,484	PF07565;PF00955;	bicarbonate transport [GO:0015701]; regulation of intracellular pH [GO:0051453]; regulation of pH [GO:0006885]; sodium ion transport [GO:0006814]	basolateral plasma membrane [GO:0016323]; integral component of plasma membrane [GO:0005887]	identical protein binding [GO:0042802]; inorganic anion exchanger activity [GO:0005452]; sodium:bicarbonate symporter activity [GO:0008510]	Q64444	TISSUE SPECIFICITY: Isoform 1 is specifically expressed in pancreatic ducts and acini (PubMed:19033647). Also expressed in parotid acinar cells and in the colonic crypts. {ECO:0000269|PubMed:11171615, ECO:0000269|PubMed:12388213, ECO:0000269|PubMed:12727194, ECO:0000269|PubMed:19033647, ECO:0000269|PubMed:9651366}.			R-MMU-425381;					207650;				O88343;	O88343;		IPR013769;IPR011531;IPR003020;IPR003024;IPR016152;	PTHR11453;
Q60864	Stress-induced-phosphoprotein 1 OS=Mus musculus OX=10090 GN=Stip1 PE=1 SV=1	1	1.4	0.91	1.28	0.96	1.3	Q60864	1.18	1.10333	0.702198	0.226612	0.694761	0.836853	1.06949	1.06949	Q60864	Q60864	STIP1_MOUSE	reviewed	Stress-induced-phosphoprotein 1 (STI1) (mSTI1) (Hsc70/Hsp90-organizing protein) (Hop)	Stip1;Hop;Sti1;p60	Mus musculus (Mouse)	543	10090.ENSMUSP00000025918	mmu:20867	62,582	PF00515;PF13181;		cytosol [GO:0005829]; myelin sheath [GO:0043209]; nucleus [GO:0005634]; protein complex [GO:0043234]	chaperone binding [GO:0051087]; Hsp70 protein binding [GO:0030544]; protein C-terminus binding [GO:0008022]					R-MMU-3371497;					203539;				Q60864;	Q60864;		IPR006636;IPR013026;IPR011990;IPR001440;IPR019734;
P10126	Elongation factor 1-alpha 1 OS=Mus musculus OX=10090 GN=Eef1a1 PE=1 SV=3	1	0.96	1.03	1.51	1.27	1.46	P10126	1.41333	0.996667	0.00535554	0.192695	0.145103	0.146394	1.41806	1.41806	P10126	P10126	EF1A1_MOUSE	reviewed	Elongation factor 1-alpha 1 (EF-1-alpha-1) (Elongation factor Tu) (EF-Tu) (Eukaryotic elongation factor 1 A-1) (eEF1A-1)	Eef1a1;Eef1a	Mus musculus (Mouse)	462	10090.ENSMUSP00000042457	mmu:13627	50,114	PF00009;PF03144;PF03143;	cellular response to epidermal growth factor stimulus [GO:0071364]	cortical actin cytoskeleton [GO:0030864]; cytoplasm [GO:0005737]; cytosol [GO:0005829]; myelin sheath [GO:0043209]; nucleolus [GO:0005730]; nucleus [GO:0005634]; plasma membrane [GO:0005886]; ruffle membrane [GO:0032587]	calmodulin binding [GO:0005516]; GTPase activity [GO:0003924]; GTP binding [GO:0005525]; protein kinase binding [GO:0019901]; translation elongation factor activity [GO:0003746]; tRNA binding [GO:0000049]	Q01534				R-MMU-156842;R-MMU-3371511;R-MMU-6798695;R-MMU-8876725;					199385;		DIP-46609N;		P10126;	P10126;		IPR004161;IPR031157;IPR027417;IPR000795;IPR009000;IPR009001;IPR004539;IPR004160;
Q9EQF6	Dihydropyrimidinase-related protein 5 OS=Mus musculus OX=10090 GN=Dpysl5 PE=1 SV=1	1	0.95	0.91	0.88	0.87	0.93	Q9EQF6	0.893333	0.953333	0.133801	0.788019	0.671481	0.387203	0.937063	-1.06716	Q9EQF6	Q9EQF6	DPYL5_MOUSE	reviewed	Dihydropyrimidinase-related protein 5 (DRP-5) (Collapsin response mediator protein 5) (CRMP-5)	Dpysl5;Crmp5;CRAM;CRMP-5	Mus musculus (Mouse)	564	10090.ENSMUSP00000085400	mmu:65254	61,516	PF01979;	axon guidance [GO:0007411]	cytoplasm [GO:0005737]; dendrite [GO:0030425]; neuronal cell body [GO:0043025]	hydrolase activity, acting on carbon-nitrogen (but not peptide) bonds [GO:0016810]; microtubule binding [GO:0008017]		TISSUE SPECIFICITY: Detected in brain. {ECO:0000269|PubMed:10956643}.			R-MMU-399956;					211143;				Q9EQF6;	Q9EQF6;	cd01314;	IPR006680;IPR030626;IPR011778;IPR011059;IPR032466;	PTHR11647:SF58;
Q9D394	Protein RUFY3 OS=Mus musculus OX=10090 GN=Rufy3 PE=1 SV=1	1	1.04	0.9	0.91	0.79	0.93	Q9D394	0.876667	0.98	0.16212	0.810005	0.95077	0.418604	0.894558	-1.11787	Q9D394	Q9D394	RUFY3_MOUSE	reviewed	Protein RUFY3 (Rap2-interacting protein x) (RIPx) (Single axon-regulated protein 1) (Singar1)	Rufy3;D5Bwg0860e;Ripx;2810428M05Rik;6330416M07Rik;AW455998;AW538594;Rpipx	Mus musculus (Mouse)	469	10090.ENSMUSP00000031229	mmu:52822	53,007	PF02759;	actin filament organization [GO:0007015]; negative regulation of axonogenesis [GO:0050771]; positive regulation of axon extension [GO:0045773]; positive regulation of axonogenesis [GO:0050772]; positive regulation of cell migration [GO:0030335]; positive regulation of intracellular protein transport [GO:0090316]; regulation of axonogenesis [GO:0050770]; regulation of establishment of cell polarit…	axon [GO:0030424]; cell junction [GO:0030054]; cytoplasm [GO:0005737]; cytosol [GO:0005829]; dendrite [GO:0030425]; endomembrane system [GO:0012505]; filopodium [GO:0030175]; growth cone [GO:0030426]; invadopodium [GO:0071437]; lamellipodium [GO:0030027]; membrane [GO:0016020]; neuronal cell body [GO:0043025]; perikaryon [GO:0043204]			TISSUE SPECIFICITY: Expressed in brain (at protein level) (PubMed:24720729). {ECO:0000269|PubMed:24720729}.								206843;				Q9D394;	Q9D394;		IPR004012;IPR037213;
Q7TQF7	Amphiphysin OS=Mus musculus OX=10090 GN=Amph PE=1 SV=1	1	1.13	0.96	1.09	0.9	1.01	Q7TQF7	1	1.03	0.710599	0.898314	0.928765	0.841721	0.970874	-1.03	Q7TQF7	Q7TQF7	AMPH_MOUSE	reviewed	Amphiphysin	Amph;Amph1	Mus musculus (Mouse)	686	10090.ENSMUSP00000003345	mmu:218038	75,013	PF03114;PF14604;	learning [GO:0007612]; synaptic vesicle endocytosis [GO:0048488]	cell junction [GO:0030054]; cytoskeleton [GO:0005856]; leading edge membrane [GO:0031256]; synaptic vesicle [GO:0008021]; synaptic vesicle membrane [GO:0030672]	phospholipid binding [GO:0005543]	P39053; P39054; Q8BZ98				R-MMU-8856828;					229989;				Q7TQF7;	Q7TQF7;	cd12140;	IPR027267;IPR003005;IPR003017;IPR035470;IPR004148;IPR036028;IPR001452;	PTHR44669;
P28652	Calcium/calmodulin-dependent protein kinase type II subunit beta OS=Mus musculus OX=10090 GN=Camk2b PE=1 SV=2	1	1.03	0.9	0.89	0.83	0.89	P28652	0.87	0.976667	0.0728439	0.344722	0.40943	0.301613	0.890785	-1.12261	P28652	P28652	KCC2B_MOUSE	reviewed	Calcium/calmodulin-dependent protein kinase type II subunit beta (CaM kinase II subunit beta) (CaMK-II subunit beta) (EC 2.7.11.17)	Camk2b;Camk2d	Mus musculus (Mouse)	542		mmu:12323	60,461	PF08332;PF00069;	activation of meiosis involved in egg activation [GO:0060466]; calcium ion transport [GO:0006816]; cell differentiation [GO:0030154]; G1/S transition of mitotic cell cycle [GO:0000082]; inhibitory G-protein coupled receptor phosphorylation [GO:0002030]; intracellular signal transduction [GO:0035556]; long-term synaptic potentiation [GO:0060291]; nervous system development [GO:0007399]; neuromuscu…	cytosol [GO:0005829]; microtubule organizing center [GO:0005815]; neuron projection [GO:0043005]; postsynaptic density [GO:0014069]; sarcoplasmic reticulum membrane [GO:0033017]; spindle midzone [GO:0051233]	ATP binding [GO:0005524]; calmodulin binding [GO:0005516]; calmodulin-dependent protein kinase activity [GO:0004683]; identical protein binding [GO:0042802]; protein homodimerization activity [GO:0042803]; protein serine/threonine kinase activity [GO:0004674]	Q9WV31; P11716			2.7.11.17;	R-MMU-3371571;R-MMU-399719;R-MMU-438066;R-MMU-442729;R-MMU-442742;R-MMU-442982;R-MMU-5576892;R-MMU-5578775;R-MMU-5673001;R-MMU-877300;R-MMU-936837;					198462;		DIP-31582N;		P28652;	P28652;		IPR013543;IPR011009;IPR032710;IPR000719;IPR017441;IPR008271;
Q9QYB8	Beta-adducin OS=Mus musculus OX=10090 GN=Add2 PE=1 SV=4	1	1.13	0.95	1.04	0.89	0.95	Q9QYB8	0.96	1.02667	0.38942	0.80485	0.7936	0.620133	0.935065	-1.06944	Q9QYB8	Q9QYB8	ADDB_MOUSE	reviewed	Beta-adducin (Add97) (Erythrocyte adducin subunit beta)	Add2;2900072M03Rik;add97	Mus musculus (Mouse)	725	10090.ENSMUSP00000032069	mmu:11519	80,642	PF00596;	actin filament bundle assembly [GO:0051017]; barbed-end actin filament capping [GO:0051016]; hemopoiesis [GO:0030097]; leukocyte migration [GO:0050900]; leukocyte tethering or rolling [GO:0050901]; positive regulation of protein binding [GO:0032092]; protein complex assembly [GO:0006461]	cytoplasmic vesicle [GO:0031410]; F-actin capping protein complex [GO:0008290]; membrane [GO:0016020]; plasma membrane raft [GO:0044853]; postsynaptic density [GO:0014069]	actin binding [GO:0003779]; actin filament binding [GO:0051015]; calmodulin binding [GO:0005516]; protein heterodimerization activity [GO:0046982]; protein homodimerization activity [GO:0042803]; protein kinase binding [GO:0019901]; spectrin binding [GO:0030507]; structural molecule activity [GO:0005198]					R-MMU-5223345;					197982;				Q9QYB8;	Q9QYB8;		IPR027773;IPR001303;IPR036409;	PTHR10672:SF6;
P68033	Actin alpha cardiac muscle 1 OS=Mus musculus OX=10090 GN=Actc1 PE=1 SV=1	1	1.08	0.87	1.07	0.83	1.12	P68033	1.00667	0.983333	0.840134	0.303442	0.6345	0.918312	1.02373	1.02373	P68033	P68033	ACTC_MOUSE	reviewed	Actin, alpha cardiac muscle 1 (Alpha-cardiac actin) [Cleaved into: Actin, alpha cardiac muscle 1, intermediate form]	Actc1;Actc;Actc-1	Mus musculus (Mouse)	377	10090.ENSMUSP00000087736	mmu:11464	42,019	PF00022;	actin filament-based movement [GO:0030048]; actin-mediated cell contraction [GO:0070252]; actin-myosin filament sliding [GO:0033275]; actomyosin structure organization [GO:0031032]; cardiac muscle contraction [GO:0060048]; cardiac muscle tissue morphogenesis [GO:0055008]; cardiac myofibril assembly [GO:0055003]; heart contraction [GO:0060047]; mesenchyme migration [GO:0090131]; negative regulatio…	actin filament [GO:0005884]; actomyosin, actin portion [GO:0042643]; cell body [GO:0044297]; cytoplasm [GO:0005737]; filopodium [GO:0030175]; I band [GO:0031674]; lamellipodium [GO:0030027]; sarcomere [GO:0030017]	ATPase activity [GO:0016887]; ATP binding [GO:0005524]; myosin binding [GO:0017022]	O70468				R-MMU-390522;					197945;				P68033;			IPR004000;IPR020902;IPR004001;	PTHR11937;
Q61702	Inter-alpha-trypsin inhibitor heavy chain H1 OS=Mus musculus OX=10090 GN=Itih1 PE=1 SV=2	1	1.09	1.04	2.33	1.81	2.26	Q61702	2.13333	1.04333	0.00272085	0.0840388	0.0534107	0.126256	2.04473	2.04473	Q61702	Q61702	ITIH1_MOUSE	reviewed	Inter-alpha-trypsin inhibitor heavy chain H1 (ITI heavy chain H1) (ITI-HC1) (Inter-alpha-inhibitor heavy chain 1)	Itih1;ITI-HC1;Intin1;Itih-1	Mus musculus (Mouse)	907	10090.ENSMUSP00000126449	mmu:16424	101,067	PF06668;PF08487;PF00092;	hyaluronan metabolic process [GO:0030212]	extracellular region [GO:0005576]	serine-type endopeptidase inhibitor activity [GO:0004867]		TISSUE SPECIFICITY: Liver specific.								200836;				Q61702;			IPR010600;IPR013694;IPR002035;IPR036465;
Q9JME5	AP-3 complex subunit beta-2 OS=Mus musculus OX=10090 GN=Ap3b2 PE=1 SV=2	1	0.96	0.92	0.97	0.91	0.93	Q9JME5	0.936667	0.96	0.467	0.696984	0.734714	0.675132	0.975694	-1.02491	Q9JME5	Q9JME5	AP3B2_MOUSE	reviewed	AP-3 complex subunit beta-2 (Adaptor protein complex AP-3 subunit beta-2) (Adaptor-related protein complex 3 subunit beta-2) (Beta-3B-adaptin) (Clathrin assembly protein complex 3 beta-2 large chain)	Ap3b2;AI549966;AU042881;Naptb;[b]-NAP;beta-NAP;beta3B	Mus musculus (Mouse)	1082	10090.ENSMUSP00000080739	mmu:11775	119,193	PF01602;PF14796;	anterograde axonal transport [GO:0008089]; anterograde synaptic vesicle transport [GO:0048490]; intracellular protein transport [GO:0006886]; vesicle-mediated transport [GO:0016192]	AP-3 adaptor complex [GO:0030123]; axon cytoplasm [GO:1904115]; clathrin-coated vesicle membrane [GO:0030665]; trans-Golgi network [GO:0005802]											198133;				Q9JME5;	Q9JME5;		IPR026740;IPR029390;IPR026739;IPR016024;IPR002553;IPR013041;	PTHR11134;
Q9D051	Pyruvate dehydrogenase E1 component subunit beta mitochondrial OS=Mus musculus OX=10090 GN=Pdhb PE=1 SV=1	1	0.96	0.84	0.88	0.78	0.9	Q9D051	0.853333	0.933333	0.258168	0.977872	0.74492	0.511176	0.914286	-1.09375	Q9D051	Q9D051	ODPB_MOUSE	reviewed	Pyruvate dehydrogenase E1 component subunit beta, mitochondrial (PDHE1-B) (EC 1.2.4.1)	Pdhb;2610103L06Rik;AL024199;C81408	Mus musculus (Mouse)	359	10090.ENSMUSP00000022268	mmu:68263	38,937	PF02779;PF02780;	acetyl-CoA biosynthetic process from pyruvate [GO:0006086]; glucose metabolic process [GO:0006006]; mitochondrial acetyl-CoA biosynthetic process from pyruvate [GO:0061732]; tricarboxylic acid cycle [GO:0006099]	mitochondrial matrix [GO:0005759]; mitochondrion [GO:0005739]; nucleoplasm [GO:0005654]; pyruvate dehydrogenase complex [GO:0045254]	pyruvate dehydrogenase (acetyl-transferring) activity [GO:0004739]; pyruvate dehydrogenase (NAD+) activity [GO:0034604]; pyruvate dehydrogenase activity [GO:0004738]					R-MMU-204174;R-MMU-389661;R-MMU-5362517;R-MMU-70268;					212768;				Q9D051;	Q9D051;		IPR029061;IPR009014;IPR005475;IPR033248;
Q8BMF4	Dihydrolipoyllysine-residue acetyltransferase component of pyruvate dehydrogenase complex mitochondrial OS=Mus musculus OX=10090 GN=Dlat PE=1 SV=2	1	1.02	0.93	0.87	0.81	0.9	Q8BMF4	0.86	0.983333	0.031521	0.846021	0.968947	0.224999	0.874576	-1.14341	Q8BMF4	Q8BMF4	ODP2_MOUSE	reviewed	Dihydrolipoyllysine-residue acetyltransferase component of pyruvate dehydrogenase complex, mitochondrial (EC 2.3.1.12) (Dihydrolipoamide acetyltransferase component of pyruvate dehydrogenase complex) (Pyruvate dehydrogenase complex component E2) (PDC-E2) (PDCE2)	Dlat;6332404G05Rik;DLTA;PDC-E2	Mus musculus (Mouse)	642	10090.ENSMUSP00000034567	mmu:235339	67,942	PF00198;PF00364;PF02817;	glucose metabolic process [GO:0006006]; mitochondrial acetyl-CoA biosynthetic process from pyruvate [GO:0061732]; sleep [GO:0030431]; tricarboxylic acid cycle [GO:0006099]	mitochondrial pyruvate dehydrogenase complex [GO:0005967]; mitochondrion [GO:0005739]; myelin sheath [GO:0043209]; pyruvate dehydrogenase complex [GO:0045254]	dihydrolipoyllysine-residue acetyltransferase activity [GO:0004742]; identical protein binding [GO:0042802]; pyruvate dehydrogenase (NAD+) activity [GO:0034604]					R-MMU-204174;R-MMU-389661;R-MMU-5362517;R-MMU-70268;					231646;				Q8BMF4;	Q8BMF4;		IPR003016;IPR001078;IPR000089;IPR023213;IPR036625;IPR006257;IPR004167;IPR011053;
P11276	Fibronectin OS=Mus musculus OX=10090 GN=Fn1 PE=1 SV=4	1	1.02	0.93	1.38	1.02	1.3	P11276	1.23333	0.983333	0.0903825	0.092485	0.120403	0.329057	1.25424	1.25424	P11276	P11276	FINC_MOUSE	reviewed	Fibronectin (FN) [Cleaved into: Anastellin]	Fn1;E330027I09;Fn;Fn-1	Mus musculus (Mouse)	2477	10090.ENSMUSP00000054499	mmu:14268	272,538	PF00039;PF00040;PF00041;	acute-phase response [GO:0006953]; angiogenesis [GO:0001525]; calcium-independent cell-matrix adhesion [GO:0007161]; cell adhesion [GO:0007155]; cell-matrix adhesion [GO:0007160]; cell-substrate junction assembly [GO:0007044]; endodermal cell differentiation [GO:0035987]; integrin activation [GO:0033622]; interaction with other organism via secreted substance involved in symbiotic interaction [GO…	apical plasma membrane [GO:0016324]; basal lamina [GO:0005605]; basement membrane [GO:0005604]; endoplasmic reticulum-Golgi intermediate compartment [GO:0005793]; extracellular exosome [GO:0070062]; extracellular matrix [GO:0031012]; extracellular region [GO:0005576]; extracellular space [GO:0005615]; fibrinogen complex [GO:0005577]; proteinaceous extracellular matrix [GO:0005578]	chaperone binding [GO:0051087]; disordered domain specific binding [GO:0097718]; enzyme binding [GO:0019899]; heparin binding [GO:0008201]; identical protein binding [GO:0042802]; integrin binding [GO:0005178]; peptidase activator activity [GO:0016504]; protease binding [GO:0002020]; protein C-terminus binding [GO:0008022]; receptor binding [GO:0005102]	Q8CIH5	TISSUE SPECIFICITY: Plasma FN (soluble dimeric form) is secreted by hepatocytes. Cellular FN (dimeric or cross-linked multimeric forms), made by fibroblasts, epithelial and other cell types, is deposited as fibrils in the extracellular matrix.			R-MMU-114608;R-MMU-1474228;R-MMU-1474244;R-MMU-1566977;R-MMU-202733;R-MMU-2129379;R-MMU-216083;R-MMU-3000170;R-MMU-3000171;R-MMU-3000178;R-MMU-354192;R-MMU-354194;R-MMU-372708;R-MMU-381426;R-MMU-5674135;R-MMU-8874081;R-MMU-8957275;					199719;	P11276;		P11276;	P11276;	P11276;	cd00062;cd00063;	IPR000083;IPR003961;IPR036116;IPR000562;IPR036943;IPR013783;IPR013806;
Q8BL66	Early endosome antigen 1 OS=Mus musculus OX=10090 GN=Eea1 PE=1 SV=2	1	1.2	1.01	1.26	1.04	1.26	Q8BL66	1.18667	1.07	0.299835	0.0719787	0.879851	0.549932	1.10903	1.10903	Q8BL66	Q8BL66	EEA1_MOUSE	reviewed	Early endosome antigen 1	Eea1;A430109M19Rik;B230358H09Rik;ZFYVE2	Mus musculus (Mouse)	1411	10090.ENSMUSP00000061493	mmu:216238	160,915	PF01363;	endocytosis [GO:0006897]; vesicle fusion [GO:0006906]; viral RNA genome replication [GO:0039694]	axonal spine [GO:0044308]; cytoplasmic vesicle [GO:0031410]; cytosol [GO:0005829]; early endosome [GO:0005769]; early endosome membrane [GO:0031901]; endosome [GO:0005768]; extrinsic component of plasma membrane [GO:0019897]; recycling endosome [GO:0055037]; serine-pyruvate aminotransferase complex [GO:0005969]	1-phosphatidylinositol binding [GO:0005545]; GTP-dependent protein binding [GO:0030742]; metal ion binding [GO:0046872]; nucleic acid binding [GO:0003676]; protein homodimerization activity [GO:0042803]	Q921E2				R-MMU-168138;					229728;				Q8BL66;	Q8BL66;		IPR013087;IPR000306;IPR017455;IPR011011;IPR013083;
Q9D1A2	Cytosolic non-specific dipeptidase OS=Mus musculus OX=10090 GN=Cndp2 PE=1 SV=1	1	0.97	0.9	1.18	0.99	1.18	Q9D1A2	1.11667	0.956667	0.0840133	0.155745	0.357605	0.321725	1.16725	1.16725	Q9D1A2	Q9D1A2	CNDP2_MOUSE	reviewed	Cytosolic non-specific dipeptidase (EC 3.4.13.18) (CNDP dipeptidase 2) (Glutamate carboxypeptidase-like protein 1)	Cndp2;Cn2;0610010E05Rik;C76600;Dip-2;Pep-1;Pep1	Mus musculus (Mouse)	475	10090.ENSMUSP00000025546	mmu:66054	52,767	PF07687;PF01546;	proteolysis [GO:0006508]	cytosol [GO:0005829]; nucleoplasm [GO:0005654]	alanylglutamate dipeptidase activity [GO:0103046]; carboxypeptidase activity [GO:0004180]; cytosolic dipeptidase activity [GO:0102008]; dipeptidase activity [GO:0016805]; metal ion binding [GO:0046872]; metallopeptidase activity [GO:0008237]; peptidase activity [GO:0008233]		TISSUE SPECIFICITY: Highly expressed in the parafascicular nucleus of the thalamus, tuberomammillary nucleus of the hypothalamus and the mitral cell layer of the olfactory bulb. {ECO:0000269|PubMed:15749831}.			R-MMU-174403;					211181;				Q9D1A2;	Q9D1A2;	cd05676;	IPR001261;IPR017153;IPR002933;IPR011650;
P42932	T-complex protein 1 subunit theta OS=Mus musculus OX=10090 GN=Cct8 PE=1 SV=3	1	0.98	0.88	0.97	0.88	1	P42932	0.95	0.953333	0.95173	0.0354457	0.970686	0.97097	0.996503	-1.00351	P42932	P42932	TCPQ_MOUSE	reviewed	T-complex protein 1 subunit theta (TCP-1-theta) (CCT-theta)	Cct8;Cctq;AI132397;Tcpq	Mus musculus (Mouse)	548	10090.ENSMUSP00000026704	mmu:12469	59,555	PF00118;	'de novo' protein folding [GO:0006458]; binding of sperm to zona pellucida [GO:0007339]; chaperone-mediated protein folding [GO:0061077]; pore complex assembly [GO:0046931]; positive regulation of establishment of protein localization to telomere [GO:1904851]; positive regulation of protein localization to Cajal body [GO:1904871]; positive regulation of telomerase RNA localization to Cajal body […	cell body [GO:0044297]; centrosome [GO:0005813]; chaperonin-containing T-complex [GO:0005832]; cilium [GO:0005929]; cytoplasm [GO:0005737]; cytosol [GO:0005829]; intermediate filament cytoskeleton [GO:0045111]; microtubule [GO:0005874]; nucleoplasm [GO:0005654]; zona pellucida receptor complex [GO:0002199]	ATP binding [GO:0005524]; cadherin binding [GO:0045296]; protein binding involved in protein folding [GO:0044183]; unfolded protein binding [GO:0051082]					R-MMU-390471;R-MMU-6798695;R-MMU-6814122;					198572;	P42932;			P42932;	P42932;	cd03341;	IPR012721;IPR017998;IPR002194;IPR002423;IPR027409;IPR027413;IPR027410;	PTHR11353;
Q91VR5	ATP-dependent RNA helicase DDX1 OS=Mus musculus OX=10090 GN=Ddx1 PE=1 SV=1	1	1.04	0.95	1.08	0.98	1.08	Q91VR5	1.04667	0.996667	0.302614	0.477726	0.755762	0.552642	1.05017	1.05017	Q91VR5	Q91VR5	DDX1_MOUSE	reviewed	ATP-dependent RNA helicase DDX1 (EC 3.6.4.13) (DEAD box protein 1)	Ddx1;AA409185;DBP-RB	Mus musculus (Mouse)	740	10090.ENSMUSP00000065987	mmu:104721	82,500	PF00270;PF00271;PF00622;	DNA duplex unwinding [GO:0032508]; double-strand break repair [GO:0006302]; mRNA processing [GO:0006397]; multicellular organism development [GO:0007275]; nucleic acid phosphodiester bond hydrolysis [GO:0090305]; protein localization to cytoplasmic stress granule [GO:1903608]; regulation of transcription, DNA-templated [GO:0006355]; response to exogenous dsRNA [GO:0043330]; response to virus [GO:…	cleavage body [GO:0071920]; cytoplasm [GO:0005737]; cytoplasmic stress granule [GO:0010494]; cytosol [GO:0005829]; intracellular ribonucleoprotein complex [GO:0030529]; nucleolus [GO:0005730]; nucleoplasm [GO:0005654]; nucleus [GO:0005634]; tRNA-splicing ligase complex [GO:0072669]	ATP binding [GO:0005524]; ATP-dependent helicase activity [GO:0008026]; ATP-dependent RNA helicase activity [GO:0004004]; chromatin binding [GO:0003682]; DNA/RNA helicase activity [GO:0033677]; DNA binding [GO:0003677]; double-stranded RNA binding [GO:0003725]; exonuclease activity [GO:0004527]; nuclease activity [GO:0004518]; poly(A) binding [GO:0008143]; transcription cofactor activity [GO:0003…		TISSUE SPECIFICITY: Testis-specific. Expressed in the germ line stem cells, spermatogonia and spermatocytes of the testis. Also expressed in the seminoma and nonseminoma types of testicular germ cell tumors (TGCTs) (at protein level). {ECO:0000269|PubMed:19398953}.								222684;				Q91VR5;	Q91VR5;	cd00079;	IPR001870;IPR013320;IPR011545;IPR014001;IPR001650;IPR027417;IPR014014;IPR003877;
Q3UPL0	Protein transport protein Sec31A OS=Mus musculus OX=10090 GN=Sec31a PE=1 SV=2	1	1	0.94	1.06	0.94	1.04	Q3UPL0	1.01333	0.98	0.473427	0.3611	0.447725	0.680118	1.03401	1.03401	Q3UPL0	Q3UPL0	SC31A_MOUSE	reviewed	Protein transport protein Sec31A (SEC31-like protein 1) (SEC31-related protein A)	Sec31a;Sec31l1;1810024J13Rik;ABP125;ABP130;AU042160;HSPC275	Mus musculus (Mouse)	1230	10090.ENSMUSP00000092157	mmu:69162	133,569		cargo loading into COPII-coated vesicle [GO:0090110]; protein transport [GO:0015031]; response to calcium ion [GO:0051592]	COPII-coated ER to Golgi transport vesicle [GO:0030134]; COPII vesicle coat [GO:0030127]; cytoplasm [GO:0005737]; cytosol [GO:0005829]; endoplasmic reticulum [GO:0005783]; endoplasmic reticulum exit site [GO:0070971]; endoplasmic reticulum membrane [GO:0005789]; Golgi membrane [GO:0000139]; intracellular membrane-bounded organelle [GO:0043231]; perinuclear region of cytoplasm [GO:0048471]; vesicl…	calcium-dependent protein binding [GO:0048306]					R-MMU-204005;R-MMU-2132295;R-MMU-983170;					213263;				Q3UPL0;	Q3UPL0;		IPR015943;IPR001680;IPR017986;IPR036322;
Q9JKR6	Hypoxia up-regulated protein 1 OS=Mus musculus OX=10090 GN=Hyou1 PE=1 SV=1	1	1.06	0.9	1.17	0.95	1.16	Q9JKR6	1.09333	0.986667	0.280579	0.560153	0.592216	0.535021	1.10811	1.10811	Q9JKR6	Q9JKR6	HYOU1_MOUSE	reviewed	Hypoxia up-regulated protein 1 (GRP-170) (140 kDa Ca(2+)-binding protein) (CBP-140)	Hyou1;Grp170;AI415631;CBP-140;Cab140;Orp150	Mus musculus (Mouse)	999	10090.ENSMUSP00000068594	mmu:12282	111,181	PF00012;	cellular response to hypoxia [GO:0071456]; ER to Golgi vesicle-mediated transport [GO:0006888]; negative regulation of apoptotic process [GO:0043066]; negative regulation of endoplasmic reticulum stress-induced neuron intrinsic apoptotic signaling pathway [GO:1903382]; negative regulation of hypoxia-induced intrinsic apoptotic signaling pathway [GO:1903298]; response to endoplasmic reticulum stre…	endoplasmic reticulum chaperone complex [GO:0034663]; endoplasmic reticulum lumen [GO:0005788]; extracellular region [GO:0005576]	ATP binding [GO:0005524]										198427;	Q9JKR6;			Q9JKR6;	Q9JKR6;		IPR018181;IPR029048;IPR029047;IPR013126;	PTHR19375;
Q04857	Collagen alpha-1(VI) chain OS=Mus musculus OX=10090 GN=Col6a1 PE=1 SV=1	1	0.99	0.94	0.95	0.83	1.08	Q04857	0.953333	0.976667	0.769886	0.823991	0.126631	0.877708	0.976109	-1.02448	Q04857	Q04857	CO6A1_MOUSE	reviewed	Collagen alpha-1(VI) chain	Col6a1;AI747156;Col6a-1	Mus musculus (Mouse)	1025	10090.ENSMUSP00000001147	mmu:12833	108,489	PF01391;PF00092;	cell adhesion [GO:0007155]; cellular response to amino acid stimulus [GO:0071230]; endodermal cell differentiation [GO:0035987]; protein heterotrimerization [GO:0070208]	collagen trimer [GO:0005581]; extracellular matrix [GO:0031012]; extracellular region [GO:0005576]; extracellular space [GO:0005615]; proteinaceous extracellular matrix [GO:0005578]; protein complex [GO:0043234]; sarcolemma [GO:0042383]	platelet-derived growth factor binding [GO:0048407]					R-MMU-1442490;R-MMU-1650814;R-MMU-186797;R-MMU-2022090;R-MMU-216083;R-MMU-3000178;R-MMU-419037;R-MMU-8948216;					198823;				Q04857;	Q04857;		IPR008160;IPR002035;IPR036465;
P18872	Guanine nucleotide-binding protein G(o) subunit alpha OS=Mus musculus OX=10090 GN=Gnao1 PE=1 SV=3	1	1.04	1.13	0.88	1.14	1	P18872	1.00667	1.05667	0.585409	0.531319	0.412949	0.756549	0.952681	-1.04967	P18872	P18872	GNAO_MOUSE	reviewed	Guanine nucleotide-binding protein G(o) subunit alpha	Gnao1;Gna0;Gnao;AW050213;Galphao;alphaO	Mus musculus (Mouse)	354	10090.ENSMUSP00000034198	mmu:14681	40,085	PF00503;	adenylate cyclase-modulating G-protein coupled receptor signaling pathway [GO:0007188]; aging [GO:0007568]; cellular process [GO:0009987]; dopamine receptor signaling pathway [GO:0007212]; forebrain development [GO:0030900]; G-protein coupled receptor signaling pathway [GO:0007186]; locomotory behavior [GO:0007626]; negative regulation of calcium ion transport [GO:0051926]; neuron projection deve…	cell body [GO:0044297]; dendrite [GO:0030425]; heterotrimeric G-protein complex [GO:0005834]; membrane [GO:0016020]; myelin sheath [GO:0043209]; plasma membrane [GO:0005886]	corticotropin-releasing hormone receptor 1 binding [GO:0051430]; G-protein beta/gamma-subunit complex binding [GO:0031683]; G-protein coupled serotonin receptor binding [GO:0031821]; GTPase activating protein binding [GO:0032794]; GTPase activity [GO:0003924]; GTP binding [GO:0005525]; metal ion binding [GO:0046872]; mu-type opioid receptor binding [GO:0031852]; signal transducer activity [GO:000…	P97428				R-MMU-112043;R-MMU-202040;R-MMU-4086398;R-MMU-6814122;					199970;		DIP-29921N;		P18872;	P18872;	cd00066;	IPR001408;IPR001019;IPR011025;IPR027417;	PTHR10218;
Q9EPU0	Regulator of nonsense transcripts 1 OS=Mus musculus OX=10090 GN=Upf1 PE=1 SV=2	1	1.02	0.93	1.08	0.97	1.08	Q9EPU0	1.04333	0.983333	0.259507	0.574086	0.710508	0.511291	1.06102	1.06102	Q9EPU0	Q9EPU0	RENT1_MOUSE	reviewed	Regulator of nonsense transcripts 1 (EC 3.6.4.-) (ATP-dependent helicase RENT1) (Nonsense mRNA reducing factor 1) (NORF1) (Up-frameshift suppressor 1 homolog) (mUpf1)	Upf1;Rent1;B430202H16Rik;NORF1;PNORF-1;Upflp	Mus musculus (Mouse)	1124	10090.ENSMUSP00000075089	mmu:19704	123,967	PF04851;PF09416;	3'-UTR-mediated mRNA destabilization [GO:0061158]; cell cycle phase transition [GO:0044770]; cellular response to interleukin-1 [GO:0071347]; cellular response to lipopolysaccharide [GO:0071222]; DNA repair [GO:0006281]; DNA replication [GO:0006260]; dosage compensation by inactivation of X chromosome [GO:0009048]; histone mRNA catabolic process [GO:0071044]; nuclear-transcribed mRNA catabolic pr…	chromatin [GO:0000785]; cytosol [GO:0005829]; exon-exon junction complex [GO:0035145]; nuclear chromosome, telomeric region [GO:0000784]; nucleoplasm [GO:0005654]; nucleus [GO:0005634]; P-body [GO:0000932]; supraspliceosomal complex [GO:0044530]	ATP binding [GO:0005524]; ATP-dependent RNA helicase activity [GO:0004004]; chromatin binding [GO:0003682]; RNA binding [GO:0003723]; telomeric DNA binding [GO:0042162]; zinc ion binding [GO:0008270]	Q7TMF2				R-MMU-975956;R-MMU-975957;					202860;		DIP-60114N;		Q9EPU0;	Q9EPU0;		IPR006935;IPR027417;IPR018999;
O88569	Heterogeneous nuclear ribonucleoproteins A2/B1 OS=Mus musculus OX=10090 GN=Hnrnpa2b1 PE=1 SV=2	1	1.21	1.03	1.36	1.05	1.35	O88569	1.25333	1.08	0.225319	0.146959	0.584623	0.482329	1.16049	1.16049	O88569	O88569	ROA2_MOUSE	reviewed	Heterogeneous nuclear ribonucleoproteins A2/B1 (hnRNP A2/B1)	Hnrnpa2b1;Hnrpa2b1;9130414A06Rik;Hnrpa2;hnrnp-A	Mus musculus (Mouse)	353	10090.ENSMUSP00000087453	mmu:53379	37,403	PF00076;	miRNA transport [GO:1990428]; mRNA export from nucleus [GO:0006406]; mRNA processing [GO:0006397]; mRNA splicing, via spliceosome [GO:0000398]; negative regulation of mRNA splicing, via spliceosome [GO:0048025]; negative regulation of transcription by RNA polymerase II [GO:0000122]; primary miRNA processing [GO:0031053]; RNA transport [GO:0050658]	catalytic step 2 spliceosome [GO:0071013]; cytoplasm [GO:0005737]; extracellular exosome [GO:0070062]; intracellular ribonucleoprotein complex [GO:0030529]; nucleoplasm [GO:0005654]; nucleus [GO:0005634]; spliceosomal complex [GO:0005681]	identical protein binding [GO:0042802]; miRNA binding [GO:0035198]; mRNA 3'-UTR binding [GO:0003730]; N6-methyladenosine-containing RNA binding [GO:1990247]; pre-mRNA intronic binding [GO:0097157]; RNA binding [GO:0003723]; single-stranded telomeric DNA binding [GO:0043047]					R-MMU-72163;					207301;				O88569;	O88569;	cd12762;	IPR034489;IPR034486;IPR012677;IPR035979;IPR000504;	PTHR44531;
P05201	Aspartate aminotransferase cytoplasmic OS=Mus musculus OX=10090 GN=Got1 PE=1 SV=3	1	1	0.88	0.92	0.82	0.95	P05201	0.896667	0.96	0.321859	0.574881	0.982169	0.567259	0.934028	-1.07063	P05201	P05201	AATC_MOUSE	reviewed	Aspartate aminotransferase, cytoplasmic (cAspAT) (EC 2.6.1.1) (EC 2.6.1.3) (Cysteine aminotransferase, cytoplasmic) (Cysteine transaminase, cytoplasmic) (cCAT) (Glutamate oxaloacetate transaminase 1) (Transaminase A)	Got1;AI789014;Got-1;cAspAT;cCAT	Mus musculus (Mouse)	413	10090.ENSMUSP00000026196	mmu:14718	46,248	PF00155;	2-oxoglutarate metabolic process [GO:0006103]; aspartate biosynthetic process [GO:0006532]; aspartate catabolic process [GO:0006533]; aspartate metabolic process [GO:0006531]; cellular response to insulin stimulus [GO:0032869]; fatty acid homeostasis [GO:0055089]; glutamate catabolic process to 2-oxoglutarate [GO:0019551]; glutamate catabolic process to aspartate [GO:0019550]; glutamate metabolic…	axon terminus [GO:0043679]; cytoplasm [GO:0005737]; cytosol [GO:0005829]; lysosome [GO:0005764]; nucleoplasm [GO:0005654]	carboxylic acid binding [GO:0031406]; L-aspartate:2-oxoglutarate aminotransferase activity [GO:0004069]; L-cysteine:2-oxoglutarate aminotransferase activity [GO:0047801]; L-phenylalanine:2-oxoglutarate aminotransferase activity [GO:0080130]; phosphatidylserine decarboxylase activity [GO:0004609]; pyridoxal phosphate binding [GO:0030170]		TISSUE SPECIFICITY: Expressed in neurons of the retina. Localizes to the inner and outer plexiform layers, the inner and outer nuclear layer and the outer segments of photoreceptors. {ECO:0000269|PubMed:21937432}.			R-MMU-70263;R-MMU-70614;					199999;				P05201;	P05201;		IPR004839;IPR000796;IPR004838;IPR015424;IPR015422;IPR015421;	PTHR11879;
O88737	Protein bassoon OS=Mus musculus OX=10090 GN=Bsn PE=1 SV=4	1	1.17	1.03	1.21	1.07	1.13	O88737	1.13667	1.06667	0.350273	0.802876	0.747313	0.590001	1.06563	1.06563	O88737	O88737	BSN_MOUSE	reviewed	Protein bassoon	Bsn;Kiaa0434	Mus musculus (Mouse)	3942	10090.ENSMUSP00000035208	mmu:12217	418,843	PF05715;	presynapse to nucleus signaling pathway [GO:0099526]; protein localization to synapse [GO:0035418]; synapse assembly [GO:0007416]	axon [GO:0030424]; cell junction [GO:0030054]; cell surface [GO:0009986]; cytoskeleton [GO:0005856]; dendrite [GO:0030425]; excitatory synapse [GO:0060076]; extrinsic component of membrane [GO:0019898]; neuron projection terminus [GO:0044306]; postsynaptic density [GO:0014069]; presynapse [GO:0098793]; presynaptic active zone [GO:0048786]; presynaptic active zone cytoplasmic component [GO:0098831…	metal ion binding [GO:0046872]; structural constituent of presynaptic active zone [GO:0098882]		TISSUE SPECIFICITY: Expressed in brain and retina. {ECO:0000269|PubMed:12628168, ECO:0000269|PubMed:12628169}.								198393;				O88737;	O88737;		IPR030627;IPR011011;IPR008899;IPR013083;	PTHR14113:SF1;
P08003	Protein disulfide-isomerase A4 OS=Mus musculus OX=10090 GN=Pdia4 PE=1 SV=3	1	1.07	0.92	1.41	1.08	1.42	P08003	1.30333	0.996667	0.0626707	0.136206	0.261517	0.288037	1.30769	1.30769	P08003	P08003	PDIA4_MOUSE	reviewed	Protein disulfide-isomerase A4 (EC 5.3.4.1) (Endoplasmic reticulum resident protein 72) (ER protein 72) (ERp-72) (ERp72)	Pdia4;Cai;Erp72;AI987846;ERp-72	Mus musculus (Mouse)	638	10090.ENSMUSP00000076521	mmu:12304	71,982	PF00085;	cell redox homeostasis [GO:0045454]; chaperone-mediated protein folding [GO:0061077]; protein folding [GO:0006457]; response to endoplasmic reticulum stress [GO:0034976]	cell surface [GO:0009986]; endoplasmic reticulum [GO:0005783]; endoplasmic reticulum chaperone complex [GO:0034663]; endoplasmic reticulum lumen [GO:0005788]; extracellular space [GO:0005615]; melanosome [GO:0042470]	peptide disulfide oxidoreductase activity [GO:0015037]; protein disulfide isomerase activity [GO:0003756]										198446;	P08003;			P08003;	P08003;		IPR005788;IPR005792;IPR017068;IPR036249;IPR017937;IPR013766;
P47738	Aldehyde dehydrogenase mitochondrial OS=Mus musculus OX=10090 GN=Aldh2 PE=1 SV=1	1	0.98	0.93	1.03	0.96	1.03	P47738	1.00667	0.97	0.306022	0.594928	0.885337	0.554546	1.0378	1.0378	P47738	P47738	ALDH2_MOUSE	reviewed	Aldehyde dehydrogenase, mitochondrial (EC 1.2.1.3) (AHD-M1) (ALDH class 2) (ALDH-E2) (ALDHI)	Aldh2;Ahd-1;Ahd1;AHD-M1;ALDH-E2;ALDHI;Ahd-5;Ahd5	Mus musculus (Mouse)	519	10090.ENSMUSP00000031411	mmu:11669	56,538	PF00171;	ethanol catabolic process [GO:0006068]	mitochondrial matrix [GO:0005759]; mitochondrion [GO:0005739]	aldehyde dehydrogenase (NAD) activity [GO:0004029]; NAD binding [GO:0051287]	Q8R104			1.2.1.3;	R-MMU-380612;R-MMU-71384;					198064;				P47738;	P47738;		IPR016161;IPR016163;IPR016160;IPR029510;IPR016162;IPR015590;
P28650	Adenylosuccinate synthetase isozyme 1 OS=Mus musculus OX=10090 GN=Adssl1 PE=1 SV=2	1	0.99	0.87	1.04	0.92	1.08	P28650	1.01333	0.953333	0.399455	0.873923	0.859027	0.625891	1.06294	1.06294	P28650	P28650	PURA1_MOUSE	reviewed	Adenylosuccinate synthetase isozyme 1 (AMPSase 1) (AdSS 1) (EC 6.3.4.4) (Adenylosuccinate synthetase, basic isozyme) (Adenylosuccinate synthetase, muscle isozyme) (M-type adenylosuccinate synthetase) (IMP--aspartate ligase 1)	Adssl1;Adss1;AI528595;Adss	Mus musculus (Mouse)	457	10090.ENSMUSP00000021726	mmu:11565	50,254	PF00709;	'de novo' AMP biosynthetic process [GO:0044208]; AMP biosynthetic process [GO:0006167]; aspartate metabolic process [GO:0006531]; cellular response to drug [GO:0035690]; cellular response to electrical stimulus [GO:0071257]; glutamine metabolic process [GO:0006541]; IMP metabolic process [GO:0046040]; purine nucleotide metabolic process [GO:0006163]; response to muscle activity [GO:0014850]; resp…	cytoplasm [GO:0005737]; membrane [GO:0016020]	actin filament binding [GO:0051015]; adenylosuccinate synthase activity [GO:0004019]; GTPase activity [GO:0003924]; GTP binding [GO:0005525]; metal ion binding [GO:0046872]; protein homodimerization activity [GO:0042803]		TISSUE SPECIFICITY: High levels in muscle.		6.3.4.4;	R-MMU-73817;					198010;				P28650;	P28650;	cd03108;	IPR018220;IPR033128;IPR001114;IPR027509;IPR027417;	PTHR11846;
P10637	Microtubule-associated protein tau OS=Mus musculus OX=10090 GN=Mapt PE=1 SV=3	1	1.46	1.11	1.43	1.14	1.28	P10637	1.28333	1.19	0.595394	0.569651	0.531692	0.764221	1.07843	1.07843	P10637	P10637	TAU_MOUSE	reviewed	Microtubule-associated protein tau (Neurofibrillary tangle protein) (Paired helical filament-tau) (PHF-tau)	Mapt;Mtapt;Tau;AI413597;AW045860	Mus musculus (Mouse)	733	10090.ENSMUSP00000097919	mmu:17762	76,243	PF00418;	adult walking behavior [GO:0007628]; amyloid fibril formation [GO:1990000]; axo-dendritic transport [GO:0008088]; axon extension [GO:0048675]; axonogenesis [GO:0007409]; intracellular distribution of mitochondria [GO:0048312]; learning or memory [GO:0007611]; memory [GO:0007613]; microtubule cytoskeleton organization [GO:0000226]; mitochondrion transport along microtubule [GO:0047497]; negative r…	axolemma [GO:0030673]; axon [GO:0030424]; axoneme [GO:0005930]; cell body [GO:0044297]; cytoplasm [GO:0005737]; cytoplasmic ribonucleoprotein granule [GO:0036464]; cytosol [GO:0005829]; dendrite [GO:0030425]; growth cone [GO:0030426]; microtubule [GO:0005874]; microtubule associated complex [GO:0005875]; microtubule cytoskeleton [GO:0015630]; neurofibrillary tangle [GO:0097418]; neuronal cell bod…	apolipoprotein binding [GO:0034185]; DNA binding [GO:0003677]; enzyme binding [GO:0019899]; identical protein binding [GO:0042802]; lipoprotein particle binding [GO:0071813]; microtubule binding [GO:0008017]; microtubule lateral binding [GO:0099609]; protein homodimerization activity [GO:0042803]; protein kinase binding [GO:0019901]; receptor ligand activity [GO:0048018]; SH3 domain binding [GO:0…	O08539; Q61644	TISSUE SPECIFICITY: Expressed in neurons and at a lower level in the liver and kidney. Isoform PNS-tau is expressed in the peripheral nervous system while the others are expressed in the central nervous system.			R-MMU-264870;					201589;				P10637;	P10637;		IPR001084;IPR002955;
Q9EQ20	Methylmalonate-semialdehyde dehydrogenase [acylating] mitochondrial OS=Mus musculus OX=10090 GN=Aldh6a1 PE=1 SV=1	1	0.99	0.92	0.94	0.92	0.94	Q9EQ20	0.933333	0.97	0.231786	0.108973	0.133634	0.489198	0.962199	-1.03929	Q9EQ20	Q9EQ20	MMSA_MOUSE	reviewed	Methylmalonate-semialdehyde dehydrogenase [acylating], mitochondrial (MMSDH) (Malonate-semialdehyde dehydrogenase [acylating]) (EC 1.2.1.18) (EC 1.2.1.27) (Aldehyde dehydrogenase family 6 member A1)	Aldh6a1;1110038I05Rik;Mmsdh	Mus musculus (Mouse)	535	10090.ENSMUSP00000082288	mmu:104776	57,916	PF00171;	brown fat cell differentiation [GO:0050873]; thymine catabolic process [GO:0006210]; valine catabolic process [GO:0006574]	mitochondrion [GO:0005739]; nucleoplasm [GO:0005654]	malonate-semialdehyde dehydrogenase (acetylating) activity [GO:0018478]; methylmalonate-semialdehyde dehydrogenase (acylating) activity [GO:0004491]				1.2.1.18;	R-MMU-70895;					222701;				Q9EQ20;	Q9EQ20;	cd07085;	IPR016161;IPR016163;IPR016160;IPR016162;IPR015590;IPR010061;	PTHR43866;
Q9CZ13	Cytochrome b-c1 complex subunit 1 mitochondrial OS=Mus musculus OX=10090 GN=Uqcrc1 PE=1 SV=2	1	0.99	0.97	0.88	1	0.91	Q9CZ13	0.93	0.986667	0.201555	0.10677	0.115751	0.458267	0.942568	-1.06093	Q9CZ13	Q9CZ13	QCR1_MOUSE	reviewed	Cytochrome b-c1 complex subunit 1, mitochondrial (Complex III subunit 1) (Core protein I) (Ubiquinol-cytochrome-c reductase complex core protein 1)	Uqcrc1;1110032G10Rik	Mus musculus (Mouse)	480	10090.ENSMUSP00000026743	mmu:22273	52,852	PF00675;PF05193;	aerobic respiration [GO:0009060]; mitochondrial electron transport, ubiquinol to cytochrome c [GO:0006122]; protein processing [GO:0016485]; response to activity [GO:0014823]; response to alkaloid [GO:0043279]	cytosol [GO:0005829]; mitochondrial inner membrane [GO:0005743]; mitochondrial respiratory chain complex III [GO:0005750]; mitochondrion [GO:0005739]; myelin sheath [GO:0043209]	metalloendopeptidase activity [GO:0004222]; protein complex binding [GO:0032403]; ubiquitin protein ligase binding [GO:0031625]; zinc ion binding [GO:0008270]					R-MMU-611105;					204459;	Q9CZ13;			Q9CZ13;	Q9CZ13;		IPR011249;IPR011765;IPR007863;
Q8BHN3	Neutral alpha-glucosidase AB OS=Mus musculus OX=10090 GN=Ganab PE=1 SV=1	1	0.97	0.93	1.05	0.97	1.06	Q8BHN3	1.02667	0.966667	0.16126	0.563049	0.670291	0.417943	1.06207	1.06207	Q8BHN3	Q8BHN3	GANAB_MOUSE	reviewed	Neutral alpha-glucosidase AB (EC 3.2.1.84) (Alpha-glucosidase 2) (Glucosidase II subunit alpha)	Ganab;G2an;Kiaa0088;AU042638;GluII;mKIAA0088	Mus musculus (Mouse)	944	10090.ENSMUSP00000093965	mmu:14376	106,911	PF13802;PF01055;	carbohydrate metabolic process [GO:0005975]; N-glycan processing [GO:0006491]	endoplasmic reticulum [GO:0005783]; extracellular matrix [GO:0031012]; glucosidase II complex [GO:0017177]; Golgi apparatus [GO:0005794]; melanosome [GO:0042470]	carbohydrate binding [GO:0030246]; glucan 1,3-alpha-glucosidase activity [GO:0033919]; glucosidase activity [GO:0015926]				3.2.1.84;	R-MMU-532668;R-MMU-901042;					199786;				Q8BHN3;	Q8BHN3;		IPR011013;IPR000322;IPR030458;IPR030459;IPR025887;IPR013780;IPR017853;
P21981	Protein-glutamine gamma-glutamyltransferase 2 OS=Mus musculus OX=10090 GN=Tgm2 PE=1 SV=4	1	0.89	0.89	1.44	1.11	1.55	P21981	1.36667	0.926667	0.0326779	0.184281	0.145103	0.225382	1.47482	1.47482	P21981	P21981	TGM2_MOUSE	reviewed	Protein-glutamine gamma-glutamyltransferase 2 (EC 2.3.2.13) (Tissue transglutaminase) (Transglutaminase C) (TG(C)) (TGC) (TGase C) (Transglutaminase-2) (TGase-2)	Tgm2;G[a]h;TG2;TGase2;tTG;tTGas	Mus musculus (Mouse)	686	10090.ENSMUSP00000099411	mmu:21817	77,061	PF00927;PF01841;PF00868;	apoptotic cell clearance [GO:0043277]; blood vessel remodeling [GO:0001974]; branching involved in salivary gland morphogenesis [GO:0060445]; G-protein coupled receptor signaling pathway [GO:0007186]; isopeptide cross-linking via N6-(L-isoglutamyl)-L-lysine [GO:0018153]; negative regulation of endoplasmic reticulum calcium ion concentration [GO:0032471]; peptide cross-linking [GO:0018149]; phosph…	cytoplasm [GO:0005737]; cytosol [GO:0005829]; endoplasmic reticulum [GO:0005783]; extracellular matrix [GO:0031012]; intrinsic component of plasma membrane [GO:0031226]; membrane [GO:0016020]; mitochondrion [GO:0005739]; proteinaceous extracellular matrix [GO:0005578]	calcium ion binding [GO:0005509]; GTP binding [GO:0005525]; protein domain specific binding [GO:0019904]; protein-glutamine gamma-glutamyltransferase activity [GO:0003810]; transaminase activity [GO:0008483]										204168;				P21981;	P21981;		IPR013783;IPR014756;IPR002931;IPR036985;IPR023608;IPR013808;IPR008958;IPR036238;IPR001102;
P68040	Receptor of activated protein C kinase 1 OS=Mus musculus OX=10090 GN=Rack1 PE=1 SV=3	1	1.03	0.93	1.19	1.02	1.19	P68040	1.13333	0.986667	0.0835199	0.199402	0.42721	0.320799	1.14865	1.14865	P68040	P68040	RACK1_MOUSE	reviewed	Receptor of activated protein C kinase 1 (12-3) (Guanine nucleotide-binding protein subunit beta-2-like 1) (Receptor for activated C kinase) (Receptor of activated protein kinase C 1) (p205) [Cleaved into: Receptor of activated protein C kinase 1, N-terminally processed (Guanine nucleotide-binding protein subunit beta-2-like 1, N-terminally processed)]	Rack1;Gnb2-rs1;Gnb2l1;AL033335;GB-like;p205	Mus musculus (Mouse)	317	10090.ENSMUSP00000020640	mmu:14694	35,077	PF00400;	activation of cysteine-type endopeptidase activity involved in apoptotic process [GO:0006919]; cell cycle [GO:0007049]; cellular response to glucose stimulus [GO:0071333]; cellular response to growth factor stimulus [GO:0071363]; gastrulation [GO:0007369]; intracellular signal transduction [GO:0035556]; negative regulation of cell growth [GO:0030308]; negative regulation of gene expression [GO:00…	cell body [GO:0044297]; cytoplasm [GO:0005737]; cytosol [GO:0005829]; dendrite [GO:0030425]; IRE1-RACK1-PP2A complex [GO:1990630]; midbody [GO:0030496]; mitochondrion [GO:0005739]; neuronal cell body [GO:0043025]; neuron projection [GO:0043005]; nucleoplasm [GO:0005654]; nucleus [GO:0005634]; perikaryon [GO:0043204]; perinuclear region of cytoplasm [GO:0048471]; phagocytic cup [GO:0001891]; ribos…	cadherin binding [GO:0045296]; cyclin binding [GO:0030332]; cysteine-type endopeptidase activator activity involved in apoptotic process [GO:0008656]; enzyme binding [GO:0019899]; ion channel inhibitor activity [GO:0008200]; protein homodimerization activity [GO:0042803]; protein kinase C binding [GO:0005080]; protein phosphatase binding [GO:0019903]; protein tyrosine kinase inhibitor activity [G…	O88351	TISSUE SPECIFICITY: Strongly and ubiquitously expressed in the embryonic and early postnatal brain. At E11.5, expressed in a high-dorsal to low-ventral gradient throughout the brain. At E13.5, most abundant in the telecephalon. At E18.5, expressed most abundantly in layers 1-4 of the cortex, striatum, hippocampus, dentate gyrus, and specific thalamic nuclei. This expression decreases during postn…			R-MMU-5357905;R-MMU-5357956;R-MMU-5626978;					199978;				P68040;	P68040;		IPR020472;IPR015943;IPR001680;IPR019775;IPR017986;IPR036322;
Q9Z0H8	CAP-Gly domain-containing linker protein 2 OS=Mus musculus OX=10090 GN=Clip2 PE=1 SV=2	1	1.13	0.87	1.09	0.97	1.14	Q9Z0H8	1.06667	1	0.501899	0.506524	0.619698	0.70068	1.06667	1.06667	Q9Z0H8	Q9Z0H8	CLIP2_MOUSE	reviewed	CAP-Gly domain-containing linker protein 2 (Cytoplasmic linker protein 115) (CLIP-115) (Cytoplasmic linker protein 2)	Clip2;Cyln2;Kiaa0291;B230327O20;CLIP-115;Clip1;WSCR4;mKIAA0291;wbscr4	Mus musculus (Mouse)	1047	10090.ENSMUSP00000098212	mmu:269713	115,910	PF01302;		cytoplasm [GO:0005737]; microtubule plus-end [GO:0035371]	microtubule binding [GO:0008017]; microtubule plus-end binding [GO:0051010]		TISSUE SPECIFICITY: Expressed in the brain, and very low levels in kidneys. {ECO:0000269|PubMed:9427243}.								234703;				Q9Z0H8;	Q9Z0H8;		IPR036859;IPR000938;IPR028394;	PTHR18916:SF10;
Q9Z1G3	V-type proton ATPase subunit C 1 OS=Mus musculus OX=10090 GN=Atp6v1c1 PE=1 SV=4	1	0.98	0.96	0.96	0.96	0.98	Q9Z1G3	0.966667	0.98	0.373901	0.091135	0.497488	0.607069	0.986395	-1.01379	Q9Z1G3	Q9Z1G3	VATC1_MOUSE	reviewed	V-type proton ATPase subunit C 1 (V-ATPase subunit C 1) (Vacuolar proton pump subunit C 1)	Atp6v1c1;Atp6c;Atp6c1;Vatc;1700025B18Rik;U13839	Mus musculus (Mouse)	382	10090.ENSMUSP00000022904	mmu:66335	43,888	PF03223;	ATP hydrolysis coupled proton transport [GO:0015991]	apical part of cell [GO:0045177]; cytoplasmic vesicle [GO:0031410]; lysosomal membrane [GO:0005765]; plasma membrane [GO:0005886]; vacuolar proton-transporting V-type ATPase, V1 domain [GO:0000221]	proton-exporting ATPase activity, phosphorylative mechanism [GO:0008553]; proton-transporting ATPase activity, rotational mechanism [GO:0046961]		TISSUE SPECIFICITY: Ubiquitous. Abundant in brain, liver, kidney and testis. {ECO:0000269|PubMed:12527205}.			R-MMU-1222556;R-MMU-77387;R-MMU-917977;R-MMU-983712;					211393;				Q9Z1G3;		cd14785;	IPR004907;IPR036132;	PTHR10137;
Q99KJ8	Dynactin subunit 2 OS=Mus musculus OX=10090 GN=Dctn2 PE=1 SV=3	1	1.21	0.94	1.16	0.9	1.08	Q99KJ8	1.04667	1.05	0.977742	0.740157	0.93687	0.990372	0.996825	-1.00318	Q99KJ8	Q99KJ8	DCTN2_MOUSE	reviewed	Dynactin subunit 2 (50 kDa dynein-associated polypeptide) (Dynactin complex 50 kDa subunit) (DCTN-50) (Growth cone membrane protein 23-48K) (GMP23-48K) (p50 dynamitin)	Dctn2;2310042E05Rik;C130077D06Rik;C87049;DCTN-50;GMP23-48K;RBP50;p50	Mus musculus (Mouse)	402	10090.ENSMUSP00000026479	mmu:69654	44,117	PF04912;	cell proliferation [GO:0008283]; melanosome transport [GO:0032402]; mitotic cell cycle [GO:0000278]; mitotic spindle organization [GO:0007052]; protein localization to centrosome [GO:0071539]	centrosome [GO:0005813]; cytoplasm [GO:0005737]; cytosol [GO:0005829]; dynactin complex [GO:0005869]; dynein complex [GO:0030286]; growth cone [GO:0030426]; kinetochore [GO:0000776]; membrane [GO:0016020]; microtubule [GO:0005874]; vesicle [GO:0031982]	identical protein binding [GO:0042802]; motor activity [GO:0003774]; protein kinase binding [GO:0019901]; spectrin binding [GO:0030507]					R-MMU-2132295;R-MMU-2565942;R-MMU-3371497;R-MMU-380259;R-MMU-380270;R-MMU-380320;R-MMU-5620912;R-MMU-6807878;R-MMU-6811436;R-MMU-8854518;					213590;	Q99KJ8;			Q99KJ8;	Q99KJ8;		IPR028133;	PTHR15346;
Q91ZA3	Propionyl-CoA carboxylase alpha chain mitochondrial OS=Mus musculus OX=10090 GN=Pcca PE=1 SV=2	1	1	0.94	1.01	0.94	1	Q91ZA3	0.983333	0.98	0.91584	0.0109761	0.910584	0.953038	1.0034	1.0034	Q91ZA3	Q91ZA3	PCCA_MOUSE	reviewed	Propionyl-CoA carboxylase alpha chain, mitochondrial (PCCase subunit alpha) (EC 6.4.1.3) (Propanoyl-CoA:carbon dioxide ligase subunit alpha)	Pcca;C79630	Mus musculus (Mouse)	724	10090.ENSMUSP00000038763	mmu:110821	79,922	PF02785;PF00289;PF00364;PF02786;		mitochondrial matrix [GO:0005759]; mitochondrion [GO:0005739]	ATP binding [GO:0005524]; biotin carboxylase activity [GO:0004075]; enzyme binding [GO:0019899]; metal ion binding [GO:0046872]; propionyl-CoA carboxylase activity [GO:0004658]					R-MMU-196780;R-MMU-71032;					225934;				Q91ZA3;	Q91ZA3;		IPR011761;IPR005481;IPR001882;IPR011764;IPR005482;IPR000089;IPR005479;IPR016185;IPR011054;IPR011053;
P09405	Nucleolin OS=Mus musculus OX=10090 GN=Ncl PE=1 SV=2	1	1.84	1.09	2.19	1.27	2.1	P09405	1.85333	1.31	0.241748	0.240327	0.904372	0.49894	1.41476	1.41476	P09405	P09405	NUCL_MOUSE	reviewed	Nucleolin (Protein C23)	Ncl;Nuc;B530004O11Rik;C23;D0Nds28;D1Nds28;Nucl	Mus musculus (Mouse)	707	10090.ENSMUSP00000027438	mmu:17975	76,723	PF00076;	angiogenesis [GO:0001525]; cellular response to epidermal growth factor stimulus [GO:0071364]; cellular response to leukemia inhibitory factor [GO:1990830]; negative regulation of translation [GO:0017148]; positive regulation of transcription by RNA polymerase II [GO:0045944]; positive regulation of transcription of nucleolar large rRNA by RNA polymerase I [GO:1901838]	cell cortex [GO:0005938]; cytoplasmic ribonucleoprotein granule [GO:0036464]; intracellular ribonucleoprotein complex [GO:0030529]; nucleolus [GO:0005730]; nucleoplasm [GO:0005654]; nucleus [GO:0005634]	DNA topoisomerase binding [GO:0044547]; identical protein binding [GO:0042802]; mRNA 5'-UTR binding [GO:0048027]; protein C-terminus binding [GO:0008022]; RNA binding [GO:0003723]; telomeric DNA binding [GO:0042162]	Q9CR42; Q9DC51; P35569; P81122; P63028	TISSUE SPECIFICITY: Expressed in B-cells that have been induced to switch to various Ig isotypes. {ECO:0000269|PubMed:9642267}.			R-MMU-6791226;					201706;	P09405;			P09405;	P09405;	cd12403;cd12404;cd12405;cd12406;	IPR034230;IPR034233;IPR034234;IPR034235;IPR012677;IPR035979;IPR000504;
[truncated: 4,803 more rows]
[truncated: 13 more columns]

## Sheet: EAE_vs_Control_regulated
Accession	Description	Control-2	Control-1	Control-3	EAE-2	EAE-1	EAE-3	ProteinGroup	EAE	Control	P.Value	P.Normal.Distribution	P.Variance.Homo	P.adj	Fold.Change.Ratio	Fold.Change	UniProtEntry	UniProtEntry.Newest	UniProtKB.ID	Status	Protein.Name	Gene.Name	Organism	Length	STRING	KEGG	Mass	Pfam	Gene ontology (biological process)	Gene ontology (cellular component)	Gene ontology (molecular function)	Interacts with	Tissue specificity	BioCyc	BRENDA	Reactome	SABIO-RK	SignaLink	SIGNOR	UniPathway	BioGrid	CORUM	DIP	ELM	IntAct	MINT	CDD	InterPro	PANTHER
[truncated: 217 more rows]
[truncated: 13 more columns]

[truncated: 4 more sheets: UAOS_vs_Control, UAOS_vs_Control_regulated, UAOS_vs_EAE, UAOS_vs_EAE_regulated]
