# Supplementary material for: Ursolic acid derivative UAOS-Na treats experimental autoimmune encephalomyelitis by immunoregulation and protecting myelin
Source: Front Neurol. 2023 Nov 30;14:1269862. doi: 10.3389/fneur.2023.1269862 (PMC10723162; doi:10.3389/fneur.2023.1269862)
Supplement: Supplementary file 2 [file Table_2.XLSX]

## Sheet: EAE vs Normal BP
GO.ID	GO.Name	Level	FDR	P.Value	Nr.Test	IDs
GO:0002474	antigen processing and presentation of peptide antigen via MHC class I	4	0.000498929	1.08295e-07	8	P01887, P01901, P14429, P26151, P49935, Q8HWB2, Q9EQH2, Q9R233
GO:0002697	regulation of immune effector process	4	0.000498929	2.1945e-07	15	P01887, P04202, P04441, P05555, P10107, P11835, P25911, P26151, P29351, P42225, P97290, Q64282, Q6Q899, Q8R3N6, Q9EPB4
GO:0002685	regulation of leukocyte migration	7	0.000498929	2.62291e-07	10	O54890, P04441, P10107, P16110, P25911, P26041, P51910, Q8C147, Q9EPB4, Q9Z0F8
GO:0031638	zymogen activation	7	0.000498929	2.76121e-07	6	P49935, Q01339, Q8BSY0, Q8K0E8, Q8VCM7, Q9EPB4
GO:0032101	regulation of response to external stimulus	4	0.000498929	3.45795e-07	21	P04202, P04441, P10107, P11352, P14602, P25799, P25911, P26151, P29452, P42225, P51880, P51910, P97290, Q01339, Q64282, Q64314, Q6Q899, Q8K0E8, Q8VCM7, Q9EPB4, Q9Z0F8
GO:2000401	regulation of lymphocyte migration	8	0.000498929	3.65407e-07	6	O54890, P26041, P51910, Q8C147, Q9EPB4, Q9Z0F8
GO:0019882	antigen processing and presentation	2	0.000498929	4.63276e-07	13	O70370, P01887, P01901, P01910, P01921, P04441, P14429, P26151, P28063, P49935, Q8HWB2, Q9EQH2, Q9R233
GO:0050776	regulation of immune response	4	0.000498929	4.7312e-07	26	O35309, P01029, P01872, P01887, P04202, P04441, P05555, P10107, P11352, P11835, P14106, P25911, P26040, P26151, P29351, P30681, P49935, P70338, P97290, P98086, Q60710, Q6Q899, Q8CFB4, Q8R3N6, Q9EPB4, Q9Z0E6
GO:0043207	response to external biotic stimulus	3	0.000498929	4.74187e-07	22	O35639, P01872, P01887, P04202, P08905, P11352, P14602, P25799, P26151, P29452, P30681, P48759, P49290, P70338, Q60710, Q64339, Q64345, Q64524, Q6Q899, Q8K0E8, Q9EPB4, Q9Z0F8
GO:0051248	negative regulation of protein metabolic process	6	0.000498929	5.42907e-07	30	O08800, O35309, P01029, P04202, P11352, P12246, P14602, P25799, P25911, P26040, P28665, P29351, P48759, P51910, P97290, P97496, Q00519, Q00898, Q61702, Q61703, Q61704, Q64339, Q7TSU7, Q8BTM8, Q91WP6, Q921Z5, Q9EPB4, Q9JLV6, Q9WUU7, Q9Z0E6
GO:0070527	platelet aggregation	5	0.000498929	5.44796e-07	5	O54890, P29351, Q8K0E8, Q8K1B8, Q8VCM7
GO:0043086	negative regulation of catalytic activity	4	0.000498929	5.6797e-07	22	O08800, O35639, P01029, P10107, P11352, P12246, P14602, P25799, P25911, P29351, P48759, P70338, P97290, Q00898, Q3TDN2, Q61646, Q61702, Q61703, Q61704, Q91WP6, Q921Z5, Q9EPB4
GO:0002682	regulation of immune system process	3	0.000498929	6.05966e-07	40	O35309, O54890, P01029, P01872, P01887, P04202, P04441, P05555, P10107, P11352, P11835, P12246, P14106, P16110, P25911, P26040, P26041, P26151, P29351, P30681, P42225, P49935, P51910, P70338, P97290, P98086, Q00915, Q02105, Q5U5M8, Q60710, Q64282, Q6Q899, Q8C147, Q8CFB4, Q8R3N6, Q99P91, Q9EPB4, Q9EQN3, Q9Z0E6, Q9Z0F8
GO:0048002	antigen processing and presentation of peptide antigen	3	0.000498929	6.68162e-07	10	O70370, P01887, P01901, P04441, P14429, P26151, P49935, Q8HWB2, Q9EQH2, Q9R233
GO:0019885	antigen processing and presentation of endogenous peptide antigen via MHC class I	5	0.000498929	6.75378e-07	4	P01887, P49935, Q9EQH2, Q9R233
GO:0002483	antigen processing and presentation of endogenous peptide antigen	4	0.000498929	6.75378e-07	4	P01887, P49935, Q9EQH2, Q9R233
GO:0001818	negative regulation of cytokine production	5	0.000498929	6.87755e-07	12	O35309, P04202, P10107, P25799, P26040, P49290, P51910, P97429, Q64314, Q99P91, Q9EPB4, Q9Z0E6
GO:0051704	multi-organism process	1	0.000498929	6.89133e-07	25	O35639, P01872, P04202, P08905, P10605, P11352, P12246, P14602, P20060, P22005, P24369, P26151, P29416, P30681, P48759, P49290, Q60710, Q64339, Q64345, Q64524, Q6Q899, Q8K0E8, Q8R3N6, Q9EPB4, Q9Z0F8
GO:0030162	regulation of proteolysis	6	0.000498929	7.50245e-07	24	O08800, P01029, P11352, P25911, P28063, P28076, P28665, P42225, P49935, P97290, P97372, P97496, Q00519, Q00898, Q61702, Q61703, Q61704, Q8BSY0, Q8VDD5, Q91WP6, Q921Z5, Q9D3P8, Q9EPB4, Q9WUU7
GO:0051241	negative regulation of multicellular organismal process	4	0.000498929	7.66492e-07	26	O35309, P01887, P04202, P04441, P10107, P12246, P20152, P25799, P25911, P26040, P42225, P49290, P51910, P70338, P97429, Q00519, Q01339, Q02105, Q61599, Q64314, Q8K0E8, Q8R3N6, Q8VCM7, Q99P91, Q9EPB4, Q9Z0E6
GO:0006955	immune response	2	0.000498929	7.70167e-07	24	O70370, P01029, P01872, P01901, P01910, P01921, P04441, P12246, P14106, P14429, P25799, P26151, P29351, P30681, P48759, P49935, P97821, P98086, Q61878, Q64524, Q8HWB2, Q8K0E8, Q9EQH2, Q9Z0F8
GO:0002376	immune system process	1	0.000498929	7.79891e-07	44	O35639, O35955, O70370, P01029, P01872, P01887, P01901, P01910, P01921, P04202, P04441, P10107, P11835, P12246, P14106, P14429, P16110, P25799, P25911, P26041, P26151, P28063, P28076, P29351, P30681, P48759, P49290, P49935, P97821, P98086, Q60710, Q61233, Q61878, Q64339, Q64345, Q64524, Q6Q899, Q8C147, Q8HWB2, Q8K0E8, Q9EPB4, Q9EQH2, Q9R233, Q9Z0F8
GO:0001817	regulation of cytokine production	4	0.000500213	8.61475e-07	25	O35309, P01887, P04202, P04441, P10107, P14602, P25799, P25911, P26040, P29452, P30681, P42225, P49290, P51910, P97429, Q61878, Q64314, Q64339, Q6Q899, Q8CFB4, Q99P91, Q9EPB4, Q9JKF1, Q9Z0E6, Q9Z0F8
GO:0019883	antigen processing and presentation of endogenous antigen	3	0.000500213	8.65499e-07	4	P01887, P49935, Q9EQH2, Q9R233
GO:0051707	response to other organism	4	0.000500213	8.70543e-07	18	O35639, P01872, P04202, P08905, P11352, P14602, P26151, P30681, P48759, P49290, Q60710, Q64339, Q64345, Q64524, Q6Q899, Q8K0E8, Q9EPB4, Q9Z0F8
GO:0031347	regulation of defense response	5	0.000500213	8.82787e-07	17	O35309, P10107, P11352, P25799, P25911, P26151, P29452, P30681, P42225, P51910, P70338, P97290, Q60710, Q64282, Q6Q899, Q8CFB4, Q9EPB4
GO:0006952	defense response	3	0.000509357	9.49291e-07	26	O35639, P01029, P01872, P04202, P04441, P08905, P12246, P22005, P25799, P26151, P29351, P30681, P48759, P49290, Q60710, Q60766, Q61635, Q62293, Q64339, Q64345, Q64524, Q8K0E8, Q9EPB4, Q9QZ85, Q9Z0F8, Q9Z2A9
GO:0052547	regulation of peptidase activity	7	0.000509357	9.65532e-07	19	O08800, P01029, P11352, P25911, P28063, P28076, P42225, P49935, P97290, P97372, Q00519, Q00898, Q61702, Q61703, Q61704, Q8BSY0, Q91WP6, Q921Z5, Q9EPB4
GO:0002252	immune effector process	2	0.000509357	9.85761e-07	16	O35639, P01029, P01872, P04441, P14106, P26151, P29351, P48759, P49935, P97821, P98086, Q60710, Q61233, Q64339, Q64345, Q9EPB4
GO:0002683	negative regulation of immune system process	4	0.000509357	1.00166e-06	16	O35309, P04202, P04441, P10107, P11352, P12246, P25911, P26040, P29351, P51910, P97290, Q02105, Q8R3N6, Q99P91, Q9EQN3, Q9Z0E6
GO:0070887	cellular response to chemical stimulus	3	0.000512826	1.03477e-06	30	O54890, O70370, P01887, P10107, P10126, P10605, P20152, P25799, P25911, P26040, P26041, P29452, P30681, P42225, P47713, P49935, P63080, P70338, Q60766, Q61635, Q62148, Q62293, Q64282, Q64345, Q6Q899, Q8C147, Q91VS7, Q9EPB4, Q9JKF1, Q9QZ85
GO:0071310	cellular response to organic substance	4	0.000512826	1.0602e-06	27	O54890, O70370, P10107, P10126, P10605, P20152, P25799, P25911, P26040, P26041, P29452, P30681, P42225, P49935, P63080, P70338, Q60766, Q61635, Q62148, Q62293, Q64282, Q64345, Q6Q899, Q8C147, Q9EPB4, Q9JKF1, Q9QZ85
GO:0052548	regulation of endopeptidase activity	8	0.000514743	1.10272e-06	19	O08800, P01029, P11352, P25911, P28063, P28076, P42225, P49935, P97290, P97372, Q00519, Q00898, Q61702, Q61703, Q61704, Q8BSY0, Q91WP6, Q921Z5, Q9EPB4
GO:0042221	response to chemical	2	0.000516555	1.16872e-06	43	O54890, O70370, P01887, P04202, P10107, P10126, P10605, P11352, P20152, P25799, P25911, P26040, P26041, P29452, P30681, P42225, P47713, P49935, P51910, P63002, P63080, P70338, Q3TDN2, Q5U5M8, Q60766, Q61635, Q61646, Q62087, Q62148, Q62293, Q64282, Q64339, Q64345, Q6Q899, Q8BQU6, Q8C147, Q8K0E8, Q8VCM7, Q91VS7, Q9EPB4, Q9JKF1, Q9QZ85, Q9Z0F8
GO:0044092	negative regulation of molecular function	3	0.000516555	1.17603e-06	29	O08800, O35639, P01029, P01887, P10107, P11352, P12246, P14602, P25799, P25911, P29351, P48759, P63002, P70338, P97290, P97429, Q00898, Q3TDN2, Q61646, Q61702, Q61703, Q61704, Q64282, Q6P5H2, Q8BTM8, Q91WP6, Q921Z5, Q9EPB4, Q9WUU7
GO:0009607	response to biotic stimulus	2	0.000516555	1.19814e-06	22	O35639, P01872, P01887, P04202, P08905, P11352, P14602, P25799, P26151, P29452, P30681, P48759, P49290, P70338, Q60710, Q64339, Q64345, Q64524, Q6Q899, Q8K0E8, Q9EPB4, Q9Z0F8
GO:0002449	lymphocyte mediated immunity	4	0.000625807	1.53565e-06	6	P01029, P04441, P26151, P29351, P49935, P97821
GO:0009605	response to external stimulus	2	0.000625807	1.55736e-06	28	O35639, P01872, P01887, P04202, P08905, P11352, P14602, P22005, P25799, P26151, P29452, P30681, P42225, P48759, P49290, P63002, P70338, P97445, Q60710, Q64339, Q64345, Q64524, Q6PF93, Q6Q899, Q8K0E8, Q8VE19, Q9EPB4, Q9Z0F8
GO:0051246	regulation of protein metabolic process	5	0.000625807	1.57777e-06	54	O08800, O35309, O54890, P01029, P04202, P04441, P10126, P11352, P11835, P12246, P14602, P20152, P25799, P25911, P26040, P26041, P28063, P28076, P28665, P29351, P42225, P43276, P48759, P49935, P51910, P70338, P97290, P97372, P97496, Q00519, Q00898, Q61263, Q61702, Q61703, Q61704, Q64339, Q7TSU7, Q8BSY0, Q8BTM8, Q8K0E8, Q8VCM7, Q8VDD5, Q91WP6, Q921Z5, Q99P91, Q9CYL5, Q9D3P8, Q9D4J1, Q9EPB4, Q9JKF1,…
GO:0051239	regulation of multicellular organismal process	3	0.00067543	1.73915e-06	48	O35309, O35639, P01887, P04202, P04441, P10107, P11352, P12246, P14602, P20152, P24369, P25799, P25911, P26040, P29351, P29452, P30681, P42225, P49290, P49935, P51910, P70338, P97290, P97429, P97445, Q00519, Q00915, Q01339, Q02105, Q3UHD9, Q61599, Q61878, Q64314, Q64339, Q6Q899, Q8BSY0, Q8CFB4, Q8K0E8, Q8R3N6, Q8VCM7, Q99P91, Q9CYL5, Q9EPB4, Q9EQH2, Q9JKF1, Q9Z0E6, Q9Z0F8, Q9Z1Q5
GO:0010033	response to organic substance	3	0.00067543	1.77099e-06	34	O54890, O70370, P01887, P04202, P10107, P10126, P10605, P20152, P25799, P25911, P26040, P26041, P29452, P30681, P42225, P49935, P63002, P63080, P70338, Q3TDN2, Q60766, Q61635, Q62148, Q62293, Q64282, Q64339, Q64345, Q6Q899, Q8C147, Q91VS7, Q9EPB4, Q9JKF1, Q9QZ85, Q9Z0F8
GO:0048523	negative regulation of cellular process	4	0.000676905	1.80899e-06	76	O08800, O35309, P01029, P01887, P04202, P04441, P10107, P11352, P12246, P14602, P15864, P16110, P20152, P24452, P25799, P25911, P26040, P28665, P29351, P30681, P42225, P43276, P43277, P48759, P49935, P51910, P63002, P63080, P70338, P84228, P97290, P97429, P97445, P97496, Q00519, Q00898, Q01339, Q02105, Q3UHD9, Q61599, Q61646, Q61702, Q61703, Q61704, Q62087, Q62148, Q64314, Q64339, Q64345, Q64522,…
GO:0001906	cell killing	1	0.000693388	1.88801e-06	6	P08905, P26151, P29351, P49935, P97821, Q64524
GO:0050896	response to stimulus	1	0.000693597	1.92355e-06	78	O35639, O54890, O70370, P01029, P01872, P01887, P01901, P01910, P01921, P04202, P04441, P08905, P10107, P10126, P10605, P11352, P12246, P14106, P14429, P14602, P20152, P22005, P25799, P25911, P26040, P26041, P26151, P29351, P29452, P30681, P42225, P47713, P48759, P49290, P49935, P51910, P63002, P63080, P70338, P97445, P97821, P98086, Q01339, Q3TDN2, Q3UIR3, Q5U5M8, Q60710, Q60766, Q61635, Q61646,…
GO:0065008	regulation of biological quality	2	0.000695035	1.96258e-06	56	O89050, P01887, P04202, P04441, P10107, P11352, P20060, P20152, P21981, P24369, P24452, P25799, P25911, P26040, P26041, P29351, P29416, P29452, P30681, P42225, P43276, P45377, P48759, P49935, P63080, P70338, P97290, P97445, P97449, Q00915, Q01339, Q3TRM8, Q3UQ44, Q5U5M8, Q61263, Q62148, Q641K1, Q64314, Q8BJ05, Q8BSY0, Q8BTM8, Q8CC35, Q8K0E8, Q8VCM7, Q8VDD5, Q9EPB4, Q9EQH2, Q9EQN3, Q9ERG0, Q9ERL7,…
GO:0002684	positive regulation of immune system process	4	0.000703529	2.09299e-06	21	O54890, P01029, P01872, P01887, P04202, P04441, P05555, P10107, P11835, P14106, P16110, P25911, P26151, P30681, P42225, P98086, Q5U5M8, Q6Q899, Q8C147, Q9EPB4, Q9Z0F8
GO:0080134	regulation of response to stress	4	0.000729488	2.31316e-06	27	O35309, P04441, P10107, P11352, P14602, P25799, P25911, P26040, P26151, P29452, P30681, P42225, P51910, P70338, P97290, Q00519, Q01339, Q3UIR3, Q60710, Q64282, Q64314, Q6Q899, Q8CFB4, Q8K0E8, Q8R3N6, Q8VCM7, Q9EPB4
GO:0010941	regulation of cell death	4	0.000729488	2.35414e-06	33	P04202, P04441, P10107, P11352, P14602, P16110, P21981, P25911, P29452, P30681, P42225, P49935, P63002, P63080, P97445, P97821, Q00519, Q01339, Q3UHD9, Q61646, Q62148, Q64314, Q64345, Q8BTM8, Q8C147, Q8K0E8, Q8VCM7, Q921Z5, Q99P91, Q9D110, Q9EPB4, Q9EQN3, Q9WUU7
GO:0031324	negative regulation of cellular metabolic process	5	0.000752152	2.54105e-06	46	O08800, O35309, P01029, P04202, P11352, P12246, P14602, P15864, P25799, P25911, P26040, P28665, P29351, P30681, P43276, P43277, P48759, P51910, P63002, P70338, P84228, P97290, P97445, P97496, Q00519, Q00898, Q61646, Q61702, Q61703, Q61704, Q62087, Q64314, Q64339, Q64522, Q7TSU7, Q8BJ05, Q8BTM8, Q8CGP7, Q8R3N6, Q91WP6, Q921Z5, Q9EPB4, Q9JKF1, Q9JLV6, Q9WUU7, Q9Z0E6
GO:2000404	regulation of T cell migration	9	0.000773127	2.68988e-06	5	O54890, P51910, Q8C147, Q9EPB4, Q9Z0F8
GO:0048519	negative regulation of biological process	3	0.000783994	2.76722e-06	79	O08800, O35309, P01029, P01887, P04202, P04441, P10107, P11352, P12246, P14602, P15864, P16110, P20152, P24452, P25799, P25911, P26040, P28665, P29351, P30681, P42225, P43276, P43277, P48759, P49290, P49935, P51880, P51910, P63002, P63080, P70338, P84228, P97290, P97429, P97445, P97496, Q00519, Q00898, Q01339, Q02105, Q3UHD9, Q61599, Q61646, Q61702, Q61703, Q61704, Q62087, Q62148, Q64282, Q64314,…
GO:0030335	positive regulation of cell migration	7	0.000848435	3.08024e-06	15	O35639, O54890, P04202, P04441, P10107, P14602, P16110, P25911, P49935, Q8C147, Q8K1B8, Q99P91, Q9CYL5, Q9EPB4, Q9Z0F8
GO:0030334	regulation of cell migration	6	0.000855152	3.21666e-06	21	O35639, O54890, P04202, P04441, P10107, P14602, P16110, P25911, P26041, P49935, P51910, Q01339, Q61599, Q6Q899, Q8BTM8, Q8C147, Q8K1B8, Q99P91, Q9CYL5, Q9EPB4, Q9Z0F8
GO:0048518	positive regulation of biological process	3	0.000868314	3.32755e-06	83	O35309, O35639, O54890, O70370, P01029, P01872, P01887, P04202, P04441, P05555, P07091, P10107, P11352, P11835, P14106, P14602, P16110, P20060, P20152, P21981, P24369, P25799, P25911, P26040, P26041, P26151, P28667, P29351, P29452, P30681, P41731, P42225, P43276, P48759, P49290, P49935, P63002, P70338, P97372, P97496, P97821, P98086, Q00519, Q01339, Q3UCQ1, Q3UHD9, Q3UIR3, Q3UQ44, Q5U5M8, Q61233,…
GO:0034109	homotypic cell-cell adhesion	4	0.000894698	3.56399e-06	5	O54890, P29351, Q8K0E8, Q8K1B8, Q8VCM7
GO:2000147	positive regulation of cell motility	6	0.00096594	4.02878e-06	15	O35639, O54890, P04202, P04441, P10107, P14602, P16110, P25911, P49935, Q8C147, Q8K1B8, Q99P91, Q9CYL5, Q9EPB4, Q9Z0F8
GO:0065009	regulation of molecular function	2	0.00096594	4.07887e-06	54	O08800, O35639, O54890, O70370, P01029, P01887, P04202, P04441, P10107, P10605, P11352, P12246, P14602, P22005, P25799, P25911, P28063, P28076, P29351, P30681, P42225, P48759, P49935, P63002, P70338, P97290, P97372, P97429, Q00519, Q00898, Q01339, Q3TDN2, Q3UHD9, Q3UIR3, Q3UQ44, Q60949, Q61599, Q61646, Q61702, Q61703, Q61704, Q64282, Q6P5H2, Q8BSY0, Q8BTM8, Q8BYW1, Q8C147, Q91WP6, Q921Z5, Q99P91,…
GO:0048584	positive regulation of response to stimulus	4	0.00104256	4.46843e-06	36	P01029, P01872, P01887, P04202, P04441, P05555, P07091, P10107, P11352, P11835, P14106, P14602, P25799, P25911, P26151, P29351, P29452, P30681, P41731, P49935, P70338, P97821, P98086, Q00519, Q01339, Q3UHD9, Q6Q899, Q8BTM8, Q8CFB4, Q8K0E8, Q8VCM7, Q8VE19, Q9CYL5, Q9EPB4, Q9WVB0, Q9Z0F8
GO:0051272	positive regulation of cellular component movement	5	0.00109648	4.75482e-06	15	O35639, O54890, P04202, P04441, P10107, P14602, P16110, P25911, P49935, Q8C147, Q8K1B8, Q99P91, Q9CYL5, Q9EPB4, Q9Z0F8
GO:0030155	regulation of cell adhesion	3	0.00112399	4.93079e-06	17	O54890, P04202, P04441, P10107, P21981, P25911, P29351, P51910, Q62011, Q8BTM8, Q8C147, Q8K0E8, Q8K1B8, Q8VCM7, Q99P91, Q9EPB4, Q9Z0E6
GO:0050790	regulation of catalytic activity	3	0.00121764	5.44817e-06	44	O08800, O35639, O54890, P01029, P04202, P04441, P10107, P10605, P11352, P12246, P14602, P25799, P25911, P28063, P28076, P29351, P30681, P42225, P48759, P49935, P70338, P97290, P97372, Q00519, Q00898, Q01339, Q3TDN2, Q3UHD9, Q3UIR3, Q3UQ44, Q60949, Q61599, Q61646, Q61702, Q61703, Q61704, Q8BSY0, Q8BYW1, Q8C147, Q91WP6, Q921Z5, Q9EPB4, Q9JKF1, Q9JLV6
GO:0001819	positive regulation of cytokine production	5	0.00130384	5.91697e-06	13	P01887, P04202, P04441, P10107, P14602, P29452, P30681, P42225, P49290, Q64314, Q6Q899, Q9EPB4, Q9Z0F8
GO:2000145	regulation of cell motility	5	0.00137679	6.31745e-06	21	O35639, O54890, P04202, P04441, P10107, P14602, P16110, P25911, P26041, P49935, P51910, Q01339, Q61599, Q6Q899, Q8BTM8, Q8C147, Q8K1B8, Q99P91, Q9CYL5, Q9EPB4, Q9Z0F8
GO:0035458	cellular response to interferon-beta	6	0.00139557	6.474e-06	5	P42225, Q60766, Q61635, Q62293, Q9QZ85
GO:0032268	regulation of cellular protein metabolic process	6	0.00147786	6.93028e-06	46	O08800, O35309, O54890, P01029, P04202, P04441, P10126, P11352, P11835, P14602, P20152, P25911, P26040, P26041, P28665, P29351, P42225, P43276, P49935, P70338, P97290, P97372, P97496, Q00519, Q00898, Q61702, Q61703, Q61704, Q64339, Q7TSU7, Q8BSY0, Q8K0E8, Q8VCM7, Q8VDD5, Q91WP6, Q921Z5, Q99P91, Q9CYL5, Q9D3P8, Q9D4J1, Q9EPB4, Q9JKF1, Q9JLV6, Q9WUU7, Q9WVB0, Q9Z0E6
GO:0048522	positive regulation of cellular process	4	0.00149125	7.12441e-06	74	O35309, O35639, O54890, P01872, P01887, P04202, P04441, P05555, P07091, P10107, P11352, P11835, P14602, P16110, P20060, P20152, P21981, P25799, P25911, P26040, P26041, P26151, P28667, P29351, P29452, P30681, P41731, P42225, P43276, P48759, P49935, P63002, P70338, P97372, P97496, P97821, Q00519, Q3UCQ1, Q3UHD9, Q3UIR3, Q3UQ44, Q5U5M8, Q61233, Q61263, Q61646, Q62011, Q62148, Q64314, Q6PF93, Q6Q899,…
GO:0009617	response to bacterium	5	0.00149125	7.14951e-06	11	O35639, P01872, P08905, P11352, P26151, P30681, Q64339, Q64524, Q8K0E8, Q9EPB4, Q9Z0F8
GO:0051270	regulation of cellular component movement	4	0.00149125	7.21862e-06	22	O35639, O54890, P04202, P04441, P10107, P14602, P16110, P25911, P26041, P49935, P51910, Q01339, Q61599, Q62011, Q6Q899, Q8BTM8, Q8C147, Q8K1B8, Q99P91, Q9CYL5, Q9EPB4, Q9Z0F8
GO:0007155	cell adhesion	2	0.00150918	7.38151e-06	18	O08800, O54890, O89050, P05555, P11835, P26040, P26041, P29351, P41731, Q5F226, Q64314, Q7TSU7, Q8K0E8, Q8K1B8, Q8VCM7, Q8VDD5, Q9DAW9, Q9Z0F8
GO:0032879	regulation of localization	3	0.00156603	7.82604e-06	44	O35639, O54890, O70370, P01887, P04202, P04441, P05555, P10107, P11835, P14602, P16110, P25911, P26040, P26041, P26151, P29351, P29452, P41731, P48759, P49935, P51910, P97429, P97445, Q01339, Q3UIR3, Q60949, Q61233, Q61599, Q62011, Q64314, Q6Q899, Q8BSY0, Q8BTM8, Q8C147, Q8CFB4, Q8K0E8, Q8K1B8, Q8VCM7, Q99P91, Q9CYL5, Q9EPB4, Q9Z0E6, Q9Z0F8, Q9Z1Q5
GO:0040017	positive regulation of locomotion	4	0.00156603	7.88684e-06	15	O35639, O54890, P04202, P04441, P10107, P14602, P16110, P25911, P49935, Q8C147, Q8K1B8, Q99P91, Q9CYL5, Q9EPB4, Q9Z0F8
GO:0060627	regulation of vesicle-mediated transport	5	0.00156603	7.89649e-06	16	P01887, P05555, P10107, P11835, P16110, P25911, P26040, P26041, P26151, P41731, P48759, P97445, Q60949, Q8K0E8, Q8VCM7, Q9EPB4
GO:0098609	cell-cell adhesion	3	0.00157641	8.06967e-06	14	O08800, O54890, P11835, P26040, P26041, P29351, Q5F226, Q64314, Q7TSU7, Q8K0E8, Q8K1B8, Q8VCM7, Q8VDD5, Q9DAW9
GO:0050707	regulation of cytokine secretion	8	0.00161227	8.37352e-06	9	P10107, P25911, P26040, P29452, P97429, Q64314, Q6Q899, Q9EPB4, Q9Z0E6
GO:0098542	defense response to other organism	5	0.00175157	9.27285e-06	13	O35639, P01872, P08905, P26151, P30681, P49290, Q60710, Q64339, Q64345, Q64524, Q8K0E8, Q9EPB4, Q9Z0F8
GO:0048583	regulation of response to stimulus	3	0.00190278	1.02661e-05	56	O35309, P01029, P01872, P01887, P04202, P04441, P05555, P07091, P10107, P11352, P11835, P14106, P14602, P16110, P22005, P25799, P25911, P26040, P26151, P29351, P29452, P30681, P41731, P42225, P49935, P51880, P51910, P63002, P70338, P97290, P97445, P97821, P98086, Q00519, Q01339, Q3UHD9, Q3UIR3, Q60710, Q61599, Q64282, Q64314, Q64524, Q6Q899, Q8BTM8, Q8BYW1, Q8CFB4, Q8K0E8, Q8R3N6, Q8VCM7, Q8VE19,…
GO:0022610	biological adhesion	1	0.00193462	1.05355e-05	18	O08800, O54890, O89050, P05555, P11835, P26040, P26041, P29351, P41731, Q5F226, Q64314, Q7TSU7, Q8K0E8, Q8K1B8, Q8VCM7, Q8VDD5, Q9DAW9, Q9Z0F8
GO:0002443	leukocyte mediated immunity	3	0.00199472	1.10639e-05	6	P01029, P04441, P26151, P29351, P49935, P97821
GO:1900041	negative regulation of interleukin-2 secretion	10	0.00204896	1.15714e-05	3	P26040, Q64314, Q9Z0E6
GO:0016584	nucleosome positioning	6	0.00204896	1.15714e-05	3	P15864, P43276, P43277
GO:0051172	negative regulation of nitrogen compound metabolic process	5	0.00214304	1.22107e-05	42	O08800, O35309, P01029, P04202, P11352, P12246, P14602, P15864, P25799, P25911, P26040, P28665, P29351, P30681, P43276, P43277, P48759, P51910, P63002, P70338, P84228, P97290, P97496, Q00519, Q00898, Q61702, Q61703, Q61704, Q64314, Q64339, Q64522, Q7TSU7, Q8BJ05, Q8BTM8, Q8CGP7, Q8R3N6, Q91WP6, Q921Z5, Q9EPB4, Q9JLV6, Q9WUU7, Q9Z0E6
GO:0034728	nucleosome organization	5	0.00224216	1.30017e-05	8	P10854, P15864, P30681, P43276, P43277, P84228, P97496, Q64524
GO:0070228	regulation of lymphocyte apoptotic process	8	0.00230565	1.35315e-05	5	P04441, P16110, P25911, Q8C147, Q9EQN3
GO:0002478	antigen processing and presentation of exogenous peptide antigen	4	0.00253246	1.53809e-05	3	P01887, P04441, P26151
GO:0009892	negative regulation of metabolic process	4	0.00253246	1.53814e-05	46	O08800, O35309, P01029, P04202, P11352, P12246, P14602, P15864, P25799, P25911, P26040, P28665, P29351, P30681, P43276, P43277, P48759, P51910, P63002, P70338, P84228, P97290, P97445, P97496, Q00519, Q00898, Q61646, Q61702, Q61703, Q61704, Q62087, Q64314, Q64339, Q64522, Q7TSU7, Q8BJ05, Q8BTM8, Q8CGP7, Q8R3N6, Q91WP6, Q921Z5, Q9EPB4, Q9JKF1, Q9JLV6, Q9WUU7, Q9Z0E6
GO:0035456	response to interferon-beta	5	0.00253246	1.54739e-05	5	P42225, Q60766, Q61635, Q62293, Q9QZ85
GO:0045861	negative regulation of proteolysis	8	0.00253246	1.54755e-05	13	O08800, P01029, P11352, P28665, P97290, P97496, Q00898, Q61702, Q61703, Q61704, Q91WP6, Q921Z5, Q9WUU7
GO:0006334	nucleosome assembly	7	0.00253246	1.56302e-05	7	P10854, P15864, P30681, P43276, P43277, P84228, Q64524
GO:0030212	hyaluronan metabolic process	7	0.00253246	1.57066e-05	4	P04202, Q61702, Q61703, Q61704
GO:0044869	negative regulation by host of viral exo-alpha-sialidase activity	10	0.00262944	1.73687e-05	2	P12246, P48759
GO:0044866	modulation by host of viral exo-alpha-sialidase activity	9	0.00262944	1.73687e-05	2	P12246, P48759
GO:0044867	modulation by host of viral catalytic activity	8	0.00262944	1.73687e-05	2	P12246, P48759
GO:0052403	negative regulation by host of symbiont catalytic activity	8	0.00262944	1.73687e-05	2	P12246, P48759
GO:0044871	negative regulation by host of viral glycoprotein metabolic process	8	0.00262944	1.73687e-05	2	P12246, P48759
GO:0044870	modulation by host of viral glycoprotein metabolic process	7	0.00262944	1.73687e-05	2	P12246, P48759
GO:0052199	negative regulation of catalytic activity in other organism involved in symbiotic interaction	7	0.00262944	1.73687e-05	2	P12246, P48759
GO:0032269	negative regulation of cellular protein metabolic process	7	0.00273798	1.82744e-05	24	O08800, P01029, P04202, P11352, P14602, P25911, P26040, P28665, P29351, P97290, P97496, Q00519, Q00898, Q61702, Q61703, Q61704, Q64339, Q7TSU7, Q91WP6, Q921Z5, Q9EPB4, Q9JLV6, Q9WUU7, Q9Z0E6
GO:0050778	positive regulation of immune response	5	0.00273798	1.84969e-05	15	P01029, P01872, P01887, P04202, P04441, P05555, P10107, P11835, P14106, P25911, P26151, P30681, P98086, Q6Q899, Q9EPB4
GO:0042981	regulation of apoptotic process	6	0.00273798	1.84998e-05	29	P04202, P04441, P10107, P11352, P14602, P16110, P21981, P25911, P29452, P30681, P42225, P49935, P63002, P63080, P97445, P97821, Q00519, Q01339, Q3UHD9, Q62148, Q64345, Q8BTM8, Q8C147, Q8K0E8, Q8VCM7, Q921Z5, Q9D110, Q9EPB4, Q9EQN3
GO:0040012	regulation of locomotion	3	0.00274664	1.86969e-05	21	O35639, O54890, P04202, P04441, P10107, P14602, P16110, P25911, P26041, P49935, P51910, Q01339, Q61599, Q6Q899, Q8BTM8, Q8C147, Q8K1B8, Q99P91, Q9CYL5, Q9EPB4, Q9Z0F8
GO:0032928	regulation of superoxide anion generation	7	0.0028306	1.95538e-05	4	P04202, P05555, P11835, Q62087
GO:0042742	defense response to bacterium	6	0.00296119	2.06053e-05	10	O35639, P01872, P08905, P26151, P30681, Q64339, Q64524, Q8K0E8, Q9EPB4, Q9Z0F8
GO:0033619	membrane protein proteolysis	6	0.00303698	2.12858e-05	5	P04202, P49935, Q8VDD5, Q9EQH2, Q9Z0F8
GO:0022407	regulation of cell-cell adhesion	4	0.00308689	2.17912e-05	11	P04202, P04441, P10107, P25911, P29351, Q8C147, Q8K0E8, Q8K1B8, Q8VCM7, Q99P91, Q9EPB4
GO:0043067	regulation of programmed cell death	5	0.00316029	2.24893e-05	29	P04202, P04441, P10107, P11352, P14602, P16110, P21981, P25911, P29452, P30681, P42225, P49935, P63002, P63080, P97445, P97821, Q00519, Q01339, Q3UHD9, Q62148, Q64345, Q8BTM8, Q8C147, Q8K0E8, Q8VCM7, Q921Z5, Q9D110, Q9EPB4, Q9EQN3
GO:0050829	defense response to Gram-negative bacterium	7	0.00316029	2.26281e-05	5	P01872, P08905, P30681, Q64524, Q9EPB4
GO:0048585	negative regulation of response to stimulus	4	0.00316728	2.28379e-05	28	O35309, P04202, P04441, P10107, P11352, P14602, P16110, P25799, P25911, P26040, P29351, P30681, P42225, P51880, P51910, P63002, P97290, Q00519, Q64314, Q64524, Q8BYW1, Q8CFB4, Q8K0E8, Q8R3N6, Q8VCM7, Q9EPB4, Q9Z0E6, Q9Z0F8
GO:0051250	negative regulation of lymphocyte activation	7	0.00320428	2.32663e-05	7	P04202, P04441, P10107, P25911, P29351, Q8R3N6, Q99P91
GO:2000406	positive regulation of T cell migration	10	0.0032896	2.40516e-05	4	O54890, Q8C147, Q9EPB4, Q9Z0F8
GO:0050793	regulation of developmental process	3	0.00338032	2.48854e-05	40	O35639, O54890, O89050, P01887, P04202, P04441, P10107, P11352, P12246, P14602, P20060, P20152, P24369, P25911, P26040, P26041, P29351, P30681, P42225, P49935, P70338, P97445, Q00519, Q00915, Q01339, Q02105, Q3UHD9, Q61599, Q62011, Q64314, Q64339, Q6PF93, Q8BTM8, Q8C079, Q8R3N6, Q8VDD5, Q9CYL5, Q9EQH2, Q9Z0E6, Q9Z1Q5
GO:1903706	regulation of hemopoiesis	5	0.003412	2.52906e-05	11	P01887, P04202, P04441, P10107, P12246, P25911, P29351, P30681, P42225, Q00915, Q02105
GO:0002791	regulation of peptide secretion	6	0.00344957	2.5743e-05	13	P04202, P04441, P10107, P25911, P26040, P29452, P97429, Q64314, Q6Q899, Q8K0E8, Q8VCM7, Q9EPB4, Q9Z0E6
GO:2000377	regulation of reactive oxygen species metabolic process	5	0.00347677	2.61213e-05	8	P04202, P05555, P11835, P48759, Q00519, Q61646, Q62087, Q64314
GO:0043171	peptide catabolic process	6	0.00355309	2.70531e-05	5	P49935, P97449, Q9EQH2, Q9WVJ3, Q9Z2A9
GO:0065007	biological regulation	1	0.00367345	2.8361e-05	148	O08800, O35309, O35639, O54890, O70370, O89050, P01029, P01872, P01887, P04202, P04441, P05555, P07091, P10107, P10126, P10605, P11352, P11835, P12246, P14106, P14602, P15864, P16110, P20060, P20152, P21981, P22005, P24369, P24452, P25799, P25911, P26040, P26041, P26151, P28063, P28076, P28665, P28667, P29351, P29416, P29452, P30681, P41731, P42225, P43276, P43277, P45377, P47713, P48759, P49290,…
GO:0002694	regulation of leukocyte activation	5	0.00367345	2.85251e-05	14	P01872, P04202, P04441, P05555, P10107, P11835, P16110, P25911, P29351, Q5U5M8, Q8C147, Q8R3N6, Q99P91, Q9EPB4
GO:0010951	negative regulation of endopeptidase activity	10	0.00368724	2.88243e-05	10	O08800, P01029, P11352, P97290, Q00898, Q61702, Q61703, Q61704, Q91WP6, Q921Z5
GO:1900046	regulation of hemostasis	4	0.00368724	2.919e-05	6	P25911, P97290, Q01339, Q64314, Q8K0E8, Q8VCM7
GO:0030193	regulation of blood coagulation	7	0.00368724	2.919e-05	6	P25911, P97290, Q01339, Q64314, Q8K0E8, Q8VCM7
GO:0001909	leukocyte mediated cytotoxicity	2	0.00401147	3.21613e-05	4	P26151, P29351, P49935, P97821
GO:0006508	proteolysis	5	0.00407673	3.28901e-05	27	O35955, O70370, P04202, P10605, P16675, P18242, P28063, P28076, P29452, P49935, P97449, P97821, Q01339, Q3TDN2, Q61233, Q61646, Q641K1, Q8BSY0, Q8K0E8, Q8VCM7, Q8VDD5, Q9EPB4, Q9EQH2, Q9WUU7, Q9WVJ3, Q9Z0F8, Q9Z2A9
GO:0030154	cell differentiation	3	0.00419809	3.42926e-05	28	P01887, P04202, P05555, P10107, P10605, P11352, P11835, P16110, P20152, P25911, P26041, P28063, P29351, P42225, P51880, P97429, P97445, Q3UCQ1, Q61263, Q62148, Q62266, Q641K1, Q8VDD5, Q923B6, Q99JR1, Q9DAW9, Q9JLF6, Q9WVA4
GO:0050777	negative regulation of immune response	5	0.00423019	3.47681e-05	7	O35309, P04202, P10107, P11352, P29351, P97290, Q8R3N6
GO:2000106	regulation of leukocyte apoptotic process	7	0.00429864	3.55475e-05	6	P04441, P10107, P16110, P25911, Q8C147, Q9EQN3
GO:0072376	protein activation cascade	5	0.0043037	3.58178e-05	7	P01029, P01872, P14106, P98086, Q01339, Q8K0E8, Q8VCM7
GO:0002703	regulation of leukocyte mediated immunity	5	0.0043037	3.60233e-05	8	P01887, P04202, P05555, P11835, P25911, P26151, P29351, Q8R3N6
GO:0050818	regulation of coagulation	4	0.00436103	3.69429e-05	6	P25911, P97290, Q01339, Q64314, Q8K0E8, Q8VCM7
GO:0010605	negative regulation of macromolecule metabolic process	5	0.00481131	4.1e-05	42	O08800, O35309, P01029, P04202, P11352, P12246, P14602, P15864, P25799, P25911, P26040, P28665, P29351, P30681, P43276, P43277, P48759, P51910, P63002, P70338, P84228, P97290, P97496, Q00519, Q00898, Q61702, Q61703, Q61704, Q64314, Q64339, Q64522, Q7TSU7, Q8BJ05, Q8BTM8, Q8CGP7, Q8R3N6, Q91WP6, Q921Z5, Q9EPB4, Q9JLV6, Q9WUU7, Q9Z0E6
GO:2000403	positive regulation of lymphocyte migration	9	0.00488399	4.21118e-05	4	O54890, Q8C147, Q9EPB4, Q9Z0F8
GO:1902042	negative regulation of extrinsic apoptotic signaling pathway via death domain receptors	10	0.00488399	4.21118e-05	4	P11352, P30681, Q8K0E8, Q8VCM7
GO:0031639	plasminogen activation	8	0.00533556	4.68126e-05	3	Q01339, Q8K0E8, Q8VCM7
GO:0070372	regulation of ERK1 and ERK2 cascade	10	0.00543381	4.79486e-05	10	P04202, P04441, P25911, P26040, P29351, Q8K0E8, Q8VCM7, Q9CYL5, Q9EPB4, Q9Z0E6
GO:0009987	cellular process	1	0.00578942	5.17234e-05	159	F8VPP8, O35309, O35594, O35639, O35955, O54890, O70370, O89050, P01872, P01887, P04202, P04441, P05555, P08030, P08905, P10107, P10126, P10605, P10854, P11352, P11835, P14602, P15864, P16110, P18242, P20060, P20152, P21981, P22005, P24369, P24452, P25206, P25799, P25911, P26040, P26041, P26151, P28063, P29351, P29416, P29452, P30681, P31786, P41731, P42225, P43276, P43277, P45377, P47713, P47968,…
GO:0052203	modulation of catalytic activity in other organism involved in symbiotic interaction	6	0.00578942	5.19623e-05	2	P12246, P48759
GO:0052422	modulation by host of symbiont catalytic activity	7	0.00578942	5.19623e-05	2	P12246, P48759
GO:0050708	regulation of protein secretion	7	0.00579585	5.23123e-05	12	P04202, P10107, P25911, P26040, P29452, P97429, Q64314, Q6Q899, Q8K0E8, Q8VCM7, Q9EPB4, Q9Z0E6
GO:0002460	adaptive immune response based on somatic recombination of immune receptors built from immunoglobulin superfamily domains	4	0.00600498	5.45026e-05	5	P01029, P04441, P26151, P49935, P97821
GO:0098532	histone H3-K27 trimethylation	12	0.00610237	5.6002e-05	3	P15864, P43276, P43277
GO:0002250	adaptive immune response	3	0.00618529	5.73867e-05	6	O70370, P01029, P04441, P26151, P49935, P97821
GO:0050710	negative regulation of cytokine secretion	9	0.00644767	6.01462e-05	5	P10107, P26040, P97429, Q64314, Q9Z0E6
GO:0002819	regulation of adaptive immune response	5	0.00689289	6.46469e-05	7	P01887, P04202, P10107, P26151, P29351, Q8R3N6, Q9EPB4
GO:1902041	regulation of extrinsic apoptotic signaling pathway via death domain receptors	9	0.00702394	6.62302e-05	5	P11352, P16110, P30681, Q8K0E8, Q8VCM7
GO:0010466	negative regulation of peptidase activity	9	0.00703638	6.67023e-05	10	O08800, P01029, P11352, P97290, Q00898, Q61702, Q61703, Q61704, Q91WP6, Q921Z5
GO:0050865	regulation of cell activation	4	0.00707236	6.74e-05	14	P01872, P04202, P04441, P05555, P10107, P11835, P16110, P25911, P29351, Q5U5M8, Q8C147, Q8R3N6, Q99P91, Q9EPB4
GO:0050670	regulation of lymphocyte proliferation	7	0.00743981	7.12769e-05	8	P04202, P04441, P10107, P16110, P25911, P29351, Q99P91, Q9EPB4
GO:0045785	positive regulation of cell adhesion	4	0.0076154	7.33432e-05	11	O54890, P04202, P04441, P10107, P21981, P29351, Q8BTM8, Q8C147, Q8K0E8, Q8VCM7, Q9EPB4
GO:0090322	regulation of superoxide metabolic process	6	0.00762894	7.38582e-05	4	P04202, P05555, P11835, Q62087
GO:0016485	protein processing	6	0.00764469	7.43962e-05	8	O70370, P29452, P49935, Q01339, Q8BSY0, Q8K0E8, Q8VCM7, Q9EPB4
GO:0051336	regulation of hydrolase activity	4	0.00772917	7.56751e-05	29	O08800, P01029, P11352, P12246, P25911, P28063, P28076, P30681, P42225, P48759, P49935, P97290, P97372, Q00519, Q00898, Q01339, Q3UHD9, Q3UQ44, Q60949, Q61702, Q61703, Q61704, Q8BSY0, Q8BYW1, Q8C147, Q91WP6, Q921Z5, Q9EPB4, Q9JKF1
GO:0032944	regulation of mononuclear cell proliferation	6	0.00772917	7.59978e-05	8	P04202, P04441, P10107, P16110, P25911, P29351, Q99P91, Q9EPB4
GO:0002695	negative regulation of leukocyte activation	6	0.00785905	7.76712e-05	7	P04202, P04441, P10107, P25911, P29351, Q8R3N6, Q99P91
GO:0061041	regulation of wound healing	6	0.0079942	7.9695e-05	7	P10107, P25911, P97290, Q01339, Q64314, Q8K0E8, Q8VCM7
GO:0045637	regulation of myeloid cell differentiation	6	0.00824109	8.26935e-05	8	P01887, P04441, P12246, P25911, P30681, P42225, Q00915, Q02105
GO:0032353	negative regulation of hormone biosynthetic process	7	0.00887894	9.04369e-05	3	P25799, P70338, P97445
GO:0070663	regulation of leukocyte proliferation	5	0.00914903	9.36493e-05	8	P04202, P04441, P10107, P16110, P25911, P29351, Q99P91, Q9EPB4
GO:0050789	regulation of biological process	2	0.00940932	9.67881e-05	139	O08800, O35309, O35639, O54890, O70370, O89050, P01029, P01872, P01887, P04202, P04441, P05555, P07091, P10107, P10126, P11352, P11835, P12246, P14106, P14602, P15864, P16110, P20060, P20152, P21981, P22005, P24369, P24452, P25799, P25911, P26040, P26041, P26151, P28063, P28076, P28665, P28667, P29351, P29416, P29452, P30681, P41731, P42225, P43276, P43277, P47713, P48759, P49290, P49935, P51880,…
GO:0051249	regulation of lymphocyte activation	6	0.00986379	0.000102829	12	P01872, P04202, P04441, P10107, P16110, P25911, P29351, Q5U5M8, Q8C147, Q8R3N6, Q99P91, Q9EPB4
GO:0044868	modulation by host of viral molecular function	7	0.00986379	0.000103638	2	P12246, P48759
GO:0002699	positive regulation of immune effector process	5	0.00986379	0.000103673	8	P01887, P04202, P04441, P05555, P10107, P11835, P25911, P26151
GO:0050727	regulation of inflammatory response	6	0.0100895	0.000107346	9	P10107, P11352, P25799, P25911, P26151, P29452, P51910, P97290, Q9EPB4
GO:0030574	collagen catabolic process	3	0.0111961	0.000119684	3	O70370, P10605, Q64449
GO:0002687	positive regulation of leukocyte migration	8	0.0112396	0.000121283	6	O54890, P04441, P16110, Q8C147, Q9EPB4, Q9Z0F8
GO:0060548	negative regulation of cell death	5	0.0115832	0.000126159	20	P04441, P11352, P14602, P16110, P30681, P49935, P63080, P97445, Q01339, Q3UHD9, Q64314, Q64345, Q8BTM8, Q8C147, Q8K0E8, Q8VCM7, Q921Z5, Q99P91, Q9D110, Q9EQN3
GO:0033993	response to lipid	4	0.0116616	0.0001276	12	P04202, P10107, P25799, P25911, P26041, P29452, P30681, P49935, P70338, Q62148, Q9EPB4, Q9Z0F8
GO:1900040	regulation of interleukin-2 secretion	9	0.0123484	0.00013636	3	P26040, Q64314, Q9Z0E6
GO:0016064	immunoglobulin mediated immune response	6	0.0138	0.000154478	3	P01029, P04441, P26151
GO:0090066	regulation of anatomical structure size	3	0.0143265	0.000161094	11	P11352, P24452, P26040, P26041, Q3UQ44, Q8K0E8, Q8VCM7, Q9EPB4, Q9ERG0, Q9ERL7, Q9WV32
GO:0051049	regulation of transport	4	0.0147181	0.000166239	30	O70370, P01887, P04202, P04441, P05555, P10107, P11835, P16110, P25911, P26040, P26041, P26151, P29351, P29452, P41731, P48759, P51910, P97429, P97445, Q60949, Q61233, Q64314, Q6Q899, Q8BSY0, Q8BTM8, Q8K0E8, Q8VCM7, Q9EPB4, Q9Z0E6, Q9Z1Q5
GO:1902966	positive regulation of protein localization to early endosome	8	0.0148301	0.000172254	2	P26040, P26041
GO:1902965	regulation of protein localization to early endosome	7	0.0148301	0.000172254	2	P26040, P26041
GO:1903016	negative regulation of exo-alpha-sialidase activity	6	0.0148301	0.000172254	2	P12246, P48759
GO:1903015	regulation of exo-alpha-sialidase activity	5	0.0148301	0.000172254	2	P12246, P48759
GO:0019884	antigen processing and presentation of exogenous antigen	3	0.0148301	0.00017409	3	P01887, P04441, P26151
GO:1902106	negative regulation of leukocyte differentiation	7	0.0149059	0.000175876	5	P04441, P10107, P12246, P25911, Q02105
GO:0050866	negative regulation of cell activation	5	0.0150935	0.000178851	7	P04202, P04441, P10107, P25911, P29351, Q8R3N6, Q99P91
GO:0051046	regulation of secretion	5	0.0153264	0.000182384	16	P04202, P04441, P05555, P10107, P11835, P25911, P26040, P29452, P97429, P97445, Q64314, Q6Q899, Q8K0E8, Q8VCM7, Q9EPB4, Q9Z0E6
GO:0007159	leukocyte cell-cell adhesion	4	0.015455	0.000184693	4	P11835, P26040, P26041, Q8K1B8
GO:0034097	response to cytokine	4	0.015813	0.000189769	13	P20152, P25799, P42225, P63002, Q60766, Q61635, Q62148, Q62293, Q64339, Q64345, Q8C147, Q9EPB4, Q9QZ85
GO:0007160	cell-matrix adhesion	4	0.0159408	0.000192106	6	O89050, P11835, P41731, Q64314, Q8K0E8, Q8VCM7
GO:0009719	response to endogenous stimulus	2	0.0161061	0.000194911	15	O54890, O70370, P04202, P10107, P10126, P10605, P25799, P25911, P26040, P26041, P30681, P42225, P49935, P63080, Q9JKF1
GO:0002821	positive regulation of adaptive immune response	6	0.0167314	0.000204165	5	P01887, P04202, P10107, P26151, Q9EPB4
GO:0019222	regulation of metabolic process	3	0.017504	0.000215003	83	O08800, O35309, O35639, O54890, P01029, P04202, P04441, P05555, P10126, P11352, P11835, P12246, P14602, P15864, P20060, P20152, P25799, P25911, P26040, P26041, P28063, P28076, P28665, P29351, P29452, P30681, P41731, P42225, P43276, P43277, P48759, P49935, P51910, P63002, P70338, P84228, P97290, P97372, P97429, P97445, P97496, Q00519, Q00898, Q3UCQ1, Q3UHD9, Q3UIR3, Q3UZ39, Q60710, Q61263, Q61646,…
GO:0048870	cell motility	3	0.017504	0.000216598	17	P04202, P10107, P11352, P11835, P16110, P20060, P26041, P30681, P41731, P49290, Q5F226, Q61233, Q64314, Q8BTM8, Q8C147, Q8VDD5, Q9Z0F8
GO:0097067	cellular response to thyroid hormone stimulus	6	0.017504	0.000218006	3	O70370, P10605, P49935
GO:0019724	B cell mediated immunity	5	0.017504	0.000218006	3	P01029, P04441, P26151
GO:1902105	regulation of leukocyte differentiation	6	0.017629	0.000220451	8	P04202, P04441, P10107, P12246, P25911, P29351, Q00915, Q02105
GO:0051346	negative regulation of hydrolase activity	5	0.0178728	0.000224902	12	O08800, P01029, P11352, P12246, P48759, P97290, Q00898, Q61702, Q61703, Q61704, Q91WP6, Q921Z5
GO:0031323	regulation of cellular metabolic process	4	0.0178728	0.000225302	80	O08800, O35309, O35639, O54890, P01029, P04202, P04441, P05555, P10126, P11352, P11835, P12246, P14602, P15864, P20060, P20152, P25799, P25911, P26040, P26041, P28665, P29351, P29452, P30681, P41731, P42225, P43276, P43277, P48759, P49935, P51910, P63002, P70338, P84228, P97290, P97372, P97429, P97445, P97496, Q00519, Q00898, Q3UCQ1, Q3UHD9, Q3UIR3, Q3UZ39, Q60710, Q61263, Q61646, Q61702, Q61703,…
GO:0018149	peptide cross-linking	7	0.0181717	0.000231096	4	P10107, P21981, Q62266, Q9JLF6
GO:1903034	regulation of response to wounding	5	0.0181717	0.000231508	7	P10107, P25911, P97290, Q01339, Q64314, Q8K0E8, Q8VCM7
GO:0051128	regulation of cellular component organization	4	0.0181717	0.000231819	39	O54890, O89050, P01887, P04202, P10107, P11352, P16110, P20060, P20152, P24452, P25911, P26040, P26041, P26151, P41731, P43276, P48759, P51910, P70338, P97445, Q3UQ44, Q60949, Q61233, Q61599, Q62011, Q8BSY0, Q8BTM8, Q8C079, Q8CC35, Q8CFB4, Q8VDD5, Q9EPB4, Q9ERG0, Q9ERL7, Q9JLV6, Q9WV32, Q9Z0E6, Q9Z0F8, Q9Z1T6
GO:0016477	cell migration	4	0.0182235	0.000233398	16	P04202, P10107, P11352, P11835, P16110, P20060, P26041, P30681, P41731, P49290, Q5F226, Q61233, Q8BTM8, Q8C147, Q8VDD5, Q9Z0F8
GO:0031589	cell-substrate adhesion	3	0.0183859	0.000236405	7	O89050, P11835, P41731, Q64314, Q8K0E8, Q8K1B8, Q8VCM7
GO:1903530	regulation of secretion by cell	6	0.0184458	0.000238106	15	P04202, P05555, P10107, P11835, P25911, P26040, P29452, P97429, P97445, Q64314, Q6Q899, Q8K0E8, Q8VCM7, Q9EPB4, Q9Z0E6
GO:0071824	protein-DNA complex subunit organization	4	0.0188937	0.00024484	8	P10854, P15864, P30681, P43276, P43277, P84228, P97496, Q64524
GO:0010950	positive regulation of endopeptidase activity	10	0.0193402	0.000251602	7	P25911, P42225, P49935, P97372, Q00519, Q8BSY0, Q9EPB4
GO:0030855	epithelial cell differentiation	4	0.0195041	0.000256915	10	P04202, P10107, P10605, P16110, P26041, P97429, Q62266, Q9DAW9, Q9JLF6, Q9WVA4
GO:0002513	tolerance induction to self antigen	3	0.0195041	0.000257668	2	P04202, P25911
GO:0072378	blood coagulation, fibrin clot formation	6	0.0195041	0.000257668	2	Q8K0E8, Q8VCM7
GO:0022614	membrane to membrane docking	3	0.0195041	0.000257668	2	P26040, P26041
GO:0042127	regulation of cell proliferation	4	0.0201083	0.000266664	26	O54890, P04202, P04441, P10107, P11352, P16110, P25911, P28667, P29351, P30681, P42225, P47713, P49935, P51910, Q00519, Q01339, Q3UHD9, Q62148, Q64345, Q8BSY0, Q8CGP7, Q99P91, Q9EPB4, Q9JLF6, Q9Z0F8, S4R2K0
GO:0030203	glycosaminoglycan metabolic process	5	0.0207895	0.000277794	6	P04202, P20060, P29416, Q61702, Q61703, Q61704
GO:0002792	negative regulation of peptide secretion	7	0.0207895	0.000277794	6	P04441, P10107, P26040, P97429, Q64314, Q9Z0E6
GO:0051050	positive regulation of transport	5	0.0211712	0.000283962	18	O70370, P01887, P04202, P05555, P10107, P11835, P16110, P26040, P26041, P26151, P29452, P41731, P48759, Q6Q899, Q8BTM8, Q8K0E8, Q8VCM7, Q9EPB4
GO:0061077	chaperone-mediated protein folding	3	0.0215447	0.000290058	5	P04441, P14602, P24369, Q99KD5, Q9Z1T6
GO:0009725	response to hormone	4	0.021689	0.000296129	10	O70370, P04202, P10107, P10605, P25799, P25911, P26041, P30681, P42225, P49935
GO:0032930	positive regulation of superoxide anion generation	8	0.021689	0.000296376	3	P04202, P05555, P11835
GO:0032351	negative regulation of hormone metabolic process	5	0.021689	0.000296376	3	P25799, P70338, P97445
GO:0002822	regulation of adaptive immune response based on somatic recombination of immune receptors built from immunoglobulin superfamily domains	6	0.0228668	0.000314776	6	P01887, P04202, P10107, P26151, P29351, Q8R3N6
GO:0051716	cellular response to stimulus	2	0.0234387	0.00032383	38	O54890, O70370, P01887, P10107, P10126, P10605, P20152, P25799, P25911, P26040, P26041, P29452, P30681, P42225, P47713, P49935, P51910, P63002, P63080, P70338, Q3TDN2, Q3UIR3, Q60766, Q61635, Q62148, Q62293, Q64282, Q64345, Q6PF93, Q6Q899, Q8C147, Q8VE19, Q91VS7, Q9EPB4, Q9JKF1, Q9JLV6, Q9QZ85, Q9Z0F8
GO:0045646	regulation of erythrocyte differentiation	7	0.0250176	0.000348167	4	P01887, P25911, P30681, P42225
GO:2000379	positive regulation of reactive oxygen species metabolic process	6	0.0252099	0.000353303	5	P04202, P05555, P11835, P48759, Q00519
GO:0043066	negative regulation of apoptotic process	7	0.0252099	0.000354913	18	P04441, P11352, P14602, P16110, P30681, P49935, P63080, P97445, Q01339, Q3UHD9, Q64345, Q8BTM8, Q8C147, Q8K0E8, Q8VCM7, Q921Z5, Q9D110, Q9EQN3
GO:0002888	positive regulation of myeloid leukocyte mediated immunity	7	0.0252099	0.000357532	3	P05555, P11835, P26151
GO:0006909	phagocytosis	6	0.0255093	0.000365301	4	O35639, O54890, P10107, P21981
GO:0022409	positive regulation of cell-cell adhesion	5	0.0255457	0.000367109	7	P04202, P04441, P10107, Q8C147, Q8K0E8, Q8VCM7, Q9EPB4
GO:0060759	regulation of response to cytokine stimulus	4	0.0264677	0.00038186	6	P04441, P63002, P70338, Q64524, Q6Q899, Q9EPB4
GO:0002886	regulation of myeloid leukocyte mediated immunity	6	0.0264677	0.000383029	4	P05555, P11835, P25911, P26151
GO:0006518	peptide metabolic process	5	0.0270229	0.000394959	12	P11352, P49935, P97449, Q80ZK0, Q8BJ05, Q8CFX1, Q91VS7, Q9EQH2, Q9WVJ3, Q9Z1Q5, Q9Z2A9, S4R2K0
GO:0051240	positive regulation of multicellular organismal process	4	0.0270229	0.000395152	26	O35639, P01887, P04202, P04441, P10107, P14602, P24369, P25911, P26040, P29452, P30681, P42225, P49290, P49935, Q01339, Q3UHD9, Q64314, Q64339, Q6Q899, Q8K0E8, Q8VCM7, Q9CYL5, Q9EPB4, Q9EQH2, Q9Z0F8, Q9Z1Q5
GO:0031532	actin cytoskeleton reorganization	6	0.0271042	0.000400913	5	O89050, P10107, P26040, Q8BTM8, Q8VDD5
GO:0050868	negative regulation of T cell activation	8	0.0271042	0.000400913	5	P04202, P04441, P10107, P29351, Q99P91
GO:0065004	protein-DNA complex assembly	6	0.0281722	0.00041906	7	P10854, P15864, P30681, P43276, P43277, P84228, Q64524
GO:0044419	interspecies interaction between organisms	2	0.0283443	0.000423049	9	P04202, P08905, P10605, P11352, P12246, P24369, P48759, Q64524, Q8R3N6
GO:0097066	response to thyroid hormone	5	0.028368	0.000426263	3	O70370, P10605, P49935
GO:0032703	negative regulation of interleukin-2 production	6	0.028368	0.000426263	3	P26040, Q64314, Q9Z0E6
GO:0006950	response to stress	2	0.0284024	0.000428213	37	O35639, P01029, P01872, P04202, P04441, P08905, P11352, P12246, P22005, P25799, P25911, P26151, P29351, P30681, P48759, P49290, P51910, Q3TDN2, Q3UIR3, Q60710, Q60766, Q61635, Q61646, Q62293, Q64339, Q64345, Q64524, Q6PF93, Q8K0E8, Q8VE19, Q91VS7, Q9EPB4, Q9JLV6, Q9QZ85, Q9WVB0, Q9Z0F8, Q9Z2A9
GO:0090087	regulation of peptide transport	5	0.0284942	0.000431033	15	P04202, P04441, P10107, P25911, P26040, P29452, P51910, P97429, Q61233, Q64314, Q6Q899, Q8K0E8, Q8VCM7, Q9EPB4, Q9Z0E6
GO:0050863	regulation of T cell activation	7	0.0295043	0.000448848	8	P04202, P04441, P10107, P16110, P29351, Q8C147, Q99P91, Q9EPB4
GO:0042129	regulation of T cell proliferation	8	0.0295043	0.000449289	6	P04202, P10107, P16110, P29351, Q99P91, Q9EPB4
GO:0019731	antibacterial humoral response	7	0.0301438	0.000463587	3	P01872, Q64524, Q8K0E8
GO:2000482	regulation of interleukin-8 secretion	9	0.0301438	0.000463587	3	P10107, P97429, Q9EPB4
GO:0050860	negative regulation of T cell receptor signaling pathway	8	0.0301438	0.000463587	3	P26040, P29351, Q9Z0E6
GO:0043069	negative regulation of programmed cell death	6	0.030331	0.000467995	18	P04441, P11352, P14602, P16110, P30681, P49935, P63080, P97445, Q01339, Q3UHD9, Q64345, Q8BTM8, Q8C147, Q8K0E8, Q8VCM7, Q921Z5, Q9D110, Q9EQN3
GO:0036151	phosphatidylcholine acyl-chain remodeling	8	0.0303796	0.000478334	2	P31786, Q8BYI6
GO:1905666	regulation of protein localization to endosome	6	0.0303796	0.000478334	2	P26040, P26041
GO:1905668	positive regulation of protein localization to endosome	7	0.0303796	0.000478334	2	P26040, P26041
GO:0002138	retinoic acid biosynthetic process	10	0.0303796	0.000478334	2	Q00915, Q62148
GO:0016102	diterpenoid biosynthetic process	8	0.0303796	0.000478334	2	Q00915, Q62148
GO:0051171	regulation of nitrogen compound metabolic process	4	0.0303796	0.000480486	76	O08800, O35309, O35639, O54890, P01029, P04202, P04441, P10126, P11352, P11835, P12246, P14602, P15864, P20060, P20152, P25799, P25911, P26040, P26041, P28063, P28076, P28665, P29351, P30681, P42225, P43276, P43277, P48759, P49935, P51910, P63002, P70338, P84228, P97290, P97372, P97429, P97445, P97496, Q00519, Q00898, Q3UCQ1, Q3UHD9, Q3UIR3, Q3UZ39, Q60710, Q61263, Q61702, Q61703, Q61704, Q64314,…
GO:0050830	defense response to Gram-positive bacterium	7	0.0303796	0.000481	4	P08905, P30681, Q64524, Q9Z0F8
GO:0002889	regulation of immunoglobulin mediated immune response	8	0.0312944	0.000502544	4	P04202, P26151, P29351, Q8R3N6
GO:0032652	regulation of interleukin-1 production	5	0.0312944	0.000502544	4	P10107, P14602, P29452, Q9EPB4
GO:0002712	regulation of B cell mediated immunity	7	0.0312944	0.000502544	4	P04202, P26151, P29351, Q8R3N6
GO:0080182	histone H3-K4 trimethylation	12	0.0312944	0.000502942	3	P15864, P43276, P43277
GO:1901342	regulation of vasculature development	5	0.0312944	0.000503374	9	O35639, P10107, P14602, P42225, P49935, Q00519, Q01339, Q64314, Q9EQH2
GO:0022603	regulation of anatomical structure morphogenesis	4	0.0315978	0.000509847	20	O35639, O54890, O89050, P04202, P10107, P14602, P20060, P26040, P26041, P42225, P49935, P97445, Q00519, Q01339, Q64314, Q8BTM8, Q8C079, Q8VDD5, Q9EQH2, Q9Z0E6
GO:0032970	regulation of actin filament-based process	4	0.031787	0.000514503	11	O54890, P04202, P24452, Q3UQ44, Q61599, Q8CC35, Q8VDD5, Q9EPB4, Q9ERG0, Q9ERL7, Q9WV32
GO:0006022	aminoglycan metabolic process	4	0.0323755	0.000525661	6	P04202, P20060, P29416, Q61702, Q61703, Q61704
GO:1903038	negative regulation of leukocyte cell-cell adhesion	7	0.0349687	0.000573055	5	P04202, P04441, P10107, P29351, Q99P91
GO:0050858	negative regulation of antigen receptor-mediated signaling pathway	7	0.0357664	0.000587931	3	P26040, P29351, Q9Z0E6
GO:0050854	regulation of antigen receptor-mediated signaling pathway	6	0.0360131	0.000595618	4	P25911, P26040, P29351, Q9Z0E6
GO:0032648	regulation of interferon-beta production	6	0.0360131	0.000595618	4	O35309, P30681, Q6Q899, Q9EPB4
GO:0010952	positive regulation of peptidase activity	9	0.0374719	0.000621635	7	P25911, P42225, P49935, P97372, Q00519, Q8BSY0, Q9EPB4
GO:0070734	histone H3-K27 methylation	11	0.0379654	0.000633651	3	P15864, P43276, P43277
GO:0031497	chromatin assembly	5	0.0379654	0.000633651	3	P15864, P43276, P43277
GO:0032479	regulation of type I interferon production	5	0.038302	0.0006412	5	O35309, P30681, P42225, Q6Q899, Q9EPB4
GO:0045766	positive regulation of angiogenesis	7	0.0403494	0.000679691	6	O35639, P10107, P14602, P49935, Q64314, Q9EQH2
GO:0070229	negative regulation of lymphocyte apoptotic process	9	0.0403494	0.000681578	3	P04441, Q8C147, Q9EQN3
GO:0002230	positive regulation of defense response to virus by host	8	0.0403494	0.000681578	3	P42225, Q6Q899, Q9EPB4
GO:0002705	positive regulation of leukocyte mediated immunity	6	0.0422162	0.00071524	5	P01887, P04202, P05555, P11835, P26151
GO:0040011	locomotion	1	0.043001	0.000730705	17	P04202, P10107, P11352, P11835, P16110, P20060, P26041, P30681, P41731, P49290, Q5F226, Q61233, Q64314, Q8BTM8, Q8C147, Q8VDD5, Q9Z0F8
GO:0002696	positive regulation of leukocyte activation	6	0.0432583	0.000737258	9	P01872, P04202, P04441, P05555, P10107, P11835, Q5U5M8, Q8C147, Q9EPB4
GO:0002579	positive regulation of antigen processing and presentation	5	0.0440757	0.000764524	2	P04441, Q9EPB4
GO:0010956	negative regulation of calcidiol 1-monooxygenase activity	10	0.0440757	0.000764524	2	P25799, P70338
GO:0006928	movement of cell or subcellular component	2	0.0446929	0.000778783	21	O35594, P04202, P10107, P11352, P11835, P14602, P16110, P20060, P26041, P30681, P41731, P49290, Q5F226, Q5U5M8, Q61233, Q64314, Q8BTM8, Q8C147, Q8VDD5, Q9QXL1, Q9Z0F8
GO:0046596	regulation of viral entry into host cell	7	0.0446929	0.000784226	3	P04441, P12246, P48759
GO:2000116	regulation of cysteine-type endopeptidase activity	9	0.0446929	0.000784244	8	P11352, P28076, P42225, P49935, Q00519, Q8BSY0, Q921Z5, Q9EPB4
GO:0008284	positive regulation of cell proliferation	5	0.044912	0.000790354	16	O54890, P04202, P04441, P10107, P25911, P28667, P29351, P30681, P42225, P49935, Q3UHD9, Q62148, Q9EPB4, Q9JLF6, Q9Z0F8, S4R2K0
GO:0032956	regulation of actin cytoskeleton organization	7	0.0449522	0.000793858	10	O54890, P04202, P24452, Q3UQ44, Q61599, Q8CC35, Q9EPB4, Q9ERG0, Q9ERL7, Q9WV32
GO:0051223	regulation of protein transport	6	0.0457043	0.00081121	14	P04202, P10107, P25911, P26040, P29452, P51910, P97429, Q61233, Q64314, Q6Q899, Q8K0E8, Q8VCM7, Q9EPB4, Q9Z0E6
GO:0050794	regulation of cellular process	3	0.0466025	0.000829501	130	O08800, O35309, O35639, O54890, O89050, P01029, P01872, P01887, P04202, P04441, P05555, P07091, P10107, P10126, P11352, P11835, P12246, P14602, P15864, P16110, P20060, P20152, P21981, P22005, P24452, P25799, P25911, P26040, P26041, P26151, P28665, P28667, P29351, P29416, P29452, P30681, P41731, P42225, P43276, P43277, P47713, P48759, P49290, P49935, P51910, P63002, P63080, P70338, P84228, P97290,…
GO:0070232	regulation of T cell apoptotic process	9	0.0470045	0.000839028	3	P16110, Q8C147, Q9EQN3
GO:0035821	modification of morphology or physiology of other organism	3	0.0474641	0.000849625	6	P04202, P08905, P12246, P24369, P48759, Q64524
GO:1903900	regulation of viral life cycle	6	0.0482742	0.00086656	6	P04441, P12246, P24369, P48759, Q64282, Q64339
GO:0071396	cellular response to lipid	5	0.0493071	0.000887587	8	P10107, P25799, P25911, P26041, P30681, P70338, Q62148, Q9EPB4
GO:0046456	icosanoid biosynthetic process	7	0.0496467	0.000896203	3	P04441, P47713, Q9Z2A9
GO:0051604	protein maturation	5	0.0500664	0.000911973	8	O70370, P29452, P49935, Q01339, Q8BSY0, Q8K0E8, Q8VCM7, Q9EPB4
GO:0032677	regulation of interleukin-8 production	5	0.0500664	0.000913804	4	P10107, P97429, Q6Q899, Q9EPB4
GO:0032642	regulation of chemokine production	5	0.0500664	0.000913804	4	P04441, P51910, Q9EPB4, Q9Z0F8
GO:0050867	positive regulation of cell activation	5	0.0500664	0.000915727	9	P01872, P04202, P04441, P05555, P10107, P11835, Q5U5M8, Q8C147, Q9EPB4
GO:0010634	positive regulation of epithelial cell migration	8	0.0500664	0.000918927	6	O35639, P04202, P10107, P14602, P49935, Q9CYL5
GO:0052405	negative regulation by host of symbiont molecular function	7	0.0502185	0.000931847	2	P12246, P48759
GO:0072677	eosinophil migration	8	0.0502185	0.000931847	2	P16110, P49290
GO:0006689	ganglioside catabolic process	9	0.0502185	0.000931847	2	P20060, P29416
GO:0050792	regulation of viral process	5	0.050461	0.000938891	7	P04441, P12246, P24369, P42225, P48759, Q64282, Q64339
GO:1901565	organonitrogen compound catabolic process	4	0.050759	0.000948133	16	P04202, P18242, P20060, P29416, P49935, P97449, Q00519, Q3TDN2, Q60710, Q62148, Q99K82, Q9D110, Q9EQH2, Q9JHF5, Q9WVJ3, Q9Z2A9
GO:1904018	positive regulation of vasculature development	6	0.0508184	0.000955169	6	O35639, P10107, P14602, P49935, Q64314, Q9EQH2
GO:0002504	antigen processing and presentation of peptide or polysaccharide antigen via MHC class II	3	0.0508184	0.000955791	3	P01910, P01921, P04441
GO:0060255	regulation of macromolecule metabolic process	4	0.0510397	0.000962528	77	O08800, O35309, O35639, O54890, P01029, P04202, P04441, P10126, P11352, P11835, P12246, P14602, P15864, P20060, P20152, P25799, P25911, P26040, P26041, P28063, P28076, P28665, P29351, P30681, P41731, P42225, P43276, P43277, P48759, P49935, P51910, P63002, P70338, P84228, P97290, P97372, P97429, P97496, Q00519, Q00898, Q3UCQ1, Q3UHD9, Q3UIR3, Q3UZ39, Q60710, Q61263, Q61702, Q61703, Q61704, Q62148,…
GO:0002761	regulation of myeloid leukocyte differentiation	7	0.0514041	0.00097592	5	P04441, P12246, P25911, Q00915, Q02105
GO:0050672	negative regulation of lymphocyte proliferation	8	0.0514041	0.000982359	4	P04202, P25911, P29351, Q99P91
GO:0032663	regulation of interleukin-2 production	5	0.0514041	0.000982359	4	P10107, P26040, Q64314, Q9Z0E6
GO:0032945	negative regulation of mononuclear cell proliferation	7	0.0514041	0.000982359	4	P04202, P25911, P29351, Q99P91
GO:0032732	positive regulation of interleukin-1 production	6	0.0528485	0.00101783	3	P14602, P29452, Q9EPB4
GO:0070664	negative regulation of leukocyte proliferation	6	0.0528485	0.00101796	4	P04202, P25911, P29351, Q99P91
GO:1903707	negative regulation of hemopoiesis	6	0.0529585	0.00102542	5	P04441, P10107, P12246, P25911, Q02105
GO:0002698	negative regulation of immune effector process	5	0.0529585	0.00102542	5	P04202, P10107, P29351, P97290, Q8R3N6
GO:0050900	leukocyte migration	5	0.0531057	0.00103094	6	P10107, P11835, P16110, P26041, P49290, Q8C147
GO:0051354	negative regulation of oxidoreductase activity	5	0.0554661	0.00108236	3	P25799, P70338, Q61646
GO:0042730	fibrinolysis	9	0.0564727	0.00111514	2	Q8K0E8, Q8VCM7
GO:0042482	positive regulation of odontogenesis	7	0.0564727	0.00111514	2	P04202, Q64314
GO:0010957	negative regulation of vitamin D biosynthetic process	9	0.0564727	0.00111514	2	P25799, P70338
GO:0071495	cellular response to endogenous stimulus	3	0.0564727	0.00111624	12	O54890, O70370, P10107, P10126, P10605, P25799, P26040, P26041, P42225, P49935, P63080, Q9JKF1
GO:1903532	positive regulation of secretion by cell	7	0.0587285	0.00116675	9	P04202, P05555, P11835, P26040, P29452, Q6Q899, Q8K0E8, Q8VCM7, Q9EPB4
GO:0009968	negative regulation of signal transduction	6	0.0592513	0.00118268	20	P04441, P11352, P14602, P16110, P25911, P26040, P29351, P30681, P42225, P51910, P63002, Q00519, Q64524, Q8BYW1, Q8CFB4, Q8K0E8, Q8VCM7, Q9EPB4, Q9Z0E6, Q9Z0F8
GO:1903037	regulation of leukocyte cell-cell adhesion	5	0.0592513	0.00118311	7	P04202, P04441, P10107, P29351, Q8C147, Q99P91, Q9EPB4
GO:0043603	cellular amide metabolic process	4	0.0601432	0.00121121	15	P11352, P20060, P29416, P49935, P97449, Q80ZK0, Q8BJ05, Q8CFX1, Q91VS7, Q9D110, Q9EQH2, Q9WVJ3, Q9Z1Q5, Q9Z2A9, S4R2K0
GO:0007162	negative regulation of cell adhesion	5	0.0601432	0.00121912	7	P04202, P04441, P10107, P29351, P51910, Q99P91, Q9Z0E6
GO:0017157	regulation of exocytosis	7	0.0613511	0.00125598	7	P05555, P10107, P11835, P25911, P97445, Q8K0E8, Q8VCM7
GO:0006457	protein folding	2	0.0613511	0.00125598	7	P01887, P04441, P14602, P24369, Q99KD5, Q9D9Q6, Q9Z1T6
GO:0050709	negative regulation of protein secretion	8	0.0618104	0.00127153	5	P10107, P26040, P97429, Q64314, Q9Z0E6
GO:0002237	response to molecule of bacterial origin	4	0.0618104	0.00127473	7	P01887, P25799, P29452, P30681, P70338, Q9EPB4, Q9Z0F8
GO:0006749	glutathione metabolic process	6	0.0622067	0.00130134	5	P11352, Q8CFX1, Q91VS7, Q9Z1Q5, Q9Z2A9
GO:0001771	immunological synapse formation	4	0.0622067	0.00131427	2	P26041, Q8C147
GO:2001212	regulation of vasculogenesis	6	0.0622067	0.00131427	2	Q00519, Q64314
GO:0002507	tolerance induction	2	0.0622067	0.00131427	2	P04202, P25911
GO:0090077	foam cell differentiation	4	0.0622067	0.00131427	2	P42225, Q61263
GO:0033216	ferric iron import	10	0.0622067	0.00131427	2	P01887, Q923B6
GO:0010742	macrophage derived foam cell differentiation	5	0.0622067	0.00131427	2	P42225, Q61263
GO:0052428	modulation by host of symbiont molecular function	6	0.0622067	0.00131427	2	P12246, P48759
GO:0043900	regulation of multi-organism process	3	0.0627605	0.00132914	10	P04441, P12246, P24369, P42225, P48759, Q61599, Q64282, Q64339, Q6Q899, Q9EPB4
GO:0070201	regulation of establishment of protein localization	5	0.0639071	0.00135986	14	P04202, P10107, P25911, P26040, P29452, P51910, P97429, Q61233, Q64314, Q6Q899, Q8K0E8, Q8VCM7, Q9EPB4, Q9Z0E6
GO:0045088	regulation of innate immune response	6	0.0639356	0.00136369	8	O35309, P25911, P30681, P70338, P97290, Q60710, Q6Q899, Q9EPB4
GO:0097530	granulocyte migration	7	0.0666638	0.00142524	4	P10107, P11835, P16110, P49290
GO:0050714	positive regulation of protein secretion	8	0.0688088	0.00147457	7	P04202, P26040, P29452, Q6Q899, Q8K0E8, Q8VCM7, Q9EPB4
GO:0001913	T cell mediated cytotoxicity	6	0.0697128	0.0015291	2	P49935, P97821
GO:2001046	positive regulation of integrin-mediated signaling pathway	7	0.0697128	0.0015291	2	P41731, Q8BTM8
GO:1900125	regulation of hyaluronan biosynthetic process	8	0.0697128	0.0015291	2	P04202, P25799
GO:1902565	positive regulation of neutrophil activation	7	0.0697128	0.0015291	2	P05555, P11835
GO:0043315	positive regulation of neutrophil degranulation	11	0.0697128	0.0015291	2	P05555, P11835
GO:0001936	regulation of endothelial cell proliferation	6	0.0709022	0.00155876	5	P30681, P42225, Q00519, Q01339, Q62148
GO:0032535	regulation of cellular component size	4	0.0717107	0.00158015	8	P24452, P26040, P26041, Q3UQ44, Q9EPB4, Q9ERG0, Q9ERL7, Q9WV32
GO:0051224	negative regulation of protein transport	7	0.0718642	0.00158716	6	P10107, P26040, P51910, P97429, Q64314, Q9Z0E6
GO:0080090	regulation of primary metabolic process	4	0.0718822	0.00159118	75	O08800, O35309, O35639, O54890, P01029, P04202, P04441, P10126, P11352, P11835, P12246, P14602, P15864, P20060, P20152, P25799, P25911, P26040, P26041, P28063, P28076, P28665, P29351, P30681, P42225, P43276, P43277, P48759, P49935, P51910, P63002, P70338, P84228, P97290, P97372, P97429, P97445, P97496, Q00519, Q00898, Q3UCQ1, Q3UHD9, Q3UIR3, Q3UZ39, Q60710, Q61263, Q61702, Q61703, Q61704, Q64339,…
GO:0046885	regulation of hormone biosynthetic process	6	0.072263	0.0016069	3	P25799, P70338, P97445
GO:0032647	regulation of interferon-alpha production	6	0.072263	0.0016069	3	O35309, P42225, Q6Q899
GO:0045765	regulation of angiogenesis	6	0.0743952	0.00165806	8	O35639, P10107, P14602, P42225, P49935, Q01339, Q64314, Q9EQH2
GO:0042572	retinol metabolic process	9	0.0756055	0.00169266	3	P45377, Q00915, Q62148
GO:0032653	regulation of interleukin-10 production	5	0.0756055	0.00169266	3	P49290, Q64314, Q9EPB4
GO:1901700	response to oxygen-containing compound	3	0.07638	0.00171747	17	P04202, P11352, P25799, P25911, P26040, P26041, P29452, P30681, P42225, P49935, P51910, P70338, Q61646, Q62148, Q91VS7, Q9EPB4, Q9Z0F8
GO:0051047	positive regulation of secretion	6	0.076514	0.00172457	9	P04202, P05555, P11835, P26040, P29452, Q6Q899, Q8K0E8, Q8VCM7, Q9EPB4
GO:0010763	positive regulation of fibroblast migration	8	0.0775429	0.0017595	2	O54890, P04202
GO:0060333	interferon-gamma-mediated signaling pathway	7	0.0775429	0.0017595	2	O35309, P42225
GO:0010737	protein kinase A signaling	6	0.0775429	0.0017595	2	P26040, Q61233
GO:0002824	positive regulation of adaptive immune response based on somatic recombination of immune receptors built from immunoglobulin superfamily domains	7	0.0778413	0.00177019	4	P01887, P04202, P10107, P26151
GO:0048869	cellular developmental process	2	0.079295	0.00180725	34	O35955, P01887, P04202, P05555, P10107, P10605, P11352, P11835, P16110, P20152, P25911, P26040, P26041, P28063, P29351, P29416, P42225, P51880, P63080, P97429, P97445, Q3UCQ1, Q61263, Q62148, Q62266, Q641K1, Q8K1B8, Q8VDD5, Q923B6, Q99JR1, Q9DAW9, Q9JKF1, Q9JLF6, Q9WVA4
GO:0050678	regulation of epithelial cell proliferation	5	0.0803547	0.00183545	9	P04202, P11352, P30681, P42225, Q00519, Q01339, Q3UHD9, Q62148, Q9JLF6
GO:0044788	modulation by host of viral process	6	0.0816228	0.00187265	3	P12246, P24369, P48759
GO:0002762	negative regulation of myeloid leukocyte differentiation	8	0.0816228	0.00187265	3	P12246, P25911, Q02105
GO:0071345	cellular response to cytokine stimulus	5	0.082211	0.00189029	10	P20152, P25799, P42225, Q60766, Q61635, Q62293, Q64345, Q8C147, Q9EPB4, Q9QZ85
GO:0050688	regulation of defense response to virus	6	0.0839417	0.00193432	4	P42225, Q64282, Q6Q899, Q9EPB4
GO:0032870	cellular response to hormone stimulus	5	0.0843099	0.00194705	7	O70370, P10107, P10605, P25799, P26041, P42225, P49935
GO:0050691	regulation of defense response to virus by host	7	0.0849855	0.00196694	3	P42225, Q6Q899, Q9EPB4
GO:2000483	negative regulation of interleukin-8 secretion	10	0.0864558	0.00200533	2	P10107, P97429
GO:2001237	negative regulation of extrinsic apoptotic signaling pathway	9	0.0865787	0.00201255	5	P11352, P16110, P30681, Q8K0E8, Q8VCM7
GO:0050905	neuromuscular process	4	0.0880254	0.00205428	5	P20060, P22005, P29416, P97445, Q641K1
GO:0019915	lipid storage	4	0.0880254	0.00206413	3	P20060, P29416, Q61263
GO:0006509	membrane protein ectodomain proteolysis	7	0.0880254	0.00206413	3	Q8VDD5, Q9EQH2, Q9Z0F8
GO:1904950	negative regulation of establishment of protein localization	6	0.0880254	0.00206837	6	P10107, P26040, P51910, P97429, Q64314, Q9Z0E6
GO:0002706	regulation of lymphocyte mediated immunity	6	0.0889309	0.00209663	5	P01887, P04202, P26151, P29351, Q8R3N6
GO:0009056	catabolic process	2	0.0889309	0.00209861	28	O70370, P04202, P08905, P10605, P11352, P18242, P20060, P29416, P45377, P47713, P49935, P97449, Q00519, Q3TDN2, Q3TRM8, Q60710, Q62087, Q62148, Q64449, Q6PF93, Q99K82, Q9D110, Q9EQH2, Q9ET01, Q9JHF5, Q9WVJ3, Q9Z2A9, Q9Z2C9
GO:0002793	positive regulation of peptide secretion	7	0.0903873	0.00213754	7	P04202, P26040, P29452, Q6Q899, Q8K0E8, Q8VCM7, Q9EPB4
GO:0033628	regulation of cell adhesion mediated by integrin	4	0.091129	0.00216427	3	P25911, P29351, Q8K1B8
GO:0032963	collagen metabolic process	2	0.091129	0.00216427	3	O70370, P10605, Q64449
GO:0050878	regulation of body fluid levels	3	0.0965299	0.00231201	7	P25911, P97290, Q01339, Q5U5M8, Q64314, Q8K0E8, Q8VCM7
GO:2000026	regulation of multicellular organismal development	4	0.0971735	0.00233739	27	O35639, P01887, P04202, P04441, P10107, P11352, P12246, P14602, P20152, P25911, P29351, P30681, P42225, P49935, P70338, P97445, Q00519, Q00915, Q01339, Q02105, Q3UHD9, Q61599, Q64314, Q64339, Q8R3N6, Q9CYL5, Q9EQH2
GO:0043903	regulation of symbiosis, encompassing mutualism through parasitism	4	0.0971735	0.00234212	7	P04441, P12246, P24369, P42225, P48759, Q64282, Q64339
GO:1903510	mucopolysaccharide metabolic process	6	0.0976134	0.00235765	4	P04202, Q61702, Q61703, Q61704
GO:0032880	regulation of protein localization	4	0.10019	0.00242492	17	P04202, P10107, P25911, P26040, P26041, P29452, P51910, P97429, Q3UIR3, Q61233, Q64314, Q6Q899, Q8CFB4, Q8K0E8, Q8VCM7, Q9EPB4, Q9Z0E6
GO:2000643	positive regulation of early endosome to late endosome transport	8	0.103976	0.00254277	2	P26040, P26041
GO:0060558	regulation of calcidiol 1-monooxygenase activity	9	0.103976	0.00254277	2	P25799, P70338
GO:0042573	retinoic acid metabolic process	9	0.103976	0.00254277	2	Q00915, Q62148
GO:0010648	negative regulation of cell communication	5	0.105604	0.00258791	20	P04441, P11352, P14602, P16110, P25911, P26040, P29351, P30681, P42225, P51910, P63002, Q00519, Q64524, Q8BYW1, Q8CFB4, Q8K0E8, Q8VCM7, Q9EPB4, Q9Z0E6, Q9Z0F8
GO:0001523	retinoid metabolic process	8	0.105666	0.00259477	3	P45377, Q00915, Q62148
GO:0008360	regulation of cell shape	6	0.10596	0.00261267	6	O89050, P10107, P20060, P26040, P26041, Q8VDD5
GO:0043901	negative regulation of multi-organism process	4	0.10596	0.00261267	6	P12246, P42225, P48759, Q61599, Q64282, Q64339
GO:0032102	negative regulation of response to external stimulus	5	0.107636	0.0026602	7	P11352, P25799, P51880, P51910, Q64314, Q8K0E8, Q8VCM7
GO:0023057	negative regulation of signaling	4	0.107636	0.00266484	20	P04441, P11352, P14602, P16110, P25911, P26040, P29351, P30681, P42225, P51910, P63002, Q00519, Q64524, Q8BYW1, Q8CFB4, Q8K0E8, Q8VCM7, Q9EPB4, Q9Z0E6, Q9Z0F8
GO:0051048	negative regulation of secretion	6	0.108538	0.00269264	6	P04441, P10107, P26040, P97429, Q64314, Q9Z0E6
GO:2000107	negative regulation of leukocyte apoptotic process	8	0.109017	0.00271003	3	P04441, Q8C147, Q9EQN3
GO:0010632	regulation of epithelial cell migration	7	0.112261	0.00279633	7	O35639, P04202, P10107, P14602, P49935, Q01339, Q9CYL5
GO:0050855	regulation of B cell receptor signaling pathway	7	0.112413	0.00283412	2	P25911, P29351
GO:0002890	negative regulation of immunoglobulin mediated immune response	9	0.112413	0.00283412	2	P29351, Q8R3N6
GO:1903651	positive regulation of cytoplasmic transport	7	0.112413	0.00283412	2	P26040, P26041
GO:0002713	negative regulation of B cell mediated immunity	8	0.112413	0.00283412	2	P29351, Q8R3N6
GO:0006919	activation of cysteine-type endopeptidase activity involved in apoptotic process	13	0.115155	0.00291487	4	P42225, P49935, Q00519, Q9EPB4
GO:0045862	positive regulation of proteolysis	8	0.11603	0.00294289	9	P25911, P42225, P49935, P97372, Q00519, Q8BSY0, Q8VDD5, Q9D3P8, Q9EPB4
GO:0010942	positive regulation of cell death	5	0.118365	0.00300806	12	P10107, P21981, P25911, P42225, P49935, P63002, P97821, Q00519, Q61646, Q62148, Q921Z5, Q9EPB4
GO:0032502	developmental process	1	0.120505	0.00306923	52	O35955, O54890, P01887, P04202, P05555, P10107, P10605, P11352, P11835, P14106, P16110, P20060, P20152, P21981, P24369, P25911, P26040, P26041, P28063, P29351, P29416, P30681, P42225, P49935, P51880, P51910, P63002, P63080, P70338, P97429, P97445, P97496, Q3UCQ1, Q3UHD9, Q61263, Q62011, Q62148, Q62266, Q641K1, Q64314, Q8BSY0, Q8K1B8, Q8K479, Q8VDD5, Q923B6, Q99JR1, Q9DAW9, Q9JKF1, Q9JLF6, Q9WUU7,…
GO:0042098	T cell proliferation	6	0.120505	0.0030746	3	O35955, P26041, Q8C147
GO:0006897	endocytosis	5	0.12061	0.00308338	9	O35639, O54890, P10107, P21981, P26040, P26151, Q07797, Q6PF93, Q9EPB4
GO:1901564	organonitrogen compound metabolic process	3	0.121266	0.00310626	67	O35955, O70370, P01029, P01872, P04202, P08030, P10107, P10605, P11352, P14106, P15864, P16675, P18242, P20060, P21981, P24369, P25911, P28063, P28076, P29351, P29416, P29452, P31786, P43276, P43277, P49935, P97449, P97821, P98086, Q00519, Q01339, Q3TDN2, Q3TRM8, Q3UIR3, Q60710, Q61233, Q61646, Q61702, Q61703, Q61704, Q62148, Q62266, Q641K1, Q64339, Q6PF93, Q80ZK0, Q8BJ05, Q8BSY0, Q8BYI6, Q8CFX1,…
GO:0060556	regulation of vitamin D biosynthetic process	8	0.121826	0.00314038	2	P25799, P70338
GO:0010935	regulation of macrophage cytokine production	7	0.121826	0.00314038	2	P04202, P04441
GO:0044793	negative regulation by host of viral process	7	0.121826	0.00314038	2	P12246, P48759
GO:2001236	regulation of extrinsic apoptotic signaling pathway	8	0.122147	0.00316577	6	P11352, P16110, P30681, Q8K0E8, Q8VCM7, Q9EPB4
GO:0070374	positive regulation of ERK1 and ERK2 cascade	11	0.122147	0.00316577	6	P04202, P04441, Q8K0E8, Q8VCM7, Q9CYL5, Q9EPB4
GO:0006575	cellular modified amino acid metabolic process	4	0.123084	0.00319834	7	P11352, Q8CFX1, Q91VS7, Q9D110, Q9WVJ3, Q9Z1Q5, Q9Z2A9
GO:0050856	regulation of T cell receptor signaling pathway	7	0.123084	0.00320247	3	P26040, P29351, Q9Z0E6
GO:0032496	response to lipopolysaccharide	5	0.123199	0.00321166	6	P25799, P29452, P30681, P70338, Q9EPB4, Q9Z0F8
GO:0022408	negative regulation of cell-cell adhesion	6	0.126965	0.00331626	5	P04202, P04441, P10107, P29351, Q99P91
GO:0022604	regulation of cell morphogenesis	5	0.128035	0.00335671	11	O54890, O89050, P10107, P20060, P26040, P26041, P97445, Q8BTM8, Q8C079, Q8VDD5, Q9Z0E6
GO:2001233	regulation of apoptotic signaling pathway	7	0.128035	0.00335711	10	P04441, P11352, P14602, P16110, P30681, P49935, P97821, Q8K0E8, Q8VCM7, Q9EPB4
GO:0050870	positive regulation of T cell activation	8	0.128455	0.00337614	5	P04202, P04441, P10107, Q8C147, Q9EPB4
GO:0071704	organic substance metabolic process	2	0.128455	0.00338109	89	F8VPP8, O35309, O35955, O70370, P01029, P01872, P04202, P04441, P08030, P08905, P10107, P10605, P11352, P14106, P15864, P16675, P18242, P20060, P21981, P24369, P25206, P25911, P26040, P28063, P28076, P29351, P29416, P29452, P30681, P31786, P43276, P43277, P45377, P47713, P47968, P49935, P51910, P97449, P97821, P98086, Q00519, Q00915, Q01339, Q3TDN2, Q3TRM8, Q3UIR3, Q60710, Q61233, Q61263, Q61646,…
GO:0046479	glycosphingolipid catabolic process	8	0.129154	0.00346143	2	P20060, P29416
GO:0002577	regulation of antigen processing and presentation	4	0.129154	0.00346143	2	P04441, Q9EPB4
GO:0044362	negative regulation of molecular function in other organism	5	0.129154	0.00346143	2	P12246, P48759
GO:0034116	positive regulation of heterotypic cell-cell adhesion	6	0.129154	0.00346143	2	Q8K0E8, Q8VCM7
GO:0052204	negative regulation of molecular function in other organism involved in symbiotic interaction	6	0.129154	0.00346143	2	P12246, P48759
GO:0019377	glycolipid catabolic process	7	0.129154	0.00346143	2	P20060, P29416
GO:0070613	regulation of protein processing	7	0.129154	0.00347111	4	P97290, Q8VDD5, Q9D3P8, Q9WUU7
GO:0010817	regulation of hormone levels	3	0.132415	0.00358379	10	P10107, P25799, P45377, P70338, P97445, Q00915, Q62148, Q8K0E8, Q8VCM7, Q9WVJ3
GO:1900047	negative regulation of hemostasis	5	0.132415	0.0036055	3	Q64314, Q8K0E8, Q8VCM7
GO:0016101	diterpenoid metabolic process	7	0.132415	0.0036055	3	P45377, Q00915, Q62148
GO:0001885	endothelial cell development	5	0.132415	0.0036055	3	P11352, P26040, P26041
GO:0030195	negative regulation of blood coagulation	8	0.132415	0.0036055	3	Q64314, Q8K0E8, Q8VCM7
GO:1901570	fatty acid derivative biosynthetic process	4	0.132415	0.0036055	3	P04441, P47713, Q9Z2A9
GO:2001056	positive regulation of cysteine-type endopeptidase activity	11	0.132829	0.00362347	5	P42225, P49935, Q00519, Q8BSY0, Q9EPB4
GO:0043170	macromolecule metabolic process	3	0.136028	0.00372924	70	F8VPP8, O35309, O35955, O70370, P01029, P01872, P04202, P08905, P10107, P10605, P11352, P14106, P15864, P16675, P18242, P20060, P21981, P24369, P25206, P25911, P26040, P28063, P28076, P29351, P29416, P29452, P30681, P43276, P43277, P49935, P97449, P97821, P98086, Q01339, Q3TDN2, Q3TRM8, Q3UIR3, Q60710, Q61233, Q61646, Q61702, Q61703, Q61704, Q62266, Q641K1, Q64339, Q6NV83, Q6PF93, Q80ZK0, Q8BJ05,…
GO:0051568	histone H3-K4 methylation	11	0.136028	0.00374639	3	P15864, P43276, P43277
GO:0043300	regulation of leukocyte degranulation	9	0.136028	0.00374639	3	P05555, P11835, P25911
GO:0032722	positive regulation of chemokine production	6	0.136028	0.00374639	3	P04441, Q9EPB4, Q9Z0F8
GO:0007605	sensory perception of sound	6	0.136028	0.00375189	5	P11352, P20060, P29416, P63080, Q810U5
GO:0002921	negative regulation of humoral immune response	6	0.136669	0.00379713	2	P29351, P97290
GO:0046137	negative regulation of vitamin metabolic process	6	0.136669	0.00379713	2	P25799, P70338
GO:1903317	regulation of protein maturation	6	0.137217	0.00381928	4	P97290, Q8VDD5, Q9D3P8, Q9WUU7
GO:0018023	peptidyl-lysine trimethylation	10	0.137978	0.00389061	3	P15864, P43276, P43277
GO:0031334	positive regulation of protein complex assembly	6	0.137978	0.00390473	7	P04202, P26041, Q3UQ44, Q61233, Q8CFB4, Q9EPB4, Q9WV32
GO:0002064	epithelial cell development	4	0.137978	0.00395059	5	P11352, P20152, P26040, P26041, Q9JKF1
GO:0030832	regulation of actin filament length	8	0.137978	0.00401546	6	P24452, Q3UQ44, Q9EPB4, Q9ERG0, Q9ERL7, Q9WV32
GO:0008064	regulation of actin polymerization or depolymerization	9	0.137978	0.00401546	6	P24452, Q3UQ44, Q9EPB4, Q9ERG0, Q9ERL7, Q9WV32
GO:0008152	metabolic process	1	0.137978	0.00401875	95	F8VPP8, O35309, O35955, O70370, P01029, P01872, P04202, P04441, P08030, P08905, P10107, P10605, P11352, P14106, P15864, P16675, P18242, P20060, P21981, P24369, P25206, P25911, P26040, P28063, P28076, P29351, P29416, P29452, P30681, P31786, P43276, P43277, P45377, P47713, P47968, P49290, P49935, P51910, P97449, P97821, P98086, Q00519, Q00915, Q01339, Q3TDN2, Q3TRM8, Q3UIR3, Q60710, Q61233, Q61263,…
GO:0048296	regulation of isotype switching to IgA isotypes	10	0.137978	0.00414737	2	P04202, Q8R3N6
GO:0043277	apoptotic cell clearance	7	0.137978	0.00414737	2	O54890, P21981
GO:0044359	modulation of molecular function in other organism	4	0.137978	0.00414737	2	P12246, P48759
GO:1903019	negative regulation of glycoprotein metabolic process	7	0.137978	0.00414737	2	P12246, P48759
GO:0046514	ceramide catabolic process	8	0.137978	0.00414737	2	P20060, P29416
GO:0052205	modulation of molecular function in other organism involved in symbiotic interaction	5	0.137978	0.00414737	2	P12246, P48759
GO:0034443	negative regulation of lipoprotein oxidation	8	0.137978	0.00417717	1	P51910
GO:0034442	regulation of lipoprotein oxidation	7	0.137978	0.00417717	1	P51910
GO:1905313	transforming growth factor beta receptor signaling pathway involved in heart development	9	0.137978	0.00417717	1	P04202
GO:0001788	antibody-dependent cellular cytotoxicity	10	0.137978	0.00417717	1	P26151
GO:0070489	T cell aggregation	7	0.137978	0.00417717	1	P26041
GO:2001213	negative regulation of vasculogenesis	8	0.137978	0.00417717	1	Q00519
GO:0048297	negative regulation of isotype switching to IgA isotypes	11	0.137978	0.00417717	1	Q8R3N6
GO:1990402	embryonic liver development	5	0.137978	0.00417717	1	P04202
GO:0060587	regulation of lipoprotein lipid oxidation	8	0.137978	0.00417717	1	P51910
GO:0060588	negative regulation of lipoprotein lipid oxidation	9	0.137978	0.00417717	1	P51910
GO:0001794	type IIa hypersensitivity	9	0.137978	0.00417717	1	P26151
GO:0002215	defense response to nematode	6	0.137978	0.00417717	1	P49290
GO:0002774	Fc receptor mediated inhibitory signaling pathway	8	0.137978	0.00417717	1	P25911
GO:2000296	negative regulation of hydrogen peroxide catabolic process	8	0.137978	0.00417717	1	Q61646
GO:0010041	response to iron(III) ion	6	0.137978	0.00417717	1	P01887
GO:0070667	negative regulation of mast cell proliferation	7	0.137978	0.00417717	1	P25911
GO:0061485	memory T cell proliferation	7	0.137978	0.00417717	1	Q8C147
GO:0071283	cellular response to iron(III) ion	7	0.137978	0.00417717	1	P01887
GO:0002445	type II hypersensitivity	8	0.137978	0.00417717	1	P26151
GO:0008049	male courtship behavior	6	0.137978	0.00417717	1	P20060
GO:0060751	branch elongation involved in mammary gland duct branching	6	0.137978	0.00417717	1	P04202
GO:0035691	macrophage migration inhibitory factor signaling pathway	7	0.137978	0.00417717	1	P04441
GO:0050864	regulation of B cell activation	7	0.137978	0.00418136	6	P01872, P04202, P04441, P25911, P29351, Q8R3N6
GO:1903039	positive regulation of leukocyte cell-cell adhesion	6	0.139025	0.0042271	5	P04202, P04441, P10107, Q8C147, Q9EPB4
GO:0050954	sensory perception of mechanical stimulus	5	0.139025	0.0042271	5	P11352, P20060, P29416, P63080, Q810U5
GO:0050819	negative regulation of coagulation	5	0.142376	0.00434337	3	Q64314, Q8K0E8, Q8VCM7
GO:0042130	negative regulation of T cell proliferation	9	0.142376	0.00434337	3	P04202, P29351, Q99P91
GO:0006027	glycosaminoglycan catabolic process	6	0.145736	0.00450107	3	P04202, P20060, P29416
GO:0010714	positive regulation of collagen metabolic process	5	0.145736	0.004512	2	P04202, P20152
GO:0021702	cerebellar Purkinje cell differentiation	6	0.145736	0.004512	2	P97445, Q641K1
GO:0032965	regulation of collagen biosynthetic process	5	0.145736	0.004512	2	P04202, P20152
GO:0032967	positive regulation of collagen biosynthetic process	6	0.145736	0.004512	2	P04202, P20152
GO:0002902	regulation of B cell apoptotic process	9	0.145736	0.004512	2	P04441, P25911
GO:0032688	negative regulation of interferon-beta production	7	0.145736	0.004512	2	O35309, Q9EPB4
GO:0032769	negative regulation of monooxygenase activity	6	0.145736	0.004512	2	P25799, P70338
GO:0060055	angiogenesis involved in wound healing	4	0.145736	0.004512	2	O54890, P11352
GO:0045921	positive regulation of exocytosis	8	0.147857	0.00458512	4	P05555, P11835, Q8K0E8, Q8VCM7
GO:0043065	positive regulation of apoptotic process	7	0.149921	0.0046567	11	P10107, P21981, P25911, P42225, P49935, P63002, P97821, Q00519, Q62148, Q921Z5, Q9EPB4
GO:0097529	myeloid leukocyte migration	6	0.150427	0.00468757	4	P10107, P11835, P16110, P49290
GO:0016043	cellular component organization	2	0.151402	0.00472559	60	O35955, O54890, O70370, O89050, P01872, P04202, P04441, P10107, P10854, P15864, P20060, P20152, P24452, P26040, P26041, P26151, P29416, P30681, P43276, P43277, P51910, P84228, P97445, P97496, Q2YDW2, Q3TDN2, Q3UIR3, Q3UQ44, Q5U5M8, Q60710, Q61233, Q61263, Q641K1, Q64314, Q64522, Q64524, Q69Z37, Q6P253, Q8BTM8, Q8BYI6, Q8BYW1, Q8C079, Q8CC35, Q8CFB4, Q8CGP7, Q8K0E8, Q8K1B8, Q8K479, Q8VCM7, Q8VDD5,…
GO:0008285	negative regulation of cell proliferation	5	0.151601	0.00473944	12	P04202, P25911, P29351, P42225, P51910, Q00519, Q01339, Q62148, Q64345, Q8BSY0, Q8CGP7, Q99P91
GO:0043068	positive regulation of programmed cell death	6	0.154022	0.0048229	11	P10107, P21981, P25911, P42225, P49935, P63002, P97821, Q00519, Q62148, Q921Z5, Q9EPB4
GO:0043122	regulation of I-kappaB kinase/NF-kappaB signaling	7	0.154105	0.00483325	6	P04441, P07091, P14602, P42225, Q8BTM8, Q9EPB4
GO:0007015	actin filament organization	4	0.15537	0.00488077	7	P26040, Q3UQ44, Q61233, Q8BTM8, Q8BYW1, Q9ERG0, Q9WV32
GO:2001044	regulation of integrin-mediated signaling pathway	6	0.155443	0.00489092	2	P41731, Q8BTM8
GO:0032350	regulation of hormone metabolic process	4	0.158492	0.00499484	3	P25799, P70338, P97445
GO:0003013	circulatory system process	3	0.160252	0.00505838	5	P04202, P11352, P42225, Q8K0E8, Q8VCM7
GO:0045807	positive regulation of endocytosis	7	0.162555	0.00513928	5	P01887, P26151, P41731, P48759, Q9EPB4
GO:2001234	negative regulation of apoptotic signaling pathway	8	0.162673	0.00515119	7	P04441, P11352, P14602, P16110, P30681, Q8K0E8, Q8VCM7
GO:0050766	positive regulation of phagocytosis	8	0.162893	0.00516639	3	P26151, P48759, Q9EPB4
GO:0014070	response to organic cyclic compound	4	0.162893	0.0051746	9	P04202, P10107, P25799, P26040, P26041, P30681, P42225, P63080, Q6Q899
GO:0051702	interaction with symbiont	3	0.163895	0.00522295	4	P11352, P12246, P24369, P48759
GO:1902563	regulation of neutrophil activation	6	0.165096	0.00528399	2	P05555, P11835
GO:0043313	regulation of neutrophil degranulation	10	0.165096	0.00528399	2	P05555, P11835
GO:0045596	negative regulation of cell differentiation	5	0.165096	0.0052862	12	P01887, P04202, P04441, P10107, P12246, P20152, P25911, P42225, P70338, Q00519, Q02105, Q9Z0E6
GO:0071840	cellular component organization or biogenesis	1	0.165137	0.00529584	62	O35955, O54890, O70370, O89050, P01872, P04202, P04441, P10107, P10854, P15864, P20060, P20152, P24452, P26040, P26041, P26151, P29416, P30681, P43276, P43277, P51910, P84228, P97445, P97496, Q2YDW2, Q3TDN2, Q3UIR3, Q3UQ44, Q5U5M8, Q60710, Q61233, Q61263, Q641K1, Q64314, Q64522, Q64524, Q69Z37, Q6P253, Q80ZK0, Q8BJ05, Q8BTM8, Q8BYI6, Q8BYW1, Q8C079, Q8CC35, Q8CFB4, Q8CGP7, Q8K0E8, Q8K1B8, Q8K479,…
GO:1903018	regulation of glycoprotein metabolic process	6	0.166297	0.00534144	3	P12246, P48759, Q61263
GO:0001937	negative regulation of endothelial cell proliferation	7	0.171588	0.00552003	3	P42225, Q00519, Q01339
GO:0070233	negative regulation of T cell apoptotic process	10	0.175871	0.00569109	2	Q8C147, Q9EQN3
GO:0051187	cofactor catabolic process	4	0.175871	0.00570216	3	P11352, Q9D110, Q9Z2A9
GO:0006826	iron ion transport	8	0.175871	0.00570216	3	P01887, Q923B6, Q99JR1
GO:0051093	negative regulation of developmental process	4	0.182122	0.00593237	15	P01887, P04202, P04441, P10107, P12246, P20152, P25911, P42225, P70338, Q00519, Q01339, Q02105, Q61599, Q8R3N6, Q9Z0E6
GO:0060760	positive regulation of response to cytokine stimulus	5	0.185704	0.00607715	3	P04441, P70338, Q6Q899
GO:0006959	humoral immune response	3	0.186774	0.006131	6	P01029, P01872, P14106, P98086, Q64524, Q8K0E8
GO:0032680	regulation of tumor necrosis factor production	6	0.187436	0.00616217	4	P14602, Q64314, Q6Q899, Q9EPB4
GO:2000378	negative regulation of reactive oxygen species metabolic process	6	0.190134	0.00627004	3	Q61646, Q62087, Q64314
GO:1903555	regulation of tumor necrosis factor superfamily cytokine production	5	0.194183	0.00641336	4	P14602, Q64314, Q6Q899, Q9EPB4
GO:1903708	positive regulation of hemopoiesis	6	0.195197	0.00646537	5	P04202, P04441, P10107, P30681, P42225
GO:2000249	regulation of actin cytoskeleton reorganization	8	0.195197	0.00646655	3	P04202, Q61599, Q9ERL7
GO:0051094	positive regulation of developmental process	4	0.197023	0.00653736	20	O35639, O54890, P04202, P04441, P10107, P14602, P24369, P25911, P26040, P30681, P42225, P49935, Q3UHD9, Q64314, Q64339, Q6PF93, Q8BTM8, Q9CYL5, Q9EQH2, Q9Z1Q5
GO:0002437	inflammatory response to antigenic stimulus	5	0.197023	0.00654689	2	P26151, P30681
GO:0031348	negative regulation of defense response	6	0.197164	0.00656152	5	O35309, P11352, P25799, P51910, P97290
GO:0051247	positive regulation of protein metabolic process	6	0.199258	0.00664126	24	O35309, P04202, P04441, P14602, P20152, P25911, P26040, P26041, P42225, P43276, P49935, P97372, Q00519, Q61263, Q8BSY0, Q8K0E8, Q8VCM7, Q8VDD5, Q99P91, Q9CYL5, Q9D3P8, Q9EPB4, Q9JKF1, Q9WVB0
GO:0051251	positive regulation of lymphocyte activation	7	0.199382	0.00667556	7	P01872, P04202, P04441, P10107, Q5U5M8, Q8C147, Q9EPB4
GO:1902532	negative regulation of intracellular signal transduction	7	0.202839	0.00680154	11	P04441, P11352, P14602, P25911, P26040, P29351, P42225, Q00519, Q8BYW1, Q9EPB4, Q9Z0E6
GO:0043281	regulation of cysteine-type endopeptidase activity involved in apoptotic process	10	0.202991	0.00682711	6	P11352, P42225, P49935, Q00519, Q921Z5, Q9EPB4
GO:1903531	negative regulation of secretion by cell	7	0.203545	0.00685598	5	P10107, P26040, P97429, Q64314, Q9Z0E6
GO:0045582	positive regulation of T cell differentiation	9	0.20367	0.00687049	3	P04202, P04441, P10107
GO:0007229	integrin-mediated signaling pathway	6	0.205902	0.00695616	5	O54890, P05555, P11835, Q8K1B8, Q9Z0F8
GO:0045655	regulation of monocyte differentiation	8	0.206139	0.00699534	2	P04441, P12246
GO:0071803	positive regulation of podosome assembly	8	0.206139	0.00699534	2	P26041, Q61233
GO:0036120	cellular response to platelet-derived growth factor stimulus	6	0.206139	0.00699534	2	O54890, Q9JKF1
GO:0071222	cellular response to lipopolysaccharide	6	0.208054	0.0070708	4	P25799, P30681, P70338, Q9EPB4
GO:0045321	leukocyte activation	3	0.213527	0.00728328	8	O35639, O35955, P01887, P04202, P26041, Q61233, Q8C147, Q9EPB4
GO:0007628	adult walking behavior	4	0.213527	0.00728911	3	P29416, P97445, Q641K1
GO:0030216	keratinocyte differentiation	6	0.213527	0.00728911	3	P10107, Q62266, Q9JLF6
GO:0010755	regulation of plasminogen activation	8	0.216219	0.00745734	2	Q9D3P8, Q9WUU7
GO:0001773	myeloid dendritic cell activation	5	0.216219	0.00745734	2	P04202, Q9EPB4
GO:0043302	positive regulation of leukocyte degranulation	10	0.216219	0.00745734	2	P05555, P11835
GO:0030656	regulation of vitamin metabolic process	5	0.216219	0.00745734	2	P25799, P70338
GO:0032717	negative regulation of interleukin-8 production	6	0.216219	0.00745734	2	P10107, P97429
GO:0036119	response to platelet-derived growth factor	5	0.216219	0.00745734	2	O54890, Q9JKF1
GO:0071621	granulocyte chemotaxis	8	0.216306	0.00750396	3	P10107, P11835, P16110
GO:0090659	walking behavior	3	0.216306	0.00750396	3	P29416, P97445, Q641K1
GO:0019538	protein metabolic process	4	0.221218	0.00769666	51	O35955, O70370, P01029, P01872, P04202, P10107, P10605, P11352, P14106, P15864, P16675, P18242, P20060, P21981, P24369, P25911, P28063, P28076, P29351, P29452, P43276, P43277, P49935, P97449, P97821, P98086, Q01339, Q3TDN2, Q3UIR3, Q61233, Q61646, Q62266, Q641K1, Q64339, Q6PF93, Q80ZK0, Q8BJ05, Q8BSY0, Q8K0E8, Q8VCM7, Q8VDD5, Q9EPB4, Q9EQH2, Q9JHF5, Q9JLF6, Q9WUU7, Q9WVJ3, Q9Z0F8, Q9Z2A9, Q9Z2C9,…
GO:0048525	negative regulation of viral process	6	0.225257	0.00791666	4	P12246, P42225, P48759, Q64339
GO:0002861	regulation of inflammatory response to antigenic stimulus	7	0.225257	0.00793276	2	P11352, P26151
GO:0046597	negative regulation of viral entry into host cell	8	0.225257	0.00793276	2	P12246, P48759
GO:0045907	positive regulation of vasoconstriction	8	0.225257	0.00793276	2	Q8K0E8, Q8VCM7
GO:0097202	activation of cysteine-type endopeptidase activity	12	0.225257	0.00793276	2	Q8BSY0, Q9EPB4
GO:0010595	positive regulation of endothelial cell migration	9	0.225257	0.0080638	4	O35639, P04202, P10107, P14602
GO:0110053	regulation of actin filament organization	8	0.225257	0.00811857	7	P24452, Q3UQ44, Q8CC35, Q9EPB4, Q9ERG0, Q9ERL7, Q9WV32
GO:0048146	positive regulation of fibroblast proliferation	6	0.225257	0.00817086	3	O54890, P04202, P04441
GO:0098657	import into cell	4	0.225257	0.00829127	9	O35639, O54890, P10107, P21981, P26040, P26151, Q07797, Q6PF93, Q9EPB4
GO:0009967	positive regulation of signal transduction	6	0.225257	0.00829716	21	P04202, P04441, P07091, P11352, P25799, P25911, P29351, P29452, P41731, P49935, P70338, P97821, Q00519, Q3UHD9, Q8BTM8, Q8K0E8, Q8VCM7, Q8VE19, Q9CYL5, Q9EPB4, Q9WVB0
GO:0099640	axo-dendritic protein transport	10	0.225257	0.00833698	1	P14602
GO:0099641	anterograde axonal protein transport	11	0.225257	0.00833698	1	P14602
GO:1905355	spine apparatus assembly	5	0.225257	0.00833698	1	Q8CC35
GO:0099118	microtubule-based protein transport	8	0.225257	0.00833698	1	P14602
GO:0045355	negative regulation of interferon-alpha biosynthetic process	8	0.225257	0.00833698	1	O35309
GO:0045358	negative regulation of interferon-beta biosynthetic process	8	0.225257	0.00833698	1	O35309
GO:1903919	negative regulation of actin filament severing	6	0.225257	0.00833698	1	Q8VDD5
GO:1903918	regulation of actin filament severing	5	0.225257	0.00833698	1	Q8VDD5
GO:1900035	negative regulation of cellular response to heat	7	0.225257	0.00833698	1	Q64314
GO:0006776	vitamin A metabolic process	9	0.225257	0.00833698	1	Q00915
GO:0002588	positive regulation of antigen processing and presentation of peptide antigen via MHC class II	7	0.225257	0.00833698	1	Q9EPB4
GO:0002585	positive regulation of antigen processing and presentation of peptide antigen	6	0.225257	0.00833698	1	Q9EPB4
GO:0002582	positive regulation of antigen processing and presentation of peptide or polysaccharide antigen via MHC class II	6	0.225257	0.00833698	1	Q9EPB4
GO:2000295	regulation of hydrogen peroxide catabolic process	7	0.225257	0.00833698	1	Q61646
GO:0098840	protein transport along microtubule	9	0.225257	0.00833698	1	P14602
GO:0014839	myoblast migration involved in skeletal muscle regeneration	7	0.225257	0.00833698	1	P10107
GO:0071971	extracellular exosome assembly	5	0.225257	0.00833698	1	Q64314
GO:1905383	protein localization to presynapse	5	0.225257	0.00833698	1	P14602
GO:0072697	protein localization to cell cortex	6	0.225257	0.00833698	1	P26040
GO:0032760	positive regulation of tumor necrosis factor production	7	0.226614	0.00840066	3	P14602, Q6Q899, Q9EPB4
GO:0002828	regulation of type 2 immune response	5	0.226614	0.00842148	2	P04441, P10107
GO:0033194	response to hydroperoxide	4	0.226614	0.00842148	2	P11352, Q91VS7
GO:1903557	positive regulation of tumor necrosis factor superfamily cytokine production	6	0.232024	0.00863423	3	P14602, Q6Q899, Q9EPB4
GO:0050730	regulation of peptidyl-tyrosine phosphorylation	9	0.232717	0.00867174	6	O54890, P04202, P04441, P11835, P25911, P29351
GO:0010712	regulation of collagen metabolic process	4	0.237947	0.00892339	2	P04202, P20152
GO:0022612	gland morphogenesis	4	0.237947	0.00892339	2	P04202, P26041
GO:0030149	sphingolipid catabolic process	7	0.237947	0.00892339	2	P20060, P29416
GO:1902931	negative regulation of alcohol biosynthetic process	6	0.237947	0.00892339	2	P25799, P70338
GO:0050920	regulation of chemotaxis	5	0.237947	0.0089386	5	P04202, P04441, P14602, P25911, Q9Z0F8
GO:0006026	aminoglycan catabolic process	5	0.242257	0.00911272	3	P04202, P20060, P29416
GO:0032103	positive regulation of response to external stimulus	5	0.242833	0.00915888	6	P04202, P04441, P14602, P26151, Q01339, Q9Z0F8
GO:1900024	regulation of substrate adhesion-dependent cell spreading	7	0.247112	0.00935767	3	O54890, Q8BTM8, Q9Z0E6
GO:0006333	chromatin assembly or disassembly	4	0.247112	0.00935767	3	P15864, P43276, P43277
GO:0002701	negative regulation of production of molecular mediator of immune response	6	0.247791	0.00943837	2	P04202, Q8R3N6
GO:0030852	regulation of granulocyte differentiation	8	0.247791	0.00943837	2	Q00915, Q02105
GO:0050716	positive regulation of interleukin-1 secretion	10	0.247791	0.00943837	2	P29452, Q9EPB4
GO:0016114	terpenoid biosynthetic process	7	0.247791	0.00943837	2	Q00915, Q62148
GO:0019730	antimicrobial humoral response	5	0.251008	0.00960644	3	P01872, Q64524, Q8K0E8
GO:0046717	acid secretion	5	0.251008	0.00960644	3	P10107, P47713, P97445
GO:1903076	regulation of protein localization to plasma membrane	7	0.251414	0.00963466	4	P04202, P26040, Q8CFB4, Q9Z0E6
GO:0043536	positive regulation of blood vessel endothelial cell migration	10	0.256846	0.00985905	3	P04202, P10107, P14602
GO:0051764	actin crosslink formation	5	0.258489	0.0099663	2	Q61233, Q8BTM8
GO:0001959	regulation of cytokine-mediated signaling pathway	6	0.258489	0.00997096	4	P04441, P70338, Q64524, Q9EPB4
GO:0060395	SMAD protein signal transduction	5	0.261214	0.0101155	3	P04202, P20152, P29416
GO:0071219	cellular response to molecule of bacterial origin	5	0.261214	0.0101419	4	P25799, P30681, P70338, Q9EPB4
GO:0006956	complement activation	7	0.261214	0.0101419	4	P01029, P01872, P14106, P98086
GO:0002718	regulation of cytokine production involved in immune response	6	0.266891	0.0103758	3	P01887, P04202, P04441
GO:2000641	regulation of early endosome to late endosome transport	7	0.268924	0.0105071	2	P26040, P26041
GO:0034114	regulation of heterotypic cell-cell adhesion	5	0.268924	0.0105071	2	Q8K0E8, Q8VCM7
GO:0060391	positive regulation of SMAD protein signal transduction	8	0.268924	0.0105071	2	P04202, Q9WVB0
GO:0006979	response to oxidative stress	3	0.268924	0.0105091	7	P11352, P49290, P51910, Q61646, Q91VS7, Q9JLV6, Q9WVB0
GO:0009636	response to toxic substance	3	0.277652	0.0108642	5	P11352, P25799, Q61646, Q62087, Q8BQU6
GO:0002700	regulation of production of molecular mediator of immune response	5	0.281407	0.0110253	4	P01887, P04202, P04441, Q8R3N6
GO:0046466	membrane lipid catabolic process	6	0.281582	0.0110605	2	P20060, P29416
GO:0021533	cell differentiation in hindbrain	4	0.281582	0.0110605	2	P97445, Q641K1
GO:0044255	cellular lipid metabolic process	4	0.281591	0.0110751	16	P04441, P11352, P20060, P29416, P31786, P45377, P47713, Q00915, Q01339, Q61263, Q62148, Q6PF93, Q8BYI6, Q9Z1T6, Q9Z2A9, Q9Z2C9
GO:0042737	drug catabolic process	4	0.283871	0.0112077	4	P11352, P49935, Q99K82, Q9D110
GO:0070665	positive regulation of leukocyte proliferation	6	0.283871	0.0112077	4	P04441, P10107, P25911, Q9EPB4
GO:0045638	negative regulation of myeloid cell differentiation	7	0.289413	0.0114557	3	P12246, P25911, Q02105
GO:0050921	positive regulation of chemotaxis	6	0.291136	0.0115783	4	P04202, P04441, P14602, Q9Z0F8
GO:0071359	cellular response to dsRNA	6	0.291136	0.0116266	2	P25799, Q6Q899
GO:0042481	regulation of odontogenesis	6	0.291136	0.0116266	2	P04202, Q64314
GO:1903649	regulation of cytoplasmic transport	6	0.291136	0.0116266	2	P26040, P26041
GO:0032480	negative regulation of type I interferon production	6	0.291136	0.0116266	2	O35309, Q9EPB4
GO:0097286	iron ion import	9	0.291136	0.0116266	2	P01887, Q923B6
GO:2000778	positive regulation of interleukin-6 secretion	10	0.291136	0.0116266	2	Q6Q899, Q9EPB4
GO:0044248	cellular catabolic process	3	0.291815	0.0116685	24	P04202, P08905, P11352, P18242, P20060, P29416, P45377, P47713, P49935, P97449, Q00519, Q3TDN2, Q3TRM8, Q60710, Q62087, Q62148, Q6PF93, Q99K82, Q9D110, Q9EQH2, Q9ET01, Q9JHF5, Q9WVJ3, Q9Z2A9
GO:0006911	phagocytosis, engulfment	6	0.292891	0.0119568	4	P01872, P26151, Q8BYW1, Q8VDD5
GO:0034308	primary alcohol metabolic process	5	0.292891	0.012019	3	P45377, Q00915, Q62148
GO:0010594	regulation of endothelial cell migration	8	0.292891	0.0121462	5	O35639, P04202, P10107, P14602, Q01339
GO:0003018	vascular process in circulatory system	4	0.292891	0.0121489	4	P04202, P11352, Q8K0E8, Q8VCM7
GO:0043280	positive regulation of cysteine-type endopeptidase activity involved in apoptotic process	12	0.292891	0.0121489	4	P42225, P49935, Q00519, Q9EPB4
GO:0006807	nitrogen compound metabolic process	2	0.292891	0.0121852	78	F8VPP8, O35309, O35955, O70370, P01029, P01872, P04202, P08030, P10107, P10605, P11352, P14106, P15864, P16675, P18242, P20060, P21981, P24369, P25206, P25911, P28063, P28076, P29351, P29416, P29452, P30681, P31786, P43276, P43277, P45377, P49935, P97449, P97821, P98086, Q00519, Q01339, Q3TDN2, Q3TRM8, Q3UIR3, Q60710, Q61233, Q61646, Q61702, Q61703, Q61704, Q62148, Q62266, Q641K1, Q64339, Q6NV83,…
GO:0043534	blood vessel endothelial cell migration	8	0.292891	0.0122052	2	P11352, Q8VDD5
GO:0032270	positive regulation of cellular protein metabolic process	7	0.292891	0.0122075	22	O35309, P04202, P04441, P20152, P25911, P26040, P26041, P42225, P43276, P49935, P97372, Q00519, Q8BSY0, Q8K0E8, Q8VCM7, Q8VDD5, Q99P91, Q9CYL5, Q9D3P8, Q9EPB4, Q9JKF1, Q9WVB0
GO:0030100	regulation of endocytosis	6	0.292891	0.0122541	6	P01887, P16110, P26151, P41731, P48759, Q9EPB4
GO:0030833	regulation of actin filament polymerization	10	0.292891	0.0122946	5	P24452, Q3UQ44, Q9EPB4, Q9ERL7, Q9WV32
GO:0032481	positive regulation of type I interferon production	6	0.292891	0.0123066	3	P30681, P42225, Q6Q899
GO:0051017	actin filament bundle assembly	6	0.292891	0.0123066	3	P26040, Q61233, Q9ERG0
GO:0071846	actin filament debranching	4	0.292891	0.0124795	1	Q9ERL7
GO:0001869	negative regulation of complement activation, lectin pathway	11	0.292891	0.0124795	1	P97290
GO:0001868	regulation of complement activation, lectin pathway	9	0.292891	0.0124795	1	P97290
GO:0071657	positive regulation of granulocyte colony-stimulating factor production	7	0.292891	0.0124795	1	Q64314
GO:0071655	regulation of granulocyte colony-stimulating factor production	6	0.292891	0.0124795	1	Q64314
GO:0071593	lymphocyte aggregation	6	0.292891	0.0124795	1	P26041
GO:0002428	antigen processing and presentation of peptide antigen via MHC class Ib	4	0.292891	0.0124795	1	P01887
GO:0046083	adenine metabolic process	8	0.292891	0.0124795	1	P08030
GO:0046084	adenine biosynthetic process	9	0.292891	0.0124795	1	P08030
GO:1901748	leukotriene D4 metabolic process	8	0.292891	0.0124795	1	Q9Z2A9
GO:0021679	cerebellar molecular layer development	3	0.292891	0.0124795	1	P97445
GO:0010878	cholesterol storage	5	0.292891	0.0124795	1	Q61263
GO:2000210	positive regulation of anoikis	8	0.292891	0.0124795	1	P63002
GO:0002477	antigen processing and presentation of exogenous peptide antigen via MHC class Ib	5	0.292891	0.0124795	1	P01887
GO:1901750	leukotriene D4 biosynthetic process	9	0.292891	0.0124795	1	Q9Z2A9
GO:0002576	platelet degranulation	8	0.292891	0.0124795	1	P25911
GO:2000098	negative regulation of smooth muscle cell-matrix adhesion	8	0.292891	0.0124795	1	P51910
GO:0001805	positive regulation of type III hypersensitivity	11	0.292891	0.0124795	1	P26151
GO:0001803	regulation of type III hypersensitivity	10	0.292891	0.0124795	1	P26151
GO:0042905	9-cis-retinoic acid metabolic process	10	0.292891	0.0124795	1	Q62148
GO:0042904	9-cis-retinoic acid biosynthetic process	11	0.292891	0.0124795	1	Q62148
GO:0021590	cerebellum maturation	4	0.292891	0.0124795	1	P97445
GO:0002767	immune response-inhibiting cell surface receptor signaling pathway	7	0.292891	0.0124795	1	P25911
GO:0031335	regulation of sulfur amino acid metabolic process	7	0.292891	0.0124795	1	P97445
GO:0009609	response to symbiotic bacterium	6	0.292891	0.0124795	1	P11352
GO:0009608	response to symbiont	5	0.292891	0.0124795	1	P11352
GO:0002481	antigen processing and presentation of exogenous protein antigen via MHC class Ib, TAP-dependent	6	0.292891	0.0124795	1	P01887
GO:0042590	antigen processing and presentation of exogenous peptide antigen via MHC class I	5	0.292891	0.0124795	1	P26151
GO:0032687	negative regulation of interferon-alpha production	7	0.292891	0.0124795	1	O35309
GO:1901256	regulation of macrophage colony-stimulating factor production	5	0.292891	0.0124795	1	Q64314
GO:1901258	positive regulation of macrophage colony-stimulating factor production	6	0.292891	0.0124795	1	Q64314
GO:0014056	regulation of acetylcholine secretion, neurotransmission	8	0.292891	0.0124795	1	P97445
GO:0042313	protein kinase C deactivation	7	0.292891	0.0124795	1	P14602
GO:0006168	adenine salvage	10	0.292891	0.0124795	1	P08030
GO:2000045	regulation of G1/S transition of mitotic cell cycle	8	0.293944	0.0125392	4	P10107, P29351, P97372, Q99P91
GO:0009913	epidermal cell differentiation	5	0.294976	0.012598	3	P10107, Q62266, Q9JLF6
GO:0032731	positive regulation of interleukin-1 beta production	7	0.297856	0.0127962	2	P14602, Q9EPB4
GO:0015682	ferric iron transport	9	0.297856	0.0127962	2	P01887, Q923B6
GO:0072512	trivalent inorganic cation transport	6	0.297856	0.0127962	2	P01887, Q923B6
GO:0046112	nucleobase biosynthetic process	7	0.297856	0.0127962	2	P08030, Q61646
GO:0002253	activation of immune response	6	0.298213	0.0128265	7	P01029, P01872, P14106, P25911, P98086, Q6Q899, Q9EPB4
GO:0050885	neuromuscular process controlling balance	5	0.298263	0.0128934	3	P20060, P29416, P97445
GO:0045621	positive regulation of lymphocyte differentiation	8	0.298263	0.0128934	3	P04202, P04441, P10107
GO:0061572	actin filament bundle organization	5	0.298263	0.0128934	3	P26040, Q61233, Q9ERG0
GO:0042110	T cell activation	5	0.298263	0.012901	5	O35955, P01887, P26041, Q61233, Q8C147
GO:0045619	regulation of lymphocyte differentiation	7	0.298688	0.0129373	4	P04202, P04441, P10107, P29351
GO:0043113	receptor clustering	6	0.303878	0.0131928	3	P11835, P97445, Q8BTM8
GO:0042246	tissue regeneration	4	0.307922	0.0133994	2	P11352, P51910
GO:1901214	regulation of neuron death	5	0.30995	0.0135189	6	P11352, P63080, P97445, Q64314, Q99P91, Q9WUU7
GO:0050764	regulation of phagocytosis	7	0.315109	0.0138033	3	P26151, P48759, Q9EPB4
GO:0001933	negative regulation of protein phosphorylation	9	0.315109	0.0138075	9	P04202, P14602, P25911, P26040, P29351, Q00519, Q7TSU7, Q9EPB4, Q9Z0E6
GO:0002456	T cell mediated immunity	5	0.318739	0.0140148	2	P49935, P97821
GO:0032733	positive regulation of interleukin-10 production	6	0.318739	0.0140148	2	Q64314, Q9EPB4
GO:1902176	negative regulation of oxidative stress-induced intrinsic apoptotic signaling pathway	10	0.318739	0.0140148	2	P11352, P14602
GO:0002831	regulation of response to biotic stimulus	4	0.322126	0.0141799	4	P42225, Q64282, Q6Q899, Q9EPB4
GO:0070555	response to interleukin-1	5	0.326678	0.0144297	3	P25799, P63002, Q9EPB4
GO:0061045	negative regulation of wound healing	7	0.326678	0.0144297	3	Q64314, Q8K0E8, Q8VCM7
GO:2000352	negative regulation of endothelial cell apoptotic process	9	0.33111	0.0146422	2	Q8K0E8, Q8VCM7
GO:0051817	modification of morphology or physiology of other organism involved in symbiotic interaction	4	0.348821	0.0154957	4	P04202, P12246, P24369, P48759
GO:0099024	plasma membrane invagination	5	0.351447	0.0157222	4	P01872, P26151, Q8BYW1, Q8VDD5
GO:0051051	negative regulation of transport	5	0.351447	0.0158324	8	P04441, P10107, P16110, P26040, P51910, P97429, Q64314, Q9Z0E6
GO:0097028	dendritic cell differentiation	5	0.351447	0.0159327	2	P04202, P25911
GO:0033599	regulation of mammary gland epithelial cell proliferation	6	0.351447	0.0159327	2	P11352, Q3UHD9
GO:0010762	regulation of fibroblast migration	7	0.351447	0.0159327	2	O54890, P04202
GO:0044703	multi-organism reproductive process	2	0.351447	0.0159327	2	P20060, P29416
GO:0048545	response to steroid hormone	5	0.351447	0.0160653	3	P04202, P10107, P30681
GO:1904375	regulation of protein localization to cell periphery	6	0.351447	0.0161815	4	P04202, P26040, Q8CFB4, Q9Z0E6
GO:0006721	terpenoid metabolic process	6	0.351447	0.0164044	3	P45377, Q00915, Q62148
GO:0070373	negative regulation of ERK1 and ERK2 cascade	11	0.351447	0.0164044	3	P25911, P26040, Q9Z0E6
GO:0010646	regulation of cell communication	4	0.351447	0.0164527	39	P04202, P04441, P07091, P10107, P11352, P14602, P16110, P22005, P25799, P25911, P26040, P29351, P29452, P30681, P41731, P42225, P49935, P51910, P63002, P70338, P97445, P97821, Q00519, Q3UHD9, Q61599, Q64524, Q8BTM8, Q8BYW1, Q8CC35, Q8CFB4, Q8K0E8, Q8VCM7, Q8VE19, Q99P91, Q9CYL5, Q9EPB4, Q9WVB0, Q9Z0E6, Q9Z0F8
GO:0010647	positive regulation of cell communication	5	0.351447	0.0165789	21	P04202, P04441, P07091, P11352, P25799, P25911, P29351, P29452, P41731, P49935, P70338, P97821, Q00519, Q3UHD9, Q8BTM8, Q8K0E8, Q8VCM7, Q8VE19, Q9CYL5, Q9EPB4, Q9WVB0
GO:1903963	arachidonate transport	11	0.351447	0.0165956	2	P10107, P47713
GO:0050482	arachidonic acid secretion	12	0.351447	0.0165956	2	P10107, P47713
GO:0034136	negative regulation of toll-like receptor 2 signaling pathway	9	0.351447	0.0166048	1	P25911
GO:0099010	modification of postsynaptic structure	5	0.351447	0.0166048	1	Q8CC35
GO:1903905	positive regulation of establishment of T cell polarity	9	0.351447	0.0166048	1	Q8C147
GO:0035759	mesangial cell-matrix adhesion	5	0.351447	0.0166048	1	Q64314
GO:0043615	astrocyte cell migration	6	0.351447	0.0166048	1	P20060
GO:0010269	response to selenium ion	4	0.351447	0.0166048	1	P11352
GO:1901666	positive regulation of NAD+ ADP-ribosyltransferase activity	6	0.351447	0.0166048	1	P04202
GO:1901664	regulation of NAD+ ADP-ribosyltransferase activity	5	0.351447	0.0166048	1	P04202
GO:2000405	negative regulation of T cell migration	10	0.351447	0.0166048	1	P51910
GO:0010727	negative regulation of hydrogen peroxide metabolic process	7	0.351447	0.0166048	1	Q61646
GO:0033277	abortive mitotic cell cycle	4	0.351447	0.0166048	1	P29351
GO:0070105	positive regulation of interleukin-6-mediated signaling pathway	8	0.351447	0.0166048	1	P70338
GO:0002905	regulation of mature B cell apoptotic process	10	0.351447	0.0166048	1	P04441
GO:0002906	negative regulation of mature B cell apoptotic process	11	0.351447	0.0166048	1	P04441
GO:0043152	induction of bacterial agglutination	8	0.351447	0.0166048	1	Q8K0E8
GO:2000097	regulation of smooth muscle cell-matrix adhesion	6	0.351447	0.0166048	1	P51910
GO:0070666	regulation of mast cell proliferation	6	0.351447	0.0166048	1	P25911
GO:0070668	positive regulation of mast cell proliferation	7	0.351447	0.0166048	1	P25911
GO:0009597	detection of virus	6	0.351447	0.0166048	1	Q6Q899
GO:0002765	immune response-inhibiting signal transduction	6	0.351447	0.0166048	1	P25911
GO:0045629	negative regulation of T-helper 2 cell differentiation	13	0.351447	0.0166048	1	P10107
GO:0042986	positive regulation of amyloid precursor protein biosynthetic process	9	0.351447	0.0166048	1	Q61263
GO:0021750	vestibular nucleus development	4	0.351447	0.0166048	1	P97445
GO:0098886	modification of dendritic spine	6	0.351447	0.0166048	1	Q8CC35
GO:2000670	positive regulation of dendritic cell apoptotic process	9	0.351447	0.0166048	1	P25911
GO:0002524	hypersensitivity	7	0.351447	0.0166048	1	P26151
GO:0045083	negative regulation of interleukin-12 biosynthetic process	8	0.351447	0.0166048	1	P25799
GO:0014012	peripheral nervous system axon regeneration	8	0.351447	0.0166048	1	P51910
GO:0045829	negative regulation of isotype switching	10	0.351447	0.0166048	1	Q8R3N6
GO:0023051	regulation of signaling	3	0.354993	0.0168081	39	P04202, P04441, P07091, P10107, P11352, P14602, P16110, P22005, P25799, P25911, P26040, P29351, P29452, P30681, P41731, P42225, P49935, P51910, P63002, P70338, P97445, P97821, Q00519, Q3UHD9, Q61599, Q64524, Q8BTM8, Q8BYW1, Q8CC35, Q8CFB4, Q8K0E8, Q8VCM7, Q8VE19, Q99P91, Q9CYL5, Q9EPB4, Q9WVB0, Q9Z0E6, Q9Z0F8
GO:0023056	positive regulation of signaling	4	0.358666	0.0170001	21	P04202, P04441, P07091, P11352, P25799, P25911, P29351, P29452, P41731, P49935, P70338, P97821, Q00519, Q3UHD9, Q8BTM8, Q8K0E8, Q8VCM7, Q8VE19, Q9CYL5, Q9EPB4, Q9WVB0
GO:0032526	response to retinoic acid	5	0.359893	0.0170946	3	P25911, P49935, Q62148
GO:0051341	regulation of oxidoreductase activity	4	0.359893	0.0170946	3	P25799, P70338, Q61646
GO:0043254	regulation of protein complex assembly	5	0.360647	0.0171486	9	P04202, P24452, P26041, Q3UQ44, Q61233, Q8CFB4, Q9EPB4, Q9ERL7, Q9WV32
GO:0009966	regulation of signal transduction	5	0.360906	0.0172392	36	P04202, P04441, P07091, P11352, P14602, P16110, P22005, P25799, P25911, P26040, P29351, P29452, P30681, P41731, P42225, P49935, P51910, P63002, P70338, P97821, Q00519, Q3UHD9, Q61599, Q64524, Q8BTM8, Q8BYW1, Q8CFB4, Q8K0E8, Q8VCM7, Q8VE19, Q99P91, Q9CYL5, Q9EPB4, Q9WVB0, Q9Z0E6, Q9Z0F8
GO:0001575	globoside metabolic process	8	0.360906	0.0172701	2	P20060, P29416
GO:0050704	regulation of interleukin-1 secretion	9	0.360906	0.0172701	2	P29452, Q9EPB4
GO:0010954	positive regulation of protein processing	9	0.360906	0.0172701	2	Q8VDD5, Q9D3P8
GO:0071216	cellular response to biotic stimulus	3	0.362533	0.0173662	4	P25799, P30681, P70338, Q9EPB4
GO:1902533	positive regulation of intracellular signal transduction	7	0.372105	0.0179438	14	P04202, P04441, P07091, P11352, P25911, P29351, Q00519, Q3UHD9, Q8BTM8, Q8K0E8, Q8VCM7, Q8VE19, Q9CYL5, Q9EPB4
GO:0002548	monocyte chemotaxis	7	0.372105	0.017956	2	P10107, P16110
GO:0034314	Arp2/3 complex-mediated actin nucleation	13	0.372105	0.017956	2	Q3UQ44, Q9WV32
GO:0042036	negative regulation of cytokine biosynthetic process	7	0.372105	0.017956	2	O35309, P25799
GO:0050869	negative regulation of B cell activation	8	0.372105	0.017956	2	P25911, Q8R3N6
GO:0030029	actin filament-based process	2	0.373618	0.0180479	8	O89050, P10107, P26040, Q8BTM8, Q8C079, Q8VDD5, Q9DAW9, Q9ERL7
GO:1902806	regulation of cell cycle G1/S phase transition	7	0.373964	0.0181024	4	P10107, P29351, P97372, Q99P91
GO:0006066	alcohol metabolic process	4	0.377635	0.0183372	6	P45377, Q00915, Q3TRM8, Q61263, Q62148, Q9Z2C9
GO:0022607	cellular component assembly	3	0.379205	0.0184325	28	O54890, P04202, P04441, P10854, P15864, P26040, P30681, P43276, P43277, P84228, P97445, Q60710, Q61233, Q61263, Q64314, Q64524, Q6P253, Q8BTM8, Q8CC35, Q8CFB4, Q8K0E8, Q8K1B8, Q8K479, Q8VCM7, Q9ERG0, Q9JHF5, Q9Z0E6, Q9Z1T6
GO:0045939	negative regulation of steroid metabolic process	7	0.382164	0.0186534	2	P25799, P70338
GO:0050918	positive chemotaxis	4	0.382164	0.0186534	2	P16110, P30681
GO:0010894	negative regulation of steroid biosynthetic process	8	0.382164	0.0186534	2	P25799, P70338
GO:0071407	cellular response to organic cyclic compound	5	0.38829	0.0189916	6	P10107, P25799, P26040, P26041, P63080, Q6Q899
GO:0010803	regulation of tumor necrosis factor-mediated signaling pathway	7	0.394644	0.0193621	2	Q64524, Q9EPB4
GO:0045648	positive regulation of erythrocyte differentiation	8	0.394644	0.0193621	2	P30681, P42225
GO:0071674	mononuclear cell migration	6	0.394644	0.0193621	2	P10107, P16110
GO:0001775	cell activation	2	0.400438	0.0196867	8	O35639, O35955, P01887, P04202, P26041, Q61233, Q8C147, Q9EPB4
GO:0046903	secretion	4	0.400438	0.0196867	8	O35639, P10107, P25911, P47713, P97445, Q5U5M8, Q8CFB4, Q8K479
GO:0045087	innate immune response	4	0.401127	0.0198318	6	P01872, P12246, P25799, P29351, P48759, Q64524
GO:0007219	Notch signaling pathway	6	0.401127	0.020016	3	P04202, P97429, Q61646
GO:0071801	regulation of podosome assembly	7	0.401127	0.0200819	2	P26041, Q61233
GO:0031640	killing of cells of other organism	5	0.401127	0.0200819	2	P08905, Q64524
GO:1903319	positive regulation of protein maturation	7	0.401127	0.0200819	2	Q8VDD5, Q9D3P8
GO:0032727	positive regulation of interferon-alpha production	7	0.401127	0.0200819	2	P42225, Q6Q899
GO:0008283	cell proliferation	1	0.401127	0.0203161	9	O35955, P11352, P26041, P42225, P51880, Q64314, Q6DFV1, Q8C147, Q9EQH2
GO:0071901	negative regulation of protein serine/threonine kinase activity	11	0.401127	0.0204261	4	P14602, P25911, P29351, Q9EPB4
GO:0010959	regulation of metal ion transport	6	0.401127	0.0205693	7	P01887, P04202, P16110, P25911, P29351, Q8BSY0, Q8BTM8
GO:0050859	negative regulation of B cell receptor signaling pathway	8	0.401127	0.0207129	1	P29351
GO:1904440	positive regulation of ferrous iron import across plasma membrane	10	0.401127	0.0207129	1	P01887
GO:0050883	musculoskeletal movement, spinal reflex action	4	0.401127	0.0207129	1	P97445
GO:1903911	positive regulation of receptor clustering	8	0.401127	0.0207129	1	P04202
GO:0002586	regulation of antigen processing and presentation of peptide antigen via MHC class II	6	0.401127	0.0207129	1	Q9EPB4
GO:1900126	negative regulation of hyaluronan biosynthetic process	9	0.401127	0.0207129	1	P04202
GO:0034758	positive regulation of iron ion transport	8	0.401127	0.0207129	1	P01887
GO:1902896	terminal web assembly	7	0.401127	0.0207129	1	P26040
GO:0046657	folic acid catabolic process	8	0.401127	0.0207129	1	Q9D110
GO:0032929	negative regulation of superoxide anion generation	8	0.401127	0.0207129	1	Q62087
GO:0003158	endothelium development	5	0.401127	0.0207129	1	Q64314
GO:0042365	water-soluble vitamin catabolic process	5	0.401127	0.0207129	1	Q9D110
GO:1900390	regulation of iron ion import	8	0.401127	0.0207129	1	P01887
GO:0045627	positive regulation of T-helper 1 cell differentiation	13	0.401127	0.0207129	1	P10107
GO:0034761	positive regulation of iron ion transmembrane transport	9	0.401127	0.0207129	1	P01887
GO:0043932	ossification involved in bone remodeling	3	0.401127	0.0207129	1	P04202
GO:0071403	cellular response to high density lipoprotein particle stimulus	4	0.401127	0.0207129	1	Q9Z0F8
GO:1904438	regulation of ferrous iron import across plasma membrane	9	0.401127	0.0207129	1	P01887
GO:1904435	regulation of transferrin receptor binding	6	0.401127	0.0207129	1	P01887
GO:1904434	positive regulation of ferrous iron binding	5	0.401127	0.0207129	1	P01887
GO:1904437	positive regulation of transferrin receptor binding	7	0.401127	0.0207129	1	P01887
GO:1904432	regulation of ferrous iron binding	4	0.401127	0.0207129	1	P01887
GO:0006014	D-ribose metabolic process	6	0.401127	0.0207129	1	P47968
GO:0006166	purine ribonucleoside salvage	10	0.401127	0.0207129	1	P08030
GO:0046651	lymphocyte proliferation	5	0.401127	0.0207866	3	O35955, P26041, Q8C147
GO:0032943	mononuclear cell proliferation	3	0.401127	0.0207866	3	O35955, P26041, Q8C147
GO:0042326	negative regulation of phosphorylation	8	0.401127	0.0208009	9	P04202, P14602, P25911, P26040, P29351, Q00519, Q7TSU7, Q9EPB4, Q9Z0E6
GO:0032309	icosanoid secretion	9	0.401127	0.0208128	2	P10107, P47713
GO:0044319	wound healing, spreading of cells	5	0.401127	0.0208128	2	Q8BTM8, Q9Z0F8
GO:1903305	regulation of regulated secretory pathway	8	0.403692	0.0209663	4	P05555, P11835, P25911, P97445
GO:0002708	positive regulation of lymphocyte mediated immunity	7	0.406584	0.021178	3	P01887, P04202, P26151
GO:1903035	negative regulation of response to wounding	6	0.406584	0.021178	3	Q64314, Q8K0E8, Q8VCM7
GO:0010631	epithelial cell migration	6	0.406584	0.021178	3	P11352, Q5F226, Q8VDD5
GO:0044238	primary metabolic process	2	0.410505	0.0214029	81	F8VPP8, O35309, O35955, O70370, P01029, P01872, P04202, P04441, P08030, P08905, P10107, P10605, P11352, P14106, P15864, P16675, P18242, P20060, P21981, P24369, P25206, P25911, P28063, P28076, P29351, P29416, P29452, P30681, P31786, P43276, P43277, P45377, P47713, P47968, P49935, P51910, P97449, P97821, P98086, Q00519, Q00915, Q01339, Q3TDN2, Q3TRM8, Q3UIR3, Q60710, Q61233, Q61263, Q61646, Q62148,…
GO:0010324	membrane invagination	4	0.412258	0.0215151	4	P01872, P26151, Q8BYW1, Q8VDD5
GO:0045191	regulation of isotype switching	9	0.412423	0.0215547	2	P04202, Q8R3N6
GO:0042035	regulation of cytokine biosynthetic process	6	0.412423	0.0215733	3	O35309, P14602, P25799
GO:0006954	inflammatory response	4	0.412423	0.0215861	5	P01029, P04202, P26151, P30681, Q9Z2A9
GO:0033043	regulation of organelle organization	5	0.418637	0.0219324	20	O54890, P04202, P10107, P11352, P24452, P26040, P26041, P43276, P70338, Q3UQ44, Q60949, Q61233, Q61599, Q8CC35, Q9EPB4, Q9ERG0, Q9ERL7, Q9JLV6, Q9WV32, Q9Z1T6
GO:0001573	ganglioside metabolic process	8	0.42457	0.0223075	2	P20060, P29416
GO:0060390	regulation of SMAD protein signal transduction	7	0.42457	0.0223075	2	P04202, Q9WVB0
GO:0045581	negative regulation of T cell differentiation	9	0.42457	0.0223075	2	P04441, P10107
GO:0009615	response to virus	5	0.427159	0.0224651	5	P14602, Q60710, Q64339, Q64345, Q6Q899
GO:0061028	establishment of endothelial barrier	6	0.437422	0.023071	2	P26040, P26041
GO:0002823	negative regulation of adaptive immune response based on somatic recombination of immune receptors built from immunoglobulin superfamily domains	7	0.437422	0.023071	2	P29351, Q8R3N6
GO:0071364	cellular response to epidermal growth factor stimulus	6	0.437422	0.023071	2	P10126, Q9JKF1
GO:0031400	negative regulation of protein modification process	8	0.439188	0.0231862	11	P04202, P14602, P25911, P26040, P29351, Q00519, Q64339, Q7TSU7, Q9EPB4, Q9JLV6, Q9Z0E6
GO:0051130	positive regulation of cellular component organization	5	0.446786	0.0236925	18	O54890, P01887, P04202, P10107, P25911, P26041, P26151, P41731, P43276, P48759, Q3UQ44, Q61233, Q8BTM8, Q8CC35, Q8CFB4, Q9EPB4, Q9JLV6, Q9WV32
GO:1900746	regulation of vascular endothelial growth factor signaling pathway	6	0.446786	0.0238451	2	P41731, Q00519
GO:0043552	positive regulation of phosphatidylinositol 3-kinase activity	11	0.446786	0.0238451	2	P04202, P25911
GO:0051851	modification by host of symbiont morphology or physiology	5	0.446786	0.0240303	3	P12246, P24369, P48759
GO:0097746	regulation of blood vessel diameter	6	0.446786	0.0240303	3	P11352, Q8K0E8, Q8VCM7
GO:0035296	regulation of tube diameter	5	0.446786	0.0240303	3	P11352, Q8K0E8, Q8VCM7
GO:0045595	regulation of cell differentiation	4	0.446786	0.0243189	22	O54890, P01887, P04202, P04441, P10107, P12246, P20152, P25911, P29351, P30681, P42225, P70338, P97445, Q00519, Q00915, Q02105, Q64314, Q6PF93, Q8BTM8, Q9CYL5, Q9Z0E6, Q9Z1Q5
GO:0034765	regulation of ion transmembrane transport	6	0.446786	0.0246226	8	O70370, P01887, P25911, P29351, P97445, Q8BSY0, Q8BTM8, Q9Z1Q5
GO:0002920	regulation of humoral immune response	5	0.446786	0.0246299	2	P29351, P97290
GO:1904036	negative regulation of epithelial cell apoptotic process	8	0.446786	0.0246299	2	Q8K0E8, Q8VCM7
GO:0071715	icosanoid transport	8	0.446786	0.0246299	2	P10107, P47713
GO:0032885	regulation of polysaccharide biosynthetic process	7	0.446786	0.0246299	2	P04202, P25799
GO:0030647	aminoglycoside antibiotic metabolic process	6	0.446786	0.0246299	2	P45377, Q3TRM8
GO:0042219	cellular modified amino acid catabolic process	5	0.446786	0.0246299	2	Q9D110, Q9Z2A9
GO:1901571	fatty acid derivative transport	5	0.446786	0.0246299	2	P10107, P47713
GO:1902547	regulation of cellular response to vascular endothelial growth factor stimulus	5	0.446786	0.0246299	2	P41731, Q00519
GO:0070103	regulation of interleukin-6-mediated signaling pathway	7	0.446786	0.0248039	1	P70338
GO:0002894	positive regulation of type II hypersensitivity	11	0.446786	0.0248039	1	P26151
GO:0002892	regulation of type II hypersensitivity	10	0.446786	0.0248039	1	P26151
GO:0034433	steroid esterification	6	0.446786	0.0248039	1	Q61263
GO:0034434	sterol esterification	7	0.446786	0.0248039	1	Q61263
GO:0034435	cholesterol esterification	8	0.446786	0.0248039	1	Q61263
GO:0001798	positive regulation of type IIa hypersensitivity	12	0.446786	0.0248039	1	P26151
GO:0001796	regulation of type IIa hypersensitivity	11	0.446786	0.0248039	1	P26151
GO:0007597	blood coagulation, intrinsic pathway	6	0.446786	0.0248039	1	Q01339
GO:0034759	regulation of iron ion transmembrane transport	8	0.446786	0.0248039	1	P01887
GO:0034756	regulation of iron ion transport	7	0.446786	0.0248039	1	P01887
GO:0072012	glomerulus vasculature development	7	0.446786	0.0248039	1	Q64314
GO:1903923	positive regulation of protein processing in phagocytic vesicle	10	0.446786	0.0248039	1	Q8VDD5
GO:1903921	regulation of protein processing in phagocytic vesicle	8	0.446786	0.0248039	1	Q8VDD5
GO:0043096	purine nucleobase salvage	9	0.446786	0.0248039	1	P08030
GO:0007039	protein catabolic process in the vacuole	7	0.446786	0.0248039	1	Q9JHF5
GO:0032222	regulation of synaptic transmission, cholinergic	7	0.446786	0.0248039	1	P97445
GO:0045625	regulation of T-helper 1 cell differentiation	12	0.446786	0.0248039	1	P10107
GO:2000343	positive regulation of chemokine (C-X-C motif) ligand 2 production	7	0.446786	0.0248039	1	P04441
GO:0061440	kidney vasculature development	6	0.446786	0.0248039	1	Q64314
GO:0071449	cellular response to lipid hydroperoxide	6	0.446786	0.0248039	1	Q91VS7
GO:0001878	response to yeast	6	0.446786	0.0248039	1	P48759
GO:0032532	regulation of microvillus length	8	0.446786	0.0248039	1	P26040
GO:0002277	myeloid dendritic cell activation involved in immune response	6	0.446786	0.0248039	1	Q9EPB4
GO:0061437	renal system vasculature development	5	0.446786	0.0248039	1	Q64314
GO:0097164	ammonium ion metabolic process	3	0.453488	0.0252967	4	P31786, P45377, Q8BYI6, Q99K82
GO:0048145	regulation of fibroblast proliferation	5	0.453488	0.0253132	3	O54890, P04202, P04441
GO:0002274	myeloid leukocyte activation	4	0.453488	0.0253132	3	O35639, P04202, Q9EPB4
GO:0040018	positive regulation of multicellular organism growth	6	0.454671	0.0254251	2	P24369, P26040
GO:0030220	platelet formation	5	0.454671	0.0254251	2	P29351, Q8VDD5
GO:0070661	leukocyte proliferation	2	0.459633	0.0257489	3	O35955, P26041, Q8C147
GO:1902175	regulation of oxidative stress-induced intrinsic apoptotic signaling pathway	9	0.466971	0.0262306	2	P11352, P14602
GO:1903901	negative regulation of viral life cycle	7	0.473698	0.0266323	3	P12246, P48759, Q64339
GO:1901136	carbohydrate derivative catabolic process	4	0.476733	0.0268511	4	P04202, P20060, P29416, Q60710
GO:0002707	negative regulation of lymphocyte mediated immunity	7	0.47823	0.0270464	2	P29351, Q8R3N6
GO:0008089	anterograde axonal transport	9	0.47823	0.0270464	2	P14602, Q5U5M8
GO:0032728	positive regulation of interferon-beta production	7	0.47823	0.0270464	2	P30681, Q6Q899
GO:0002702	positive regulation of production of molecular mediator of immune response	6	0.47823	0.0270801	3	P01887, P04202, P04441
GO:0045639	positive regulation of myeloid cell differentiation	7	0.47823	0.0270801	3	P04441, P30681, P42225
GO:0031647	regulation of protein stability	3	0.481084	0.027266	6	P24369, P43276, P49935, Q8BSY0, Q8BTM8, Q9EPB4
GO:0030838	positive regulation of actin filament polymerization	11	0.485344	0.0275319	3	Q3UQ44, Q9EPB4, Q9WV32
GO:0031663	lipopolysaccharide-mediated signaling pathway	6	0.489606	0.0278724	2	P04202, P25911
GO:0034629	cellular protein-containing complex localization	5	0.489606	0.0278724	2	P26040, Q8VE19
GO:0045010	actin nucleation	12	0.489606	0.0278724	2	Q3UQ44, Q9WV32
GO:0002275	myeloid cell activation involved in immune response	5	0.489606	0.0278724	2	O35639, Q9EPB4
GO:0098869	cellular oxidant detoxification	3	0.490752	0.0279877	3	P11352, P49290, Q91VS7
GO:0045833	negative regulation of lipid metabolic process	6	0.490752	0.0279877	3	P25799, P51910, P70338
GO:0043269	regulation of ion transport	5	0.490752	0.0280783	10	O70370, P01887, P04202, P16110, P25911, P29351, P97445, Q8BSY0, Q8BTM8, Q9Z1Q5
GO:0043062	extracellular structure organization	3	0.490752	0.0282267	5	O70370, P04202, Q61233, Q61263, Q64314
GO:1901701	cellular response to oxygen-containing compound	4	0.490752	0.0286901	10	P25799, P25911, P26040, P26041, P30681, P42225, P70338, Q62148, Q91VS7, Q9EPB4
GO:0090218	positive regulation of lipid kinase activity	10	0.490752	0.0287084	2	P04202, P25911
GO:0034135	regulation of toll-like receptor 2 signaling pathway	8	0.490752	0.028878	1	P25911
GO:0002885	positive regulation of hypersensitivity	10	0.490752	0.028878	1	P26151
GO:0060024	rhythmic synaptic transmission	7	0.490752	0.028878	1	P97445
GO:0045591	positive regulation of regulatory T cell differentiation	10	0.490752	0.028878	1	P04202
GO:0060744	mammary gland branching involved in thelarche	8	0.490752	0.028878	1	P04202
GO:0006982	response to lipid hydroperoxide	5	0.490752	0.028878	1	Q91VS7
GO:0008228	opsonization	3	0.490752	0.028878	1	P48759
GO:0046725	negative regulation by virus of viral protein levels in host cell	7	0.490752	0.028878	1	P42225
GO:0008347	glial cell migration	5	0.490752	0.028878	1	P20060
GO:0002580	regulation of antigen processing and presentation of peptide or polysaccharide antigen via MHC class II	5	0.490752	0.028878	1	Q9EPB4
GO:2000002	negative regulation of DNA damage checkpoint	8	0.490752	0.028878	1	Q8R3N6
GO:0038001	paracrine signaling	4	0.490752	0.028878	1	Q64314
GO:0051088	PMA-inducible membrane protein ectodomain proteolysis	8	0.490752	0.028878	1	Q9Z0F8
GO:0050702	interleukin-1 beta secretion	11	0.490752	0.028878	1	Q8CFB4
GO:0051295	establishment of meiotic spindle localization	7	0.490752	0.028878	1	Q8VDD5
GO:0002606	positive regulation of dendritic cell antigen processing and presentation	6	0.490752	0.028878	1	P04441
GO:0039529	RIG-I signaling pathway	13	0.490752	0.028878	1	Q6Q899
GO:0009115	xanthine catabolic process	9	0.490752	0.028878	1	Q00519
GO:0030036	actin cytoskeleton organization	5	0.490983	0.028941	7	O89050, P10107, P26040, Q8BTM8, Q8C079, Q8VDD5, Q9DAW9
GO:0005975	carbohydrate metabolic process	3	0.494939	0.0291992	10	P08905, P20060, P29416, P47968, P51910, Q3TRM8, Q62148, Q8CFX1, Q9ET01, Q9Z2C9
GO:0097435	supramolecular fiber organization	3	0.499113	0.0294958	8	P20152, P26040, Q3UQ44, Q61233, Q8BTM8, Q8BYW1, Q9ERG0, Q9WV32
GO:0002820	negative regulation of adaptive immune response	6	0.499679	0.0295544	2	P29351, Q8R3N6
GO:0051493	regulation of cytoskeleton organization	6	0.510535	0.0302223	10	O54890, P04202, P24452, Q3UQ44, Q61599, Q8CC35, Q9EPB4, Q9ERG0, Q9ERL7, Q9WV32
GO:0048839	inner ear development	3	0.511967	0.0304103	2	P14106, Q8K479
GO:0007214	gamma-aminobutyric acid signaling pathway	6	0.511967	0.0304103	2	P63080, P97445
GO:0032881	regulation of polysaccharide metabolic process	6	0.511967	0.0304103	2	P04202, P25799
GO:0044364	disruption of cells of other organism	4	0.511967	0.0304103	2	P08905, Q64524
GO:1905475	regulation of protein localization to membrane	6	0.51251	0.0304684	4	P04202, P26040, Q8CFB4, Q9Z0E6
GO:0050880	regulation of blood vessel size	5	0.516517	0.0308065	3	P11352, Q8K0E8, Q8VCM7
GO:0006006	glucose metabolic process	6	0.516517	0.0308108	4	P51910, Q3TRM8, Q62148, Q8CFX1
GO:0007154	cell communication	2	0.517612	0.0309022	10	P22005, P63002, P97445, P97449, Q64314, Q6PF93, Q8BQU6, Q8VE19, Q99P91, Q9EQH2
GO:1904062	regulation of cation transmembrane transport	7	0.520595	0.0312462	6	O70370, P01887, P25911, P29351, Q8BSY0, Q8BTM8
GO:0032757	positive regulation of interleukin-8 production	6	0.520595	0.0312759	2	Q6Q899, Q9EPB4
GO:0019229	regulation of vasoconstriction	7	0.520595	0.0312759	2	Q8K0E8, Q8VCM7
GO:0002720	positive regulation of cytokine production involved in immune response	7	0.520595	0.0312759	2	P01887, P04441
GO:0045428	regulation of nitric oxide biosynthetic process	7	0.520595	0.0312759	2	P48759, Q64314
GO:0051279	regulation of release of sequestered calcium ion into cytosol	9	0.520595	0.0312903	3	P25911, P29351, Q8BSY0
GO:0035150	regulation of tube size	4	0.520595	0.0312903	3	P11352, Q8K0E8, Q8VCM7
GO:0006958	complement activation, classical pathway	8	0.520595	0.0312903	3	P01872, P14106, P98086
GO:0051345	positive regulation of hydrolase activity	5	0.52208	0.0314059	13	P25911, P30681, P42225, P49935, P97372, Q00519, Q01339, Q3UHD9, Q60949, Q8BSY0, Q8BYW1, Q8C147, Q9EPB4
GO:0043408	regulation of MAPK cascade	9	0.523946	0.0315445	11	P04202, P04441, P25911, P26040, P29351, Q00519, Q8K0E8, Q8VCM7, Q9CYL5, Q9EPB4, Q9Z0E6
GO:0002891	positive regulation of immunoglobulin mediated immune response	9	0.528453	0.0321512	2	P04202, P26151
GO:0070849	response to epidermal growth factor	5	0.528453	0.0321512	2	P10126, Q9JKF1
GO:0045620	negative regulation of lymphocyte differentiation	8	0.528453	0.0321512	2	P04441, P10107
GO:0002714	positive regulation of B cell mediated immunity	8	0.528453	0.0321512	2	P04202, P26151
GO:0050680	negative regulation of epithelial cell proliferation	6	0.528453	0.0325569	4	P04202, P42225, Q00519, Q01339
GO:0010563	negative regulation of phosphorus metabolic process	6	0.528453	0.0326718	10	P04202, P14602, P25911, P26040, P29351, Q00519, Q7TSU7, Q9EPB4, Q9JKF1, Q9Z0E6
GO:0045936	negative regulation of phosphate metabolic process	7	0.528453	0.0326718	10	P04202, P14602, P25911, P26040, P29351, Q00519, Q7TSU7, Q9EPB4, Q9JKF1, Q9Z0E6
GO:0106001	intestinal hexose absorption	6	0.528453	0.0329351	1	P26040
GO:0035799	ureter maturation	5	0.528453	0.0329351	1	Q62148
GO:0099563	modification of synaptic structure	4	0.528453	0.0329351	1	Q8CC35
GO:0002883	regulation of hypersensitivity	9	0.528453	0.0329351	1	P26151
GO:0070307	lens fiber cell development	5	0.528453	0.0329351	1	P20152
GO:2000402	negative regulation of lymphocyte migration	9	0.528453	0.0329351	1	P51910
GO:0032667	regulation of interleukin-23 production	5	0.528453	0.0329351	1	P04202
GO:0001951	intestinal D-glucose absorption	7	0.528453	0.0329351	1	P26040
GO:0045354	regulation of interferon-alpha biosynthetic process	7	0.528453	0.0329351	1	O35309
GO:0010310	regulation of hydrogen peroxide metabolic process	6	0.528453	0.0329351	1	Q61646
GO:0046110	xanthine metabolic process	8	0.528453	0.0329351	1	Q00519
GO:0002638	negative regulation of immunoglobulin production	7	0.528453	0.0329351	1	Q8R3N6
GO:0048799	animal organ maturation	4	0.528453	0.0329351	1	Q62148
GO:0032796	uropod organization	5	0.528453	0.0329351	1	Q8VDD5
GO:1901977	negative regulation of cell cycle checkpoint	6	0.528453	0.0329351	1	Q8R3N6
GO:0039528	cytoplasmic pattern recognition receptor signaling pathway in response to virus	12	0.528453	0.0329351	1	Q6Q899
GO:0032714	negative regulation of interleukin-5 production	6	0.528453	0.0329351	1	P49290
GO:0002438	acute inflammatory response to antigenic stimulus	6	0.528453	0.0329351	1	P26151
GO:2001181	positive regulation of interleukin-10 secretion	10	0.528453	0.0329351	1	Q9EPB4
GO:0030644	cellular chloride ion homeostasis	9	0.528453	0.0329351	1	P97445
GO:0019886	antigen processing and presentation of exogenous peptide antigen via MHC class II	5	0.528453	0.0329351	1	P04441
GO:0009052	pentose-phosphate shunt, non-oxidative branch	6	0.528453	0.0329351	1	P47968
GO:0010813	neuropeptide catabolic process	7	0.528453	0.0329351	1	P49935
GO:0071394	cellular response to testosterone stimulus	6	0.528453	0.0329351	1	P26041
GO:0070236	negative regulation of activation-induced cell death of T cells	11	0.528453	0.0329351	1	Q9EQN3
GO:2000351	regulation of endothelial cell apoptotic process	8	0.529218	0.0330361	2	Q8K0E8, Q8VCM7
GO:0048008	platelet-derived growth factor receptor signaling pathway	8	0.529218	0.0330361	2	O54890, Q9JKF1
GO:0008299	isoprenoid biosynthetic process	6	0.541795	0.0339305	2	Q00915, Q62148
GO:0016137	glycoside metabolic process	5	0.541795	0.0339305	2	P45377, Q3TRM8
GO:0098930	axonal transport	8	0.541795	0.0339305	2	P14602, Q5U5M8
GO:0007267	cell-cell signaling	3	0.541948	0.0339923	7	P22005, P97445, P97449, Q64314, Q8BQU6, Q99P91, Q9EQH2
GO:0016052	carbohydrate catabolic process	4	0.541948	0.0339947	4	P20060, Q3TRM8, Q62148, Q9ET01
GO:0062014	negative regulation of small molecule metabolic process	5	0.545565	0.0342766	3	P04202, P25799, P70338
GO:0045580	regulation of T cell differentiation	8	0.560115	0.0353037	3	P04202, P04441, P10107
GO:0006754	ATP biosynthetic process	11	0.561839	0.0354691	4	P04202, Q3TRM8, Q62148, Q9JHF5
GO:1903077	negative regulation of protein localization to plasma membrane	8	0.565344	0.0357473	2	P04202, Q9Z0E6
GO:0071363	cellular response to growth factor stimulus	5	0.56596	0.0358433	4	O54890, P10107, P10126, Q9JKF1
GO:0030099	myeloid cell differentiation	4	0.56596	0.0358433	4	P04202, P29351, Q8VDD5, Q99JR1
GO:0045069	regulation of viral genome replication	7	0.56625	0.0363467	3	P24369, Q64282, Q64339
GO:1901575	organic substance catabolic process	3	0.56625	0.0364432	22	P04202, P18242, P20060, P29416, P45377, P47713, P49935, P97449, Q00519, Q3TDN2, Q3TRM8, Q60710, Q62087, Q62148, Q99K82, Q9D110, Q9EQH2, Q9ET01, Q9JHF5, Q9WVJ3, Q9Z2A9, Q9Z2C9
GO:2000108	positive regulation of leukocyte apoptotic process	8	0.56625	0.0366696	2	P10107, P25911
GO:1900744	regulation of p38MAPK cascade	11	0.56625	0.0366696	2	P26040, Q00519
GO:0021782	glial cell development	4	0.56625	0.0366696	2	P04202, P20152
GO:0060325	face morphogenesis	3	0.56625	0.0366696	2	P04202, Q8BSY0
GO:0045650	negative regulation of macrophage differentiation	9	0.56625	0.0369753	1	Q02105
GO:0006663	platelet activating factor biosynthetic process	8	0.56625	0.0369753	1	Q8BYI6
GO:0042264	peptidyl-aspartic acid hydroxylation	9	0.56625	0.0369753	1	Q8BSY0
GO:0060179	male mating behavior	5	0.56625	0.0369753	1	P20060
GO:0072308	negative regulation of metanephric nephron tubule epithelial cell differentiation	9	0.56625	0.0369753	1	P42225
GO:0050701	interleukin-1 secretion	10	0.56625	0.0369753	1	Q8CFB4
GO:1902524	positive regulation of protein K48-linked ubiquitination	12	0.56625	0.0369753	1	O35309
GO:0043686	co-translational protein modification	7	0.56625	0.0369753	1	S4R2K0
GO:0002431	Fc receptor mediated stimulatory signaling pathway	9	0.56625	0.0369753	1	P25911
GO:1900127	positive regulation of hyaluronan biosynthetic process	9	0.56625	0.0369753	1	P25799
GO:0050748	negative regulation of lipoprotein metabolic process	7	0.56625	0.0369753	1	P51910
GO:2001179	regulation of interleukin-10 secretion	9	0.56625	0.0369753	1	Q9EPB4
GO:0051660	establishment of centrosome localization	5	0.56625	0.0369753	1	P26040
GO:1904469	positive regulation of tumor necrosis factor secretion	10	0.56625	0.0369753	1	Q6Q899
GO:0002604	regulation of dendritic cell antigen processing and presentation	5	0.56625	0.0369753	1	P04441
GO:0033299	secretion of lysosomal enzymes	9	0.56625	0.0369753	1	Q5U5M8
GO:0060762	regulation of branching involved in mammary gland duct morphogenesis	6	0.56625	0.0369753	1	P04202
GO:0046061	dATP catabolic process	12	0.56625	0.0369753	1	Q60710
GO:0046598	positive regulation of viral entry into host cell	8	0.56625	0.0369753	1	P04441
GO:0043622	cortical microtubule organization	7	0.56625	0.0369753	1	P26040
GO:1990869	cellular response to chemokine	6	0.56625	0.0369753	1	Q8C147
GO:1990868	response to chemokine	5	0.56625	0.0369753	1	Q8C147
GO:0032271	regulation of protein polymerization	6	0.573617	0.0375606	5	P24452, Q3UQ44, Q9EPB4, Q9ERL7, Q9WV32
GO:0033032	regulation of myeloid cell apoptotic process	7	0.573617	0.037601	2	P10107, Q01339
GO:0032651	regulation of interleukin-1 beta production	6	0.573617	0.037601	2	P14602, Q9EPB4
GO:0071675	regulation of mononuclear cell migration	8	0.573617	0.037601	2	P16110, P25911
GO:0060326	cell chemotaxis	5	0.575435	0.0377491	4	P10107, P11835, P16110, P30681
GO:0050728	negative regulation of inflammatory response	7	0.577908	0.0379405	3	P11352, P25799, P51910
GO:0001961	positive regulation of cytokine-mediated signaling pathway	7	0.585711	0.0385414	2	P04441, P70338
GO:1902930	regulation of alcohol biosynthetic process	5	0.585711	0.0385414	2	P25799, P70338
GO:1902903	regulation of supramolecular fiber organization	5	0.590659	0.0388968	7	P24452, Q3UQ44, Q8CC35, Q9EPB4, Q9ERG0, Q9ERL7, Q9WV32
GO:0001501	skeletal system development	4	0.591818	0.0390227	3	P20060, P29416, P63002
GO:0030835	negative regulation of actin filament depolymerization	11	0.596027	0.0394907	2	P24452, Q9ERG0
GO:1900026	positive regulation of substrate adhesion-dependent cell spreading	8	0.596027	0.0394907	2	O54890, Q8BTM8
GO:0008300	isoprenoid catabolic process	6	0.596027	0.0394907	2	P45377, Q62148
GO:0010955	negative regulation of protein processing	9	0.596027	0.0394907	2	P97290, Q9WUU7
GO:1903318	negative regulation of protein maturation	7	0.596027	0.0394907	2	P97290, Q9WUU7
GO:0051235	maintenance of location	3	0.604076	0.0409174	4	P20060, P29416, Q61263, Q8BTM8
GO:0010757	negative regulation of plasminogen activation	10	0.604076	0.0409987	1	Q9WUU7
GO:1903903	regulation of establishment of T cell polarity	8	0.604076	0.0409987	1	Q8C147
GO:0008354	germ cell migration	5	0.604076	0.0409987	1	P04202
GO:0070486	leukocyte aggregation	5	0.604076	0.0409987	1	P26041
GO:0010936	negative regulation of macrophage cytokine production	8	0.604076	0.0409987	1	P04202
GO:2001214	positive regulation of vasculogenesis	7	0.604076	0.0409987	1	Q64314
GO:0002583	regulation of antigen processing and presentation of peptide antigen	5	0.604076	0.0409987	1	Q9EPB4
GO:0060907	positive regulation of macrophage cytokine production	9	0.604076	0.0409987	1	P04441
GO:0042560	pteridine-containing compound catabolic process	5	0.604076	0.0409987	1	Q9D110
GO:0071638	negative regulation of monocyte chemotactic protein-1 production	7	0.604076	0.0409987	1	P51910
GO:0033574	response to testosterone	5	0.604076	0.0409987	1	P26041
GO:2000341	regulation of chemokine (C-X-C motif) ligand 2 production	6	0.604076	0.0409987	1	P04441
GO:0009397	folic acid-containing compound catabolic process	7	0.604076	0.0409987	1	Q9D110
GO:0007182	common-partner SMAD protein phosphorylation	8	0.604076	0.0409987	1	P04202
GO:0046060	dATP metabolic process	11	0.604076	0.0409987	1	Q60710
GO:0060155	platelet dense granule organization	6	0.604076	0.0409987	1	Q5U5M8
GO:0009313	oligosaccharide catabolic process	5	0.604076	0.0409987	1	P20060
GO:0060448	dichotomous subdivision of terminal units involved in lung branching	6	0.604076	0.0409987	1	P49935
GO:0048245	eosinophil chemotaxis	9	0.604076	0.0409987	1	P16110
GO:0070235	regulation of activation-induced cell death of T cells	10	0.604076	0.0409987	1	Q9EQN3
GO:0006203	dGTP catabolic process	12	0.604076	0.0409987	1	Q60710
GO:1901615	organic hydroxy compound metabolic process	3	0.604093	0.0410303	7	P45377, Q00915, Q3TRM8, Q61263, Q62148, Q9WVJ3, Q9Z2C9
GO:0002688	regulation of leukocyte chemotaxis	8	0.606638	0.0412337	3	P04441, P25911, Q9Z0F8
GO:0051603	proteolysis involved in cellular protein catabolic process	6	0.61269	0.041676	10	O35955, O70370, P10605, P16675, P28063, P28076, P49935, P97821, Q3TDN2, Q9WUU7
GO:0051222	positive regulation of protein transport	7	0.616576	0.0420025	7	P04202, P26040, P29452, Q6Q899, Q8K0E8, Q8VCM7, Q9EPB4
GO:0071300	cellular response to retinoic acid	6	0.61999	0.0423914	2	P25911, Q62148
GO:1904376	negative regulation of protein localization to cell periphery	7	0.61999	0.0423914	2	P04202, Q9Z0E6
GO:0065003	protein-containing complex assembly	4	0.623715	0.042709	18	P04202, P04441, P10854, P15864, P30681, P43276, P43277, P84228, Q60710, Q61263, Q64524, Q8CFB4, Q8K0E8, Q8K1B8, Q8K479, Q8VCM7, Q9JHF5, Q9Z0E6
GO:1990748	cellular detoxification	2	0.625141	0.0429327	3	P11352, P49290, Q91VS7
GO:0043535	regulation of blood vessel endothelial cell migration	9	0.625141	0.0429327	3	P04202, P10107, P14602
GO:0098754	detoxification	1	0.625141	0.0429327	3	P11352, P49290, Q91VS7
GO:1904894	positive regulation of STAT cascade	8	0.62974	0.0433756	2	P25911, Q3UHD9
GO:0002673	regulation of acute inflammatory response	7	0.62974	0.0433756	2	P26151, P97290
GO:0032768	regulation of monooxygenase activity	5	0.62974	0.0433756	2	P25799, P70338
GO:0046427	positive regulation of JAK-STAT cascade	9	0.62974	0.0433756	2	P25911, Q3UHD9
GO:0002704	negative regulation of leukocyte mediated immunity	6	0.638903	0.0443682	2	P29351, Q8R3N6
GO:0006590	thyroid hormone generation	6	0.638903	0.0450054	1	Q9WVJ3
GO:0045654	positive regulation of megakaryocyte differentiation	8	0.638903	0.0450054	1	P30681
GO:0007341	penetration of zona pellucida	3	0.638903	0.0450054	1	P20060
GO:0072183	negative regulation of nephron tubule epithelial cell differentiation	8	0.638903	0.0450054	1	P42225
GO:0035547	regulation of interferon-beta secretion	9	0.638903	0.0450054	1	Q6Q899
GO:0035549	positive regulation of interferon-beta secretion	10	0.638903	0.0450054	1	Q6Q899
GO:1990776	response to angiotensin	7	0.638903	0.0450054	1	P25799
GO:0045602	negative regulation of endothelial cell differentiation	7	0.638903	0.0450054	1	Q00519
GO:0034316	negative regulation of Arp2/3 complex-mediated actin nucleation	13	0.638903	0.0450054	1	Q9ERL7
GO:0006145	purine nucleobase catabolic process	8	0.638903	0.0450054	1	Q00519
GO:0002475	antigen processing and presentation via MHC class Ib	3	0.638903	0.0450054	1	P01887
GO:0002829	negative regulation of type 2 immune response	6	0.638903	0.0450054	1	P10107
GO:1904385	cellular response to angiotensin	8	0.638903	0.0450054	1	P25799
GO:0014051	gamma-aminobutyric acid secretion	10	0.638903	0.0450054	1	P97445
GO:1900227	positive regulation of NLRP3 inflammasome complex assembly	7	0.638903	0.0450054	1	Q8CFB4
GO:0072136	metanephric mesenchymal cell proliferation involved in metanephros development	4	0.638903	0.0450054	1	P42225
GO:0072135	kidney mesenchymal cell proliferation	3	0.638903	0.0450054	1	P42225
GO:1903575	cornified envelope assembly	5	0.638903	0.0450054	1	Q6P253
GO:0071316	cellular response to nicotine	5	0.638903	0.0450054	1	P25799
GO:0000041	transition metal ion transport	7	0.640857	0.0452519	3	P01887, Q923B6, Q99JR1
GO:0090199	regulation of release of cytochrome c from mitochondria	8	0.640857	0.0453693	2	P11352, Q9EPB4
GO:1903307	positive regulation of regulated secretory pathway	9	0.640857	0.0453693	2	P05555, P11835
GO:1903727	positive regulation of phospholipid metabolic process	8	0.640857	0.0453693	2	P04202, P25911
GO:0017001	antibiotic catabolic process	5	0.640857	0.0453693	2	P11352, P45377
GO:0015909	long-chain fatty acid transport	10	0.640857	0.0453693	2	P10107, P47713
GO:0010035	response to inorganic substance	3	0.644909	0.0456886	6	P01887, P11352, Q61646, Q8K0E8, Q8VCM7, Q9JKF1
GO:0031399	regulation of protein modification process	7	0.645195	0.0457414	23	O35309, O54890, P04202, P04441, P11835, P14602, P25911, P26040, P29351, P43276, P70338, Q00519, Q64339, Q7TSU7, Q8K0E8, Q8VCM7, Q99P91, Q9CYL5, Q9EPB4, Q9JKF1, Q9JLV6, Q9WVB0, Q9Z0E6
GO:0006690	icosanoid metabolic process	6	0.646143	0.0458412	3	P04441, P47713, Q9Z2A9
GO:0019682	glyceraldehyde-3-phosphate metabolic process	5	0.653111	0.0463786	2	P47968, Q8CFX1
GO:0008217	regulation of blood pressure	3	0.653111	0.0464344	3	P97449, Q64314, Q9EQH2
GO:1901879	regulation of protein depolymerization	6	0.653111	0.0464344	3	P24452, Q8BSY0, Q9ERG0
GO:0051701	interaction with host	3	0.661038	0.0470313	3	P04202, P10605, Q8R3N6
GO:0006629	lipid metabolic process	3	0.661945	0.0473458	16	P04441, P11352, P20060, P29416, P31786, P45377, P47713, Q00915, Q01339, Q61263, Q62148, Q6PF93, Q8BYI6, Q9Z1T6, Q9Z2A9, Q9Z2C9
GO:0031099	regeneration	3	0.661945	0.0473962	2	P11352, P51910
GO:0046470	phosphatidylcholine metabolic process	7	0.661945	0.0473962	2	P31786, Q8BYI6
GO:0007173	epidermal growth factor receptor signaling pathway	9	0.661945	0.0473962	2	P04202, Q9JKF1
GO:0070206	protein trimerization	6	0.661945	0.0473962	2	P04441, Q8K479
GO:1903524	positive regulation of blood circulation	6	0.661945	0.0473962	2	Q8K0E8, Q8VCM7
GO:0008088	axo-dendritic transport	7	0.661945	0.0473962	2	P14602, Q5U5M8
GO:0050671	positive regulation of lymphocyte proliferation	8	0.664303	0.0476321	3	P04441, P10107, Q9EPB4
GO:0030595	leukocyte chemotaxis	6	0.664303	0.0476321	3	P10107, P11835, P16110
GO:0070848	response to growth factor	4	0.664696	0.0476938	4	O54890, P10107, P10126, Q9JKF1
GO:1902476	chloride transmembrane transport	8	0.666903	0.0482366	3	P63080, Q99MR3, Q9Z1Q5
GO:0046394	carboxylic acid biosynthetic process	6	0.666903	0.0484181	7	P04441, P47713, Q00915, Q3TRM8, Q62148, Q9D110, Q9Z2A9
GO:0090303	positive regulation of wound healing	7	0.666903	0.0484219	2	P10107, Q01339
GO:0016053	organic acid biosynthetic process	4	0.666903	0.048687	7	P04441, P47713, Q00915, Q3TRM8, Q62148, Q9D110, Q9Z2A9
GO:0046469	platelet activating factor metabolic process	7	0.666903	0.0489954	1	Q8BYI6
GO:0038094	Fc-gamma receptor signaling pathway	8	0.666903	0.0489954	1	P26151
GO:1902961	positive regulation of aspartic-type endopeptidase activity involved in amyloid precursor protein catabolic process	11	0.666903	0.0489954	1	P25911
GO:0098502	DNA dephosphorylation	7	0.666903	0.0489954	1	Q9JLV6
GO:0098503	DNA 3' dephosphorylation	8	0.666903	0.0489954	1	Q9JLV6
GO:0098506	polynucleotide 3' dephosphorylation	7	0.666903	0.0489954	1	Q9JLV6
GO:0098504	DNA 3' dephosphorylation involved in DNA repair	9	0.666903	0.0489954	1	Q9JLV6
GO:0018197	peptidyl-aspartic acid modification	8	0.666903	0.0489954	1	Q8BSY0
GO:0010836	negative regulation of protein ADP-ribosylation	9	0.666903	0.0489954	1	Q9JLV6
GO:0051450	myoblast proliferation	2	0.666903	0.0489954	1	P11352
GO:0033632	regulation of cell-cell adhesion mediated by integrin	5	0.666903	0.0489954	1	Q8K1B8
GO:0010644	cell communication by electrical coupling	3	0.666903	0.0489954	1	Q8BQU6
GO:0055064	chloride ion homeostasis	8	0.666903	0.0489954	1	P97445
GO:0098706	ferric iron import across cell outer membrane	11	0.666903	0.0489954	1	Q923B6
GO:1905247	positive regulation of aspartic-type peptidase activity	10	0.666903	0.0489954	1	P25911
GO:0002866	positive regulation of acute inflammatory response to antigenic stimulus	9	0.666903	0.0489954	1	P26151
GO:0038033	positive regulation of endothelial cell chemotaxis by VEGF-activated vascular endothelial growth factor receptor signaling pathway	11	0.666903	0.0489954	1	P14602
GO:0002118	aggressive behavior	3	0.666903	0.0489954	1	P22005
GO:0009217	purine deoxyribonucleoside triphosphate catabolic process	10	0.666903	0.0489954	1	Q60710
GO:0070493	thrombin-activated receptor signaling pathway	6	0.666903	0.0489954	1	Q3UQ44
GO:0010668	ectodermal cell differentiation	4	0.666903	0.0489954	1	P05555
GO:0097350	neutrophil clearance	3	0.666903	0.0489954	1	P10107
GO:0010862	positive regulation of pathway-restricted SMAD protein phosphorylation	10	0.671342	0.0494557	2	P04202, Q9WVB0
GO:0045824	negative regulation of innate immune response	7	0.671342	0.0494557	2	O35309, P97290
GO:0032946	positive regulation of mononuclear cell proliferation	7	0.671342	0.0494569	3	P04441, P10107, Q9EPB4
GO:0009206	purine ribonucleoside triphosphate biosynthetic process	10	0.677318	0.0499314	4	P04202, Q3TRM8, Q62148, Q9JHF5

## Sheet: EAE vs Normal MF
GO.ID	GO.Name	Level	FDR	P.Value	Nr.Test	IDs
GO:0050839	cell adhesion molecule binding	3	0.000498929	3.18708e-07	22	O54890, P10107, P11835, P24452, P26040, P26041, P29351, P42225, Q61233, Q8BTM8, Q8K0E8, Q8K1B8, Q8VCM7, Q8VDD5, Q99KD5, Q99P91, Q9DAW9, Q9ERG0, Q9JKF1, Q9WVA4, Q9Z0F8, Q9Z1Q5
GO:0061134	peptidase regulator activity	3	0.000498929	3.23364e-07	13	O08800, P01029, P28665, P49935, P97290, P97372, P97821, Q00898, Q61702, Q61703, Q61704, Q91WP6, Q921Z5
GO:0003924	GTPase activity	7	0.000498929	6.62773e-07	15	P10126, Q000W5, Q2YDW2, Q3UHD9, Q60766, Q61107, Q61599, Q61635, Q62293, Q8BTS3, Q8CFB4, Q91Z40, Q922F4, Q9QZ85, Q9Z0E6
GO:0019001	guanyl nucleotide binding	6	0.000498929	7.70342e-07	16	A0A140LIF8, P10126, Q000W5, Q3UHD9, Q60710, Q60766, Q61107, Q61635, Q62293, Q8BTS3, Q8CFB4, Q91Z40, Q922F4, Q9DCE9, Q9QZ85, Q9Z0E6
GO:0042802	identical protein binding	3	0.000698482	2.00754e-06	36	O35309, O54890, O89050, P01887, P04202, P07091, P08905, P12246, P14106, P14602, P20060, P20152, P25799, P42225, P47968, P48759, P63080, P97372, P97429, Q00519, Q00898, Q01339, Q60710, Q61233, Q62087, Q64345, Q6Q899, Q8BTM8, Q8CFB4, Q8K479, Q8VDD5, Q9CYL5, Q9EPB4, Q9WVB0, Q9WVJ3, Q9Z0E6
GO:0061135	endopeptidase regulator activity	4	0.000703529	2.08528e-06	11	O08800, P01029, P28665, P97290, P97372, Q00898, Q61702, Q61703, Q61704, Q91WP6, Q921Z5
GO:0005525	GTP binding	8	0.000729488	2.26874e-06	15	A0A140LIF8, P10126, Q000W5, Q3UHD9, Q60766, Q61107, Q61635, Q62293, Q8BTS3, Q8CFB4, Q91Z40, Q922F4, Q9DCE9, Q9QZ85, Q9Z0E6
GO:0032550	purine ribonucleoside binding	5	0.000729488	2.30253e-06	15	A0A140LIF8, P10126, Q000W5, Q3UHD9, Q60766, Q61107, Q61635, Q62293, Q8BTS3, Q8CFB4, Q91Z40, Q922F4, Q9DCE9, Q9QZ85, Q9Z0E6
GO:0001883	purine nucleoside binding	4	0.000729488	2.33677e-06	15	A0A140LIF8, P10126, Q000W5, Q3UHD9, Q60766, Q61107, Q61635, Q62293, Q8BTS3, Q8CFB4, Q91Z40, Q922F4, Q9DCE9, Q9QZ85, Q9Z0E6
GO:0032549	ribonucleoside binding	4	0.000752152	2.51491e-06	15	A0A140LIF8, P10126, Q000W5, Q3UHD9, Q60766, Q61107, Q61635, Q62293, Q8BTS3, Q8CFB4, Q91Z40, Q922F4, Q9DCE9, Q9QZ85, Q9Z0E6
GO:0001882	nucleoside binding	3	0.000855152	3.21525e-06	15	A0A140LIF8, P10126, Q000W5, Q3UHD9, Q60766, Q61107, Q61635, Q62293, Q8BTS3, Q8CFB4, Q91Z40, Q922F4, Q9DCE9, Q9QZ85, Q9Z0E6
GO:0032561	guanyl ribonucleotide binding	7	0.000890215	3.50125e-06	15	A0A140LIF8, P10126, Q000W5, Q3UHD9, Q60766, Q61107, Q61635, Q62293, Q8BTS3, Q8CFB4, Q91Z40, Q922F4, Q9DCE9, Q9QZ85, Q9Z0E6
GO:0016787	hydrolase activity	2	0.000954629	3.85086e-06	52	O35955, O70370, P08905, P10126, P10605, P16675, P18242, P20060, P25206, P28063, P28076, P29351, P29416, P29452, P47713, P49935, P97449, P97821, Q000W5, Q2YDW2, Q3UHD9, Q60710, Q60766, Q61107, Q61233, Q61599, Q61635, Q61646, Q62087, Q62293, Q641K1, Q6Q899, Q8BTS3, Q8CFB4, Q8CFX1, Q8VDD5, Q91Z40, Q922F4, Q9D2E2, Q9EPB4, Q9EQH2, Q9JHF5, Q9JLV6, Q9QXL1, Q9QZ85, Q9WUU7, Q9WVJ3, Q9Z0E6, Q9Z0F8, Q9Z2A9,…
GO:0008238	exopeptidase activity	5	0.00096594	4.08463e-06	9	P16675, P49935, P97449, Q61233, Q641K1, Q9EQH2, Q9WUU7, Q9WVJ3, Q9Z2A9
GO:0005515	protein binding	2	0.00096594	4.09131e-06	116	D3Z6Q9, F8VPP8, O35309, O35594, O35639, O54890, O70370, O89050, P01029, P01872, P01887, P04202, P04441, P05555, P07091, P08905, P10107, P10126, P10605, P10854, P11352, P11835, P12246, P14106, P14602, P16110, P20060, P20152, P22005, P24369, P24452, P25799, P25911, P26040, P26041, P28665, P28667, P29351, P29452, P30681, P31786, P42225, P43276, P47968, P48759, P63002, P63080, P84228, P97372, P97429,…
GO:0004857	enzyme inhibitor activity	3	0.00175157	9.27362e-06	14	O08800, O35639, P01029, P10107, P14602, P28665, P97290, Q00898, Q3TDN2, Q61702, Q61703, Q61704, Q91WP6, Q921Z5
GO:0004866	endopeptidase inhibitor activity	5	0.00183197	9.79167e-06	10	O08800, P01029, P28665, P97290, Q00898, Q61702, Q61703, Q61704, Q91WP6, Q921Z5
GO:0070011	peptidase activity, acting on L-amino acid peptides	4	0.00199472	1.1011e-05	20	O35955, O70370, P10605, P16675, P18242, P28063, P28076, P29452, P49935, P97449, P97821, Q61233, Q61646, Q641K1, Q9EPB4, Q9EQH2, Q9WUU7, Q9WVJ3, Q9Z0F8, Q9Z2A9
GO:0030234	enzyme regulator activity	2	0.00222377	1.27828e-05	25	O08800, O35639, P01029, P04202, P10107, P14602, P28665, P49935, P97290, P97372, P97821, Q00898, Q01339, Q3TDN2, Q3UHD9, Q3UIR3, Q60949, Q61599, Q61702, Q61703, Q61704, Q8BYW1, Q91WP6, Q921Z5, Q9JKF1
GO:0004197	cysteine-type endopeptidase activity	6	0.00230565	1.36023e-05	7	O70370, P10605, P29452, P49935, P97821, Q9EPB4, Q9WUU7
GO:0102148	N-acetyl-beta-D-galactosaminidase activity	5	0.00262944	1.73687e-05	2	P20060, P29416
GO:0030414	peptidase inhibitor activity	4	0.0028306	1.94533e-05	10	O08800, P01029, P28665, P97290, Q00898, Q61702, Q61703, Q61704, Q91WP6, Q921Z5
GO:0008233	peptidase activity	3	0.00357639	2.74108e-05	20	O35955, O70370, P10605, P16675, P18242, P28063, P28076, P29452, P49935, P97449, P97821, Q61233, Q61646, Q641K1, Q9EPB4, Q9EQH2, Q9WUU7, Q9WVJ3, Q9Z0F8, Q9Z2A9
GO:0044877	protein-containing complex binding	2	0.00419809	3.42425e-05	22	O54890, O70370, P10605, P16110, P20152, P24369, P24452, P25911, P26040, P26151, P84228, Q3UQ44, Q61233, Q64449, Q8BTM8, Q8K1B8, Q8VDD5, Q99P91, Q9ERG0, Q9ERL7, Q9WV32, Q9Z0F8
GO:0004867	serine-type endopeptidase inhibitor activity	6	0.00436103	3.68935e-05	7	O08800, P97290, Q00898, Q61702, Q61703, Q61704, Q91WP6
GO:0004180	carboxypeptidase activity	6	0.0079942	7.9813e-05	5	P16675, Q61233, Q641K1, Q9WUU7, Q9WVJ3
GO:0005138	interleukin-6 receptor binding	5	0.00887894	9.04369e-05	3	Q9EPB4, Q9EQH2, Q9Z0F8
GO:0140031	phosphorylation-dependent protein binding	4	0.00986379	0.000103638	2	P25911, P29351
GO:0055102	lipase inhibitor activity	4	0.0138	0.000154478	3	O35639, P10107, Q3TDN2
GO:0016755	transferase activity, transferring amino-acyl groups	4	0.0148301	0.00017409	3	P21981, Q9JLF6, Q9Z2A9
GO:0044183	protein binding involved in protein folding	3	0.0148301	0.000174234	4	P04441, P14602, Q9D9Q6, Q9Z1T6
GO:0005488	binding	1	0.016678	0.000202672	159	A0A140LIF8, D3Z6Q9, F8VPP8, O35309, O35594, O35639, O54890, O70370, O89050, P01029, P01872, P01887, P04202, P04441, P05555, P07091, P08030, P08905, P10107, P10126, P10605, P10854, P11352, P11835, P12246, P14106, P14602, P15864, P16110, P20060, P20152, P22005, P24369, P24452, P25206, P25799, P25911, P26040, P26041, P26151, P28665, P28667, P29351, P29452, P30681, P31786, P42225, P43276, P43277, P47…
GO:0098772	molecular function regulator	1	0.0216753	0.000292909	31	O08800, O35639, P01029, P04202, P10107, P14602, P16110, P22005, P28665, P30681, P49935, P97290, P97372, P97821, Q00898, Q01339, Q3TDN2, Q3UHD9, Q3UIR3, Q60949, Q61599, Q61702, Q61703, Q61704, Q8BTM8, Q8BYW1, Q8C147, Q91WP6, Q921Z5, Q99P91, Q9JKF1
GO:0004175	endopeptidase activity	5	0.0242026	0.000335605	13	O35955, O70370, P10605, P18242, P28063, P28076, P29452, P49935, P97821, Q61646, Q9EPB4, Q9WUU7, Q9Z0F8
GO:0001849	complement component C1q binding	4	0.0252099	0.000359742	2	P12246, P48759
GO:0002054	nucleobase binding	3	0.0252099	0.000359742	2	P08030, Q9ET01
GO:0002060	purine nucleobase binding	4	0.0252099	0.000359742	2	P08030, Q9ET01
GO:0008235	metalloexopeptidase activity	6	0.0271042	0.000400913	5	P97449, Q61233, Q641K1, Q9EQH2, Q9WVJ3
GO:0004563	beta-N-acetylhexosaminidase activity	6	0.0303796	0.000478334	2	P20060, P29416
GO:0045296	cadherin binding	4	0.0328204	0.000534539	12	P10107, P24452, P26040, P42225, Q8BTM8, Q8VDD5, Q99KD5, Q9DAW9, Q9ERG0, Q9JKF1, Q9WVA4, Q9Z1Q5
GO:0050786	RAGE receptor binding	4	0.0440757	0.000764524	2	P07091, P30681
GO:0017111	nucleoside-triphosphatase activity	6	0.0449522	0.000795594	20	P10126, P25206, Q000W5, Q2YDW2, Q3UHD9, Q60766, Q61107, Q61599, Q61635, Q62293, Q6Q899, Q8BTS3, Q8CFB4, Q8VDD5, Q91Z40, Q922F4, Q9JHF5, Q9QXL1, Q9QZ85, Q9Z0E6
GO:0003779	actin binding	4	0.0500664	0.000916552	13	P24452, P26040, P26041, Q3UQ44, Q61233, Q8BTM8, Q8CC35, Q8VDD5, Q9DAW9, Q9ERG0, Q9ERL7, Q9WV32, Q9Z0E6
GO:0046790	virion binding	2	0.0502185	0.000931847	2	P12246, P48759
GO:0051015	actin filament binding	5	0.050759	0.000949556	8	P24452, P26040, Q3UQ44, Q61233, Q8BTM8, Q8VDD5, Q9ERG0, Q9WV32
GO:0016462	pyrophosphatase activity	5	0.0599314	0.00119972	20	P10126, P25206, Q000W5, Q2YDW2, Q3UHD9, Q60766, Q61107, Q61599, Q61635, Q62293, Q6Q899, Q8BTS3, Q8CFB4, Q8VDD5, Q91Z40, Q922F4, Q9JHF5, Q9QXL1, Q9QZ85, Q9Z0E6
GO:0004298	threonine-type endopeptidase activity	6	0.0601432	0.00121904	3	O35955, P28063, P28076
GO:0070003	threonine-type peptidase activity	5	0.0601432	0.00121904	3	O35955, P28063, P28076
GO:0016818	hydrolase activity, acting on acid anhydrides, in phosphorus-containing anhydrides	4	0.0604657	0.00122871	20	P10126, P25206, Q000W5, Q2YDW2, Q3UHD9, Q60766, Q61107, Q61599, Q61635, Q62293, Q6Q899, Q8BTS3, Q8CFB4, Q8VDD5, Q91Z40, Q922F4, Q9JHF5, Q9QXL1, Q9QZ85, Q9Z0E6
GO:0016817	hydrolase activity, acting on acid anhydrides	3	0.060605	0.00123459	20	P10126, P25206, Q000W5, Q2YDW2, Q3UHD9, Q60766, Q61107, Q61599, Q61635, Q62293, Q6Q899, Q8BTS3, Q8CFB4, Q8VDD5, Q91Z40, Q922F4, Q9JHF5, Q9QXL1, Q9QZ85, Q9Z0E6
GO:0016208	AMP binding	8	0.0622067	0.00131427	2	P08030, Q9ET01
GO:0004859	phospholipase inhibitor activity	5	0.0697128	0.0015291	2	O35639, P10107
GO:0003810	protein-glutamine gamma-glutamyltransferase activity	5	0.0697128	0.0015291	2	P21981, Q9JLF6
GO:0071933	Arp2/3 complex binding	3	0.0697128	0.0015291	2	Q3UQ44, Q9ERL7
GO:0043394	proteoglycan binding	3	0.0880254	0.00206413	3	O70370, P10605, Q99P91
GO:0005544	calcium-dependent phospholipid binding	5	0.0937301	0.00223077	4	O35639, P10107, P47713, P97429
GO:0005178	integrin binding	4	0.0965788	0.00231805	5	O54890, Q61233, Q8K1B8, Q99P91, Q9Z0F8
GO:0001848	complement binding	3	0.103976	0.00254277	2	P12246, P48759
GO:0008320	protein transmembrane transporter activity	5	0.103976	0.00254277	2	Q5U5M8, Q9WTQ8
GO:0008234	cysteine-type peptidase activity	5	0.128739	0.00339504	7	O70370, P10605, P29452, P49935, P97821, Q9EPB4, Q9WUU7
GO:0001846	opsonin binding	3	0.129154	0.00346143	2	P12246, P48759
GO:0016504	peptidase activator activity	4	0.132415	0.0036055	3	P49935, P97372, P97821
GO:0001758	retinal dehydrogenase activity	5	0.136669	0.00379713	2	P45377, Q62148
GO:0097153	cysteine-type endopeptidase activity involved in apoptotic process	7	0.137978	0.00414737	2	P29452, Q9EPB4
GO:0019865	immunoglobulin binding	3	0.137978	0.00414737	2	P16110, P26151
GO:0016505	peptidase activator activity involved in apoptotic process	5	0.137978	0.00414737	2	P49935, P97821
GO:0004855	xanthine oxidase activity	5	0.137978	0.00417717	1	Q00519
GO:0016727	oxidoreductase activity, acting on CH or CH2 groups, oxygen as acceptor	4	0.137978	0.00417717	1	Q00519
GO:0042658	MHC class II protein binding, via antigen binding groove	6	0.137978	0.00417717	1	P04441
GO:0004751	ribose-5-phosphate isomerase activity	5	0.137978	0.00417717	1	P47968
GO:0032440	2-alkenal reductase [NAD(P)] activity	5	0.137978	0.00417717	1	Q91YR9
GO:0001872	(1->3)-beta-D-glucan binding	4	0.137978	0.00417717	1	P48759
GO:0015929	hexosaminidase activity	5	0.175871	0.00569109	2	P20060, P29416
GO:0044548	S100 protein binding	3	0.175871	0.00569109	2	P26040, Q9JKF1
GO:0048365	Rac GTPase binding	8	0.178543	0.0057978	4	Q3UQ44, Q61599, Q8BTM8, Q9JKF1
GO:0004601	peroxidase activity	4	0.185704	0.00607715	3	P11352, P49290, Q91VS7
GO:0031490	chromatin DNA binding	5	0.199382	0.00667124	4	P15864, P43276, P43277, P84228
GO:0022884	macromolecule transmembrane transporter activity	3	0.216219	0.00745734	2	Q5U5M8, Q9WTQ8
GO:0016684	oxidoreductase activity, acting on peroxide as acceptor	3	0.225257	0.00794482	3	P11352, P49290, Q91VS7
GO:0042586	peptide deformylase activity	5	0.225257	0.00833698	1	S4R2K0
GO:0003999	adenine phosphoribosyltransferase activity	6	0.225257	0.00833698	1	P08030
GO:0017024	myosin I binding	5	0.225257	0.00833698	1	Q9EPB4
GO:0047192	1-alkylglycerophosphocholine O-acetyltransferase activity	7	0.225257	0.00833698	1	Q8BYI6
GO:0002055	adenine binding	5	0.225257	0.00833698	1	P08030
GO:0032090	Pyrin domain binding	4	0.225257	0.00833698	1	Q9EPB4
GO:0008426	protein kinase C inhibitor activity	7	0.225257	0.00833698	1	P14602
GO:0005516	calmodulin binding	3	0.237947	0.0089386	5	P10126, P28667, Q3UQ44, Q9DAW9, Q9JKF1
GO:0008092	cytoskeletal protein binding	3	0.244644	0.00923951	19	O35594, P24452, P25799, P26040, P26041, Q3UQ44, Q61233, Q641K1, Q8BTM8, Q8CC35, Q8CFB4, Q8VDD5, Q9DAW9, Q9EPB4, Q9ERG0, Q9ERL7, Q9QXL1, Q9WV32, Q9Z0E6
GO:0008289	lipid binding	2	0.250131	0.00954765	13	O35639, P01872, P10107, P47713, P51880, P51910, P97429, Q00915, Q01339, Q3UQ44, Q61263, Q64524, Q9JKF1
GO:0004177	aminopeptidase activity	6	0.283871	0.0111799	3	P49935, P97449, Q9EQH2
GO:0046983	protein dimerization activity	3	0.292731	0.0117199	20	P10854, P14106, P14602, P20060, P25799, P31786, P42225, P84228, Q00519, Q62087, Q64522, Q64524, Q8BTM8, Q8CGP7, Q8VDD5, Q9CYL5, Q9EPB4, Q9WVB0, Q9WVJ3, Q9Z0E6
GO:0106130	purine phosphoribosyltransferase activity	5	0.292891	0.0124795	1	P08030
GO:0002951	leukotriene-C(4) hydrolase	5	0.292891	0.0124795	1	Q9Z2A9
GO:0004028	3-chloroallyl aldehyde dehydrogenase activity	5	0.292891	0.0124795	1	Q62148
GO:0000048	peptidyltransferase activity	5	0.292891	0.0124795	1	Q9Z2A9
GO:1904680	peptide transmembrane transporter activity	4	0.297856	0.0127962	2	Q5U5M8, Q9WTQ8
GO:0031072	heat shock protein binding	3	0.303001	0.0131394	4	P05555, P11835, Q99KD5, Q9Z0E6
GO:0000062	fatty-acyl-CoA binding	8	0.307922	0.0133994	2	P31786, Q61263
GO:0048306	calcium-dependent protein binding	3	0.309785	0.0134961	3	O35639, P10107, P97429
GO:0004602	glutathione peroxidase activity	5	0.345174	0.0152815	2	P11352, Q91VS7
GO:0016903	oxidoreductase activity, acting on the aldehyde or oxo group of donors	3	0.347039	0.0153991	3	P45377, Q00519, Q62148
GO:0042056	chemoattractant activity	5	0.351447	0.0159327	2	P16110, P30681
GO:1901567	fatty acid derivative binding	2	0.351447	0.0159327	2	P31786, Q61263
GO:0098641	cadherin binding involved in cell-cell adhesion	5	0.351447	0.0159327	2	P10107, Q9DAW9
GO:0019770	IgG receptor activity	5	0.351447	0.0166048	1	P26151
GO:0070573	metallodipeptidase activity	7	0.351447	0.0166048	1	Q9WVJ3
GO:0047522	15-oxoprostaglandin 13-oxidase activity	5	0.351447	0.0166048	1	Q91YR9
GO:0019198	transmembrane receptor protein phosphatase activity	7	0.351447	0.0166048	1	P29351
GO:0005001	transmembrane receptor protein tyrosine phosphatase activity	8	0.351447	0.0166048	1	P29351
GO:0001515	opioid peptide activity	5	0.351447	0.0166048	1	P22005
GO:0008237	metallopeptidase activity	5	0.360906	0.0172294	6	P97449, Q61233, Q641K1, Q9EQH2, Q9WVJ3, Q9Z0F8
GO:0043539	protein serine/threonine kinase activator activity	6	0.360906	0.0172701	2	P04202, Q9JKF1
GO:0042803	protein homodimerization activity	4	0.373964	0.0180939	14	P14106, P14602, P20060, P25799, P42225, Q00519, Q62087, Q8BTM8, Q8VDD5, Q9CYL5, Q9EPB4, Q9WVB0, Q9WVJ3, Q9Z0E6
GO:0005518	collagen binding	3	0.380674	0.0185231	3	O70370, P10605, Q64449
GO:0043236	laminin binding	3	0.401127	0.0200819	2	O70370, P16110
GO:0034736	cholesterol O-acyltransferase activity	7	0.401127	0.0207129	1	Q61263
GO:0016793	triphosphoric monoester hydrolase activity	5	0.401127	0.0207129	1	Q60710
GO:0035718	macrophage migration inhibitory factor binding	4	0.401127	0.0207129	1	P04441
GO:0047718	indanol dehydrogenase activity	5	0.401127	0.0207129	1	P45377
GO:0004772	sterol O-acyltransferase activity	6	0.401127	0.0207129	1	Q61263
GO:0019834	phospholipase A2 inhibitor activity	6	0.401127	0.0207129	1	P10107
GO:0032554	purine deoxyribonucleotide binding	6	0.401127	0.0207129	1	Q60710
GO:0030108	HLA-A specific activating MHC class I receptor activity	6	0.401127	0.0207129	1	P49935
GO:0030492	hemoglobin binding	3	0.401127	0.0207129	1	Q61646
GO:0032560	guanyl deoxyribonucleotide binding	7	0.401127	0.0207129	1	Q60710
GO:0032567	dGTP binding	8	0.401127	0.0207129	1	Q60710
GO:0032397	activating MHC class I receptor activity	5	0.401127	0.0207129	1	P49935
GO:0008832	dGTPase activity	6	0.401127	0.0207129	1	Q60710
GO:0008143	poly(A) binding	7	0.446786	0.0238451	2	Q8BJ05, Q9WVB0
GO:0097367	carbohydrate derivative binding	2	0.446786	0.0240051	33	A0A140LIF8, O70370, P01872, P08030, P10126, P10605, P25206, P25911, P31786, Q000W5, Q3TRM8, Q3UHD9, Q60710, Q60766, Q61107, Q61263, Q61635, Q62293, Q64524, Q6Q899, Q8BTS3, Q8CFB4, Q8VDD5, Q91Z40, Q922F4, Q99P91, Q9D110, Q9DCE9, Q9ET01, Q9QXL1, Q9QZ85, Q9Z0E6, Q9Z1T6
GO:0004152	dihydroorotate dehydrogenase activity	5	0.446786	0.0248039	1	Q61646
GO:0032552	deoxyribonucleotide binding	5	0.446786	0.0248039	1	Q60710
GO:0034714	type III transforming growth factor beta receptor binding	6	0.446786	0.0248039	1	P04202
GO:0004063	aryldialkylphosphatase activity	6	0.446786	0.0248039	1	Q62087
GO:0033218	amide binding	2	0.452819	0.0252073	6	P04441, P31786, P97449, Q61263, Q9D110, Q9EQH2
GO:0004181	metallocarboxypeptidase activity	7	0.466971	0.0262306	2	Q61233, Q641K1
GO:0019899	enzyme binding	3	0.490752	0.0285859	31	O54890, P04202, P04441, P10126, P11835, P14602, P24369, P26040, P26041, P28665, P29351, P42225, P43276, Q00898, Q3TDN2, Q3UIR3, Q3UQ44, Q60949, Q61233, Q61599, Q6Q899, Q810U5, Q8BTM8, Q8C079, Q8C147, Q9EPB4, Q9EPU4, Q9JHF5, Q9JKF1, Q9QZV9, Q9Z0E6
GO:0098632	cell-cell adhesion mediator activity	3	0.490752	0.0287084	2	P10107, Q9DAW9
GO:0004854	xanthine dehydrogenase activity	5	0.490752	0.028878	1	Q00519
GO:0017057	6-phosphogluconolactonase activity	5	0.490752	0.028878	1	Q8CFX1
GO:0019863	IgE binding	4	0.490752	0.028878	1	P16110
GO:0060230	lipoprotein lipase activator activity	5	0.490752	0.028878	1	Q01339
GO:0005094	Rho GDP-dissociation inhibitor activity	6	0.490752	0.028878	1	Q61599
GO:0030272	5-formyltetrahydrofolate cyclo-ligase activity	5	0.490752	0.028878	1	Q9D110
GO:0016726	oxidoreductase activity, acting on CH or CH2 groups, NAD or NADP as acceptor	4	0.490752	0.028878	1	Q00519
GO:0032393	MHC class I receptor activity	4	0.490752	0.028878	1	P49935
GO:0004345	glucose-6-phosphate dehydrogenase activity	5	0.490752	0.028878	1	Q8CFX1
GO:0016209	antioxidant activity	1	0.497563	0.0293791	3	P11352, P49290, Q91VS7
GO:0019955	cytokine binding	3	0.527383	0.0317781	3	P04441, P28665, Q9Z0E6
GO:0102499	SHG alpha-glucan phosphorylase activity	5	0.528453	0.0329351	1	Q9ET01
GO:0044378	non-sequence-specific DNA binding, bending	6	0.528453	0.0329351	1	P30681
GO:0008184	glycogen phosphorylase activity	6	0.528453	0.0329351	1	Q9ET01
GO:0034988	Fc-gamma receptor I complex binding	5	0.528453	0.0329351	1	Q8BTM8
GO:0102250	linear malto-oligosaccharide phosphorylase activity	5	0.528453	0.0329351	1	Q9ET01
GO:0005126	cytokine receptor binding	4	0.529994	0.0331113	5	P04202, P42225, Q9EPB4, Q9EQH2, Q9Z0F8
GO:0005200	structural constituent of cytoskeleton	2	0.55282	0.0347882	3	P20152, Q922F4, Q9WV32
GO:0008374	O-acyltransferase activity	5	0.553109	0.0348343	2	Q61263, Q8BYI6
GO:0051879	Hsp90 protein binding	4	0.565344	0.0357473	2	Q99KD5, Q9Z0E6
GO:0070006	metalloaminopeptidase activity	7	0.56625	0.0366696	2	P97449, Q9EQH2
GO:0000285	1-phosphatidylinositol-3-phosphate 5-kinase activity	6	0.56625	0.0369753	1	Q9Z1T6
GO:0036042	long-chain fatty acyl-CoA binding	9	0.56625	0.0369753	1	P31786
GO:1903763	gap junction channel activity involved in cell communication by electrical coupling	7	0.56625	0.0369753	1	Q8BQU6
GO:0045545	syndecan binding	4	0.56625	0.0369753	1	Q99P91
GO:0016882	cyclo-ligase activity	4	0.56625	0.0369753	1	Q9D110
GO:0003824	catalytic activity	1	0.573617	0.0375105	79	F8VPP8, O35955, O70370, P08030, P08905, P10126, P10605, P11352, P16675, P18242, P20060, P21981, P24369, P25206, P25911, P28063, P28076, P29351, P29416, P29452, P45377, P47713, P47968, P49290, P49935, P97449, P97821, Q000W5, Q00519, Q2YDW2, Q3TRM8, Q3UHD9, Q3UIR3, Q60710, Q60766, Q61107, Q61233, Q61263, Q61599, Q61635, Q61646, Q62087, Q62148, Q62293, Q641K1, Q6PF93, Q6Q899, Q8BTS3, Q8BYI6, Q8CFB4,…
GO:0017124	SH3 domain binding	4	0.58567	0.0384796	3	P11352, P25911, P29351
GO:0070717	poly-purine tract binding	6	0.596027	0.0394907	2	Q8BJ05, Q9WVB0
GO:0005102	signaling receptor binding	3	0.598456	0.0396818	20	O54890, P01872, P04202, P04441, P07091, P16110, P22005, P25911, P26041, P30681, P42225, Q61233, Q8BTM8, Q8K0E8, Q8K1B8, Q8VCM7, Q99P91, Q9EPB4, Q9EQH2, Q9Z0F8
GO:0042887	amide transmembrane transporter activity	3	0.604076	0.0404489	2	Q5U5M8, Q9WTQ8
GO:0019864	IgG binding	4	0.604076	0.0409987	1	P26151
GO:0052851	ferric-chelate reductase (NADPH) activity	5	0.604076	0.0409987	1	Q923B6
GO:0019763	immunoglobulin receptor activity	4	0.604076	0.0409987	1	P26151
GO:0016308	1-phosphatidylinositol-4-phosphate 5-kinase activity	6	0.604076	0.0409987	1	Q9Z1T6
GO:0004645	phosphorylase activity	5	0.604076	0.0409987	1	Q9ET01
GO:0008823	cupric reductase activity	5	0.604076	0.0409987	1	Q923B6
GO:0046592	polyamine oxidase activity	5	0.604076	0.0409987	1	Q99K82
GO:0098631	cell adhesion mediator activity	2	0.61999	0.0423914	2	P10107, Q9DAW9
GO:0005080	protein kinase C binding	6	0.61999	0.0423914	2	O54890, P14602
GO:0030369	ICAM-3 receptor activity	4	0.638903	0.0450054	1	P11835
GO:0035473	lipase binding	4	0.638903	0.0450054	1	Q3TDN2
GO:0016647	oxidoreductase activity, acting on the CH-NH group of donors, oxygen as acceptor	4	0.638903	0.0450054	1	Q99K82
GO:1990254	keratin filament binding	4	0.638903	0.0450054	1	P20152
GO:0032052	bile acid binding	6	0.638903	0.0450054	1	Q9ET01
GO:0016635	oxidoreductase activity, acting on the CH-CH group of donors, quinone or related compound as acceptor	4	0.638903	0.0450054	1	Q61646
GO:0030151	molybdenum ion binding	6	0.638903	0.0450054	1	Q00519
GO:0003725	double-stranded RNA binding	5	0.640857	0.0452519	3	P20152, P26041, Q6Q899
GO:0004364	glutathione transferase activity	4	0.661945	0.0473962	2	Q91VS7, Q9Z1Q5
GO:0022851	GABA-gated chloride ion channel activity	10	0.666903	0.0489954	1	P63080
GO:0046403	polynucleotide 3'-phosphatase activity	7	0.666903	0.0489954	1	Q9JLV6
GO:0070700	BMP receptor binding	6	0.666903	0.0489954	1	Q9EPB4
GO:0004064	arylesterase activity	5	0.666903	0.0489954	1	Q62087
GO:0042289	MHC class II protein binding	5	0.666903	0.0489954	1	P04441
GO:0003727	single-stranded RNA binding	5	0.671342	0.0494569	3	Q6Q899, Q8BJ05, Q9WVB0

## Sheet: EAE vs Normal CC
GO.ID	GO.Name	Level	FDR	P.Value	Nr.Test	IDs
GO:0044815	DNA packaging complex	2	0.000498929	1.98566e-07	9	P10854, P15864, P43276, P43277, P84228, Q64522, Q64524, Q6DFV1, Q8CGP7
GO:0005764	lysosome	7	0.000498929	2.38969e-07	12	O70370, P04441, P10605, P18242, P20060, P29416, P31996, P49935, P97821, Q64314, Q6PF93, Q9WUU7
GO:0000323	lytic vacuole	6	0.000498929	2.45121e-07	12	O70370, P04441, P10605, P18242, P20060, P29416, P31996, P49935, P97821, Q64314, Q6PF93, Q9WUU7
GO:0042611	MHC protein complex	4	0.000498929	2.84049e-07	7	P01887, P01901, P01910, P01921, P04441, P14429, Q8HWB2
GO:0005615	extracellular space	2	0.000498929	5.69203e-07	30	O08800, O70370, P01029, P01887, P05555, P08905, P10605, P12246, P14106, P20060, P28665, P30681, P48759, P49290, P49935, P51910, P97290, P97821, P98086, Q00519, Q00898, Q02105, Q07797, Q61646, Q62087, Q64524, Q8K479, Q91WP6, Q9WUU7, Q9WVJ3
GO:0000786	nucleosome	5	0.000514743	1.11607e-06	8	P10854, P15864, P43276, P43277, P84228, Q64522, Q64524, Q8CGP7
GO:0044421	extracellular region part	1	0.000625807	1.5471e-06	47	O08800, O70370, P01029, P01872, P01887, P04202, P05555, P08905, P10107, P10605, P12246, P14106, P14602, P16110, P20060, P20152, P21981, P28665, P30681, P41731, P48759, P49290, P49935, P51910, P97290, P97449, P97821, P98086, Q00519, Q00898, Q01339, Q02105, Q07797, Q61646, Q62087, Q64314, Q64524, Q8BTM8, Q8K0E8, Q8K479, Q8R3N6, Q8VCM7, Q8VDD5, Q91WP6, Q9WUU7, Q9WVJ3, Q9Z1Q5
GO:0044459	plasma membrane part	2	0.000752152	2.49617e-06	47	O54890, P01872, P01887, P01901, P01910, P01921, P04441, P05555, P10107, P10126, P11835, P14429, P16110, P21981, P25911, P26040, P26041, P26151, P29351, P41731, P63080, P97445, P97449, Q61233, Q62011, Q64314, Q64449, Q6Q899, Q8BQU6, Q8BYW1, Q8C147, Q8HWB2, Q8K0E8, Q8K1B8, Q8K479, Q8VCM7, Q8VDD5, Q923B6, Q99P91, Q9D3P8, Q9EPB4, Q9EQH2, Q9ERG0, Q9JHF5, Q9JKF1, Q9Z0F8, Q9Z2A9
GO:0005773	vacuole	5	0.000773127	2.67993e-06	12	O70370, P04441, P10605, P18242, P20060, P29416, P31996, P49935, P97821, Q64314, Q6PF93, Q9WUU7
GO:0044444	cytoplasmic part	3	0.000890215	3.48722e-06	108	O08800, O35309, O35639, O70370, O89050, P01887, P04441, P07091, P08030, P10107, P10126, P10605, P10854, P11352, P11835, P14602, P16110, P18242, P20060, P20152, P21981, P24369, P24452, P25206, P25799, P25911, P26040, P26041, P28076, P29416, P29452, P30681, P31996, P41731, P42225, P47713, P47968, P49935, P51910, P97429, P97449, P97821, Q00519, Q00915, Q2YDW2, Q3TDN2, Q3TRM8, Q3UIR3, Q3UQ44, Q5U5M8,…
GO:0048471	perinuclear region of cytoplasm	4	0.00121764	5.46438e-06	16	P07091, P10605, P24369, P25206, P25911, P26040, P26041, P30681, P42225, P51910, P97429, Q61233, Q62266, Q64314, Q9Z1Q5, Q9Z1T6
GO:0008305	integrin complex	5	0.00354219	2.67915e-05	8	O54890, P05555, P11835, Q61233, Q8K1B8, Q8VDD5, Q99P91, Q9Z0F8
GO:0098636	protein complex involved in cell adhesion	2	0.0037176	2.96178e-05	8	O54890, P05555, P11835, Q61233, Q8K1B8, Q8VDD5, Q99P91, Q9Z0F8
GO:0032993	protein-DNA complex	2	0.00525938	4.56205e-05	8	P10854, P15864, P43276, P43277, P84228, Q64522, Q64524, Q8CGP7
GO:0042612	MHC class I protein complex	5	0.00525938	4.5879e-05	4	P01887, P01901, P14429, Q8HWB2
GO:0001931	uropod	4	0.00610237	5.6002e-05	3	P26040, P26041, Q8VDD5
GO:0098802	plasma membrane receptor complex	4	0.00613958	5.6653e-05	12	O54890, P01887, P05555, P11835, P29351, Q61233, Q8K1B8, Q8VDD5, Q99P91, Q9EPB4, Q9EQH2, Q9Z0F8
GO:0005896	interleukin-6 receptor complex	5	0.00887894	9.04369e-05	3	Q9EPB4, Q9EQH2, Q9Z0F8
GO:0098797	plasma membrane protein complex	3	0.00986379	0.00010395	20	O54890, P01887, P01901, P01910, P01921, P04441, P05555, P11835, P14429, P29351, P97445, Q61233, Q8BQU6, Q8HWB2, Q8K1B8, Q8VDD5, Q99P91, Q9EPB4, Q9EQH2, Q9Z0F8
GO:0009897	external side of plasma membrane	3	0.0099653	0.000105522	9	O54890, P01872, P01887, P04441, P26151, P97449, Q64314, Q8K0E8, Q8VCM7
GO:0030054	cell junction	1	0.0112396	0.000121066	19	P10107, P26040, P26041, P29351, P51880, Q5F226, Q61233, Q6Q899, Q7TSU7, Q8BFW7, Q8BTM8, Q8K479, Q8VDD5, Q8VE19, Q9DAW9, Q9ERG0, Q9JKF1, Q9Z0F8, Q9Z1T6
GO:0044424	intracellular part	2	0.0114178	0.000123781	145	D3Z6Q9, O08800, O35309, O35594, O35639, O35955, O70370, O89050, P01887, P04202, P04441, P07091, P08030, P10107, P10126, P10605, P10854, P11352, P11835, P14602, P15864, P16110, P16675, P18242, P20060, P20152, P21981, P24369, P24452, P25206, P25799, P25911, P26040, P26041, P28063, P28076, P29351, P29416, P29452, P30681, P31996, P41731, P42225, P43276, P43277, P47713, P47968, P49935, P51910, P63002,…
GO:0043235	receptor complex	2	0.0121777	0.000133861	14	O54890, P01887, P04441, P05555, P11835, P29351, P63080, Q61233, Q8K1B8, Q8VDD5, Q99P91, Q9EPB4, Q9EQH2, Q9Z0F8
GO:0005581	collagen trimer	2	0.0134745	0.000149475	7	O70370, P10605, P14106, P98086, Q02105, Q64449, Q8K479
GO:0098552	side of membrane	2	0.0148301	0.000171393	10	O54890, P01872, P01887, P04441, P26040, P26151, P97449, Q64314, Q8K0E8, Q8VCM7
GO:0005839	proteasome core complex	3	0.0148301	0.00017409	3	O35955, P28063, P28076
GO:0044464	cell part	1	0.017504	0.000215434	170	D3Z6Q9, O08800, O35309, O35594, O35639, O35955, O54890, O70370, O89050, P01872, P01887, P01901, P01910, P01921, P04202, P04441, P05555, P07091, P08030, P10107, P10126, P10605, P10854, P11352, P11835, P14429, P14602, P15864, P16110, P16675, P18242, P20060, P20152, P21981, P22005, P24369, P24452, P25206, P25799, P25911, P26040, P26041, P26151, P28063, P28076, P28667, P29351, P29416, P29452, P30681,…
GO:0005911	cell-cell junction	2	0.0228668	0.000314055	13	P10107, P29351, P51880, Q5F226, Q6Q899, Q7TSU7, Q8BTM8, Q8K479, Q8VDD5, Q9DAW9, Q9JKF1, Q9Z0F8, Q9Z1T6
GO:1990111	spermatoproteasome complex	6	0.0252099	0.000359742	2	O35955, P28063
GO:0001726	ruffle	4	0.0267582	0.000388582	5	O89050, P26040, Q61233, Q8VDD5, Q9JKF1
GO:0098858	actin-based cell projection	4	0.032891	0.000537347	6	P04202, P26040, P26041, Q3UQ44, Q61233, Q62011
GO:0005912	adherens junction	3	0.0439895	0.000751939	10	P10107, P26040, P26041, Q5F226, Q61233, Q8BFW7, Q8VDD5, Q9DAW9, Q9ERG0, Q9Z0F8
GO:0072559	NLRP3 inflammasome complex	6	0.0440757	0.000764524	2	P29452, Q9EPB4
GO:0097169	AIM2 inflammasome complex	6	0.0440757	0.000764524	2	P29452, Q9EPB4
GO:0032991	protein-containing complex	1	0.0446929	0.000780267	88	O35309, O35594, O35955, O54890, O70370, P01872, P01887, P01901, P01910, P01921, P04202, P04441, P05555, P10126, P10605, P10854, P11835, P14106, P14429, P15864, P16110, P20152, P24369, P25206, P25799, P26040, P26151, P28063, P28076, P29351, P29452, P30681, P42225, P43276, P43277, P49935, P63002, P63080, P70338, P84228, P97372, P97429, P97445, P97496, P98086, Q01339, Q02105, Q3TDN2, Q3UQ44, Q5U5M8,…
GO:0005902	microvillus	5	0.0514041	0.000982359	4	P04202, P26040, P26041, Q3UQ44
GO:0070161	anchoring junction	2	0.0528295	0.00101226	10	P10107, P26040, P26041, Q5F226, Q61233, Q8BFW7, Q8VDD5, Q9DAW9, Q9ERG0, Q9Z0F8
GO:0005829	cytosol	4	0.0532192	0.00103583	48	O08800, O35309, O35639, O89050, P01887, P08030, P10107, P10126, P10854, P11352, P20152, P21981, P25799, P26040, P26041, P28076, P42225, P47713, P47968, Q00519, Q00915, Q3TRM8, Q61233, Q61599, Q641K1, Q64345, Q64524, Q6PF93, Q6Q899, Q810U5, Q8BFW7, Q8BTM8, Q8C079, Q8R2R3, Q8R3N6, Q8VDD5, Q8VE19, Q921Y0, Q99KD5, Q9D110, Q9DAW9, Q9ERG0, Q9QZV9, Q9WVB0, Q9Z0E6, Q9Z0F8, Q9Z1T6, Q9Z2C9
GO:0071437	invadopodium	4	0.0564727	0.00111514	2	P26040, P26041
GO:0005925	focal adhesion	5	0.0587285	0.00116543	7	P26040, P26041, Q61233, Q8BFW7, Q8VDD5, Q9ERG0, Q9Z0F8
GO:0035327	transcriptionally active chromatin	6	0.0601432	0.00121904	3	P15864, P43276, P43277
GO:0005924	cell-substrate adherens junction	4	0.0618104	0.00127473	7	P26040, P26041, Q61233, Q8BFW7, Q8VDD5, Q9ERG0, Q9Z0F8
GO:0042613	MHC class II protein complex	5	0.0622067	0.00129127	3	P01910, P01921, P04441
GO:0099568	cytoplasmic region	4	0.0627609	0.00133231	7	O89050, P11835, P14602, Q5U5M8, Q8BJ05, Q8K0E8, Q9WUU7
GO:0030055	cell-substrate junction	2	0.0696367	0.00149583	7	P26040, P26041, Q61233, Q8BFW7, Q8VDD5, Q9ERG0, Q9Z0F8
GO:0098796	membrane protein complex	2	0.0697128	0.00151949	26	O54890, P01887, P01901, P01910, P01921, P04441, P05555, P11835, P14429, P29351, P97445, Q3TDN2, Q61233, Q64314, Q6PF93, Q8BQU6, Q8HWB2, Q8K1B8, Q8VDD5, Q99P91, Q9EPB4, Q9EQH2, Q9JHF5, Q9WTQ8, Q9Z0F8, Q9Z1Q5
GO:0030175	filopodium	5	0.07638	0.0017177	4	P26040, P26041, Q3UQ44, Q61233
GO:0061702	inflammasome complex	5	0.0948445	0.00226646	2	P29452, Q9EPB4
GO:0099503	secretory vesicle	6	0.0948445	0.00226686	8	O35639, P10107, P20060, P49935, Q3UQ44, Q8K0E8, Q8VCM7, Q9JKF1
GO:0036057	slit diaphragm	4	0.112413	0.00283412	2	Q7TSU7, Q9JKF1
GO:0036056	filtration diaphragm	3	0.112413	0.00283412	2	Q7TSU7, Q9JKF1
GO:0016324	apical plasma membrane	4	0.114871	0.00290189	7	O54890, P10107, P26041, Q64314, Q8K479, Q9JHF5, Q9Z0F8
GO:0005811	lipid droplet	5	0.121826	0.00314516	4	P47713, Q00915, Q3TDN2, Q8BYI6
GO:0005577	fibrinogen complex	2	0.129154	0.00346143	2	Q8K0E8, Q8VCM7
GO:0005719	nuclear euchromatin	7	0.129154	0.0034679	3	P15864, P43276, P43277
GO:1904115	axon cytoplasm	7	0.136028	0.00374639	3	P14602, Q5U5M8, Q8BJ05
GO:0031091	platelet alpha granule	8	0.136669	0.00379713	2	Q8K0E8, Q8VCM7
GO:0001772	immunological synapse	3	0.137978	0.00389061	3	P16110, P26040, Q8VDD5
GO:0098590	plasma membrane region	3	0.137978	0.00401635	15	O54890, P05555, P10107, P10126, P11835, P26040, P26041, Q62011, Q64314, Q6Q899, Q8K479, Q8VDD5, Q9ERG0, Q9JHF5, Q9Z0F8
GO:0036053	glomerular endothelium fenestra	4	0.137978	0.00417717	1	Q64314
GO:0035866	alphav-beta3 integrin-PKCalpha complex	4	0.137978	0.00417717	1	O54890
GO:0035693	NOS2-CD74 complex	2	0.137978	0.00417717	1	P04441
GO:0043229	intracellular organelle	3	0.150427	0.00468179	53	O35639, O70370, P04441, P10107, P10126, P10605, P18242, P20060, P20152, P24452, P26041, P29351, P29416, P30681, P31996, P41731, P42225, P47713, P47968, P49935, P97449, P97496, P97821, Q00519, Q00915, Q3TDN2, Q3UHD9, Q3UQ44, Q61233, Q641K1, Q64314, Q69Z37, Q6PF93, Q6Q899, Q8BGD8, Q8BJ05, Q8BTM8, Q8BYI6, Q8CC35, Q8K0E8, Q8K1B8, Q8K479, Q8VCM7, Q8VDD5, Q921Y0, Q9D4J1, Q9DAW9, Q9EPB4, Q9JKF1, Q9JLV6,…
GO:0070062	extracellular exosome	5	0.181951	0.00591762	4	P10107, P41731, P97449, Q9Z1Q5
GO:0031012	extracellular matrix	2	0.185185	0.00604149	9	P12246, P14602, P16110, P20152, P21981, Q01339, Q07797, Q8BTM8, Q8VDD5
GO:0045121	membrane raft	4	0.186774	0.006131	6	P05555, P11835, P25911, P26040, Q9Z0F8, Q9Z1T6
GO:0098857	membrane microdomain	3	0.18847	0.00620568	6	P05555, P11835, P25911, P26040, Q9Z0F8, Q9Z1T6
GO:0000791	euchromatin	6	0.199382	0.00666669	3	P15864, P43276, P43277
GO:0098589	membrane region	2	0.202991	0.00682711	6	P05555, P11835, P25911, P26040, Q9Z0F8, Q9Z1T6
GO:1903561	extracellular vesicle	4	0.216306	0.00748586	4	P10107, P41731, P97449, Q9Z1Q5
GO:0120111	neuron projection cytoplasm	6	0.216306	0.00750396	3	P14602, Q5U5M8, Q8BJ05
GO:0005884	actin filament	6	0.219554	0.0076277	4	P10107, P26040, Q61233, Q8VDD5
GO:0032838	plasma membrane bounded cell projection cytoplasm	5	0.225257	0.00794482	3	P14602, Q5U5M8, Q8BJ05
GO:1905369	endopeptidase complex	4	0.225257	0.00817086	3	O35955, P28063, P49935
GO:0071133	alpha9-beta1 integrin-ADAM8 complex	4	0.225257	0.00833698	1	O54890
GO:0045160	myosin I complex	7	0.225257	0.00833698	1	Q9EPB4
GO:0072558	NLRP1 inflammasome complex	6	0.225257	0.00833698	1	Q9EPB4
GO:0097444	spine apparatus	4	0.225257	0.00833698	1	Q8CC35
GO:0031904	endosome lumen	6	0.225257	0.00833698	1	P41731
GO:0043230	extracellular organelle	2	0.242767	0.00914417	4	P10107, P41731, P97449, Q9Z1Q5
GO:0000790	nuclear chromatin	6	0.256846	0.00986871	7	P15864, P30681, P42225, P43276, P43277, Q64522, Q8CGP7
GO:0019012	virion	1	0.258489	0.0099663	2	P12246, P48759
GO:0005720	nuclear heterochromatin	7	0.261214	0.0101155	3	P15864, P43276, P43277
GO:0043226	organelle	1	0.261214	0.0101183	54	O35639, O70370, P04441, P10107, P10126, P10605, P18242, P20060, P20152, P24452, P26041, P29351, P29416, P30681, P31996, P41731, P42225, P47713, P47968, P49935, P97449, P97496, P97821, Q00519, Q00915, Q3TDN2, Q3UHD9, Q3UQ44, Q61233, Q641K1, Q64314, Q69Z37, Q6PF93, Q6Q899, Q8BGD8, Q8BJ05, Q8BTM8, Q8BYI6, Q8CC35, Q8K0E8, Q8K1B8, Q8K479, Q8VCM7, Q8VDD5, Q921Y0, Q9D4J1, Q9DAW9, Q9EPB4, Q9JKF1, Q9JLV6,…
GO:0071757	hexameric IgM immunoglobulin complex	5	0.292891	0.0124795	1	P01872
GO:0042995	cell projection	2	0.298263	0.0129039	16	O89050, P04202, P10107, P20152, P22005, P26040, P26041, P51880, P51910, P97445, Q3UQ44, Q61233, Q62011, Q8K479, Q8VDD5, Q9JKF1
GO:0019814	immunoglobulin complex	2	0.314697	0.0137577	4	P01872, P04202, P16110, P26151
GO:0030141	secretory granule	7	0.346421	0.0153542	5	O35639, P20060, P49935, Q8K0E8, Q8VCM7
GO:0031982	vesicle	3	0.351447	0.0160759	17	O35639, P04441, P10107, P20060, P20152, P41731, P49935, P97449, Q3UQ44, Q69Z37, Q6PF93, Q8K0E8, Q8K479, Q8VCM7, Q9JKF1, Q9WUU7, Q9Z1Q5
GO:0031838	haptoglobin-hemoglobin complex	2	0.351447	0.0166048	1	Q61646
GO:0097487	multivesicular body, internal vesicle	6	0.351447	0.0166048	1	P41731
GO:0015629	actin cytoskeleton	6	0.354817	0.0167819	5	Q6Q899, Q8CC35, Q9DAW9, Q9JKF1, Q9Z0F8
GO:0044445	cytosolic part	4	0.365521	0.0175277	5	P29452, P49935, Q5U5M8, Q61646, Q9EPB4
GO:0031410	cytoplasmic vesicle	5	0.368428	0.0176857	15	O35639, P04441, P10107, P20060, P20152, P41731, P49935, Q3UQ44, Q69Z37, Q6PF93, Q8K0E8, Q8K479, Q8VCM7, Q9JKF1, Q9WUU7
GO:0016328	lateral plasma membrane	3	0.374764	0.0181599	3	P10107, Q8K479, Q9JKF1
GO:0097708	intracellular vesicle	4	0.375896	0.0182338	15	O35639, P04441, P10107, P20060, P20152, P41731, P49935, Q3UQ44, Q69Z37, Q6PF93, Q8K0E8, Q8K479, Q8VCM7, Q9JKF1, Q9WUU7
GO:0005913	cell-cell adherens junction	4	0.401127	0.0206951	4	P10107, Q5F226, Q8VDD5, Q9DAW9
GO:0035692	macrophage migration inhibitory factor receptor complex	3	0.401127	0.0207129	1	P04441
GO:0001891	phagocytic cup	3	0.446786	0.0238451	2	Q61233, Q8BYW1
GO:0005903	brush border	3	0.446786	0.0240303	3	P26040, Q8VDD5, Q9ERG0
GO:0071753	IgM immunoglobulin complex	3	0.446786	0.0248039	1	P01872
GO:0071756	pentameric IgM immunoglobulin complex	5	0.446786	0.0248039	1	P01872
GO:0071754	IgM immunoglobulin complex, circulating	4	0.446786	0.0248039	1	P01872
GO:0098862	cluster of actin-based cell projections	2	0.459633	0.0257489	3	P26040, Q8VDD5, Q9ERG0
GO:0001533	cornified envelope	3	0.466971	0.0262306	2	P10107, Q62266
GO:0043227	membrane-bounded organelle	2	0.474721	0.0267138	28	O35639, O70370, P04441, P10107, P10605, P18242, P20060, P20152, P29416, P31996, P41731, P47968, P49935, P97449, P97821, Q00519, Q3UQ44, Q64314, Q69Z37, Q6PF93, Q8BGD8, Q8CC35, Q8K0E8, Q8K479, Q8VCM7, Q9JKF1, Q9WUU7, Q9Z1Q5
GO:0044853	plasma membrane raft	5	0.47823	0.0270801	3	P05555, P11835, P26040
GO:0002102	podosome	5	0.490752	0.0287084	2	Q61233, Q8K1B8
GO:0072557	IPAF inflammasome complex	6	0.490752	0.028878	1	P29452
GO:1905368	peptidase complex	3	0.490897	0.0289113	3	O35955, P28063, P49935
GO:0097517	contractile actin filament bundle	6	0.516517	0.0308065	3	Q61233, Q8VDD5, Q9ERG0
GO:0001725	stress fiber	7	0.516517	0.0308065	3	Q61233, Q8VDD5, Q9ERG0
GO:0005730	nucleolus	5	0.528453	0.0318898	13	P10126, P10605, P24452, P29351, P30681, P42225, Q3UHD9, Q641K1, Q8BJ05, Q8BTM8, Q921Y0, Q9EPB4, Q9JLV6
GO:0031256	leading edge membrane	3	0.528453	0.0329129	4	P10126, Q6Q899, Q8C147, Q9Z0F8
GO:0030670	phagocytic vesicle membrane	7	0.528453	0.0329351	1	O35639
GO:0031523	Myb complex	5	0.528453	0.0329351	1	Q8BTM8
GO:0005789	endoplasmic reticulum membrane	5	0.550141	0.0345919	6	Q60766, Q61263, Q61635, Q62293, Q9EQH2, Q9QZ85
GO:0000502	proteasome complex	5	0.56625	0.0366696	2	O35955, P28063
GO:0099513	polymeric cytoskeletal fiber	5	0.56625	0.0368716	10	P10107, P20152, P26040, Q61233, Q6P5H2, Q810U5, Q8VDD5, Q922F4, Q9JKF1, Q9QXL1
GO:0032432	actin filament bundle	5	0.56625	0.036874	3	Q61233, Q8VDD5, Q9ERG0
GO:0042105	alpha-beta T cell receptor complex	6	0.56625	0.0369753	1	P29351
GO:0098592	cytoplasmic side of apical plasma membrane	5	0.56625	0.0369753	1	P26040
GO:0097513	myosin II filament	7	0.604076	0.0409987	1	Q8VDD5
GO:0032587	ruffle membrane	5	0.614002	0.0417962	3	P10126, Q6Q899, Q9Z0F8
GO:0032154	cleavage furrow	4	0.61999	0.0423914	2	Q8VDD5, Q9ERG0
GO:0044432	endoplasmic reticulum part	4	0.621937	0.0425559	10	P24369, Q3TDN2, Q60766, Q61263, Q61635, Q62293, Q8BSY0, Q9D9Q6, Q9EQH2, Q9QZ85
GO:0000792	heterochromatin	6	0.625141	0.0429327	3	P15864, P43276, P43277
GO:0097413	Lewy body	4	0.638903	0.0450054	1	P11352
GO:0030666	endocytic vesicle membrane	6	0.638903	0.0450054	1	O35639
GO:0097208	alveolar lamellar body	9	0.638903	0.0450054	1	P49935
GO:0034687	integrin alphaL-beta2 complex	6	0.638903	0.0450054	1	P11835
GO:0120025	plasma membrane bounded cell projection	3	0.661877	0.0471244	14	O89050, P04202, P10107, P20152, P22005, P26040, P26041, P51910, P97445, Q3UQ44, Q61233, Q62011, Q8VDD5, Q9JKF1
GO:0043232	intracellular non-membrane-bounded organelle	4	0.666903	0.0489122	30	P10126, P10605, P24452, P26041, P29351, P30681, P42225, P47713, P49935, P97496, Q00915, Q3TDN2, Q3UHD9, Q61233, Q641K1, Q6Q899, Q8BJ05, Q8BTM8, Q8BYI6, Q8CC35, Q8K1B8, Q8VDD5, Q921Y0, Q9D4J1, Q9DAW9, Q9EPB4, Q9JKF1, Q9JLV6, Q9WVB0, Q9Z0F8
GO:0043228	non-membrane-bounded organelle	2	0.666903	0.0489122	30	P10126, P10605, P24452, P26041, P29351, P30681, P42225, P47713, P49935, P97496, Q00915, Q3TDN2, Q3UHD9, Q61233, Q641K1, Q6Q899, Q8BJ05, Q8BTM8, Q8BYI6, Q8CC35, Q8K1B8, Q8VDD5, Q921Y0, Q9D4J1, Q9DAW9, Q9EPB4, Q9JKF1, Q9JLV6, Q9WVB0, Q9Z0F8
GO:0016461	unconventional myosin complex	6	0.666903	0.0489954	1	Q9EPB4

## Sheet: UAOS-Na vs Normal BP
GO.ID	GO.Name	Level	FDR	P.Value	Nr.Test	IDs
GO:0052548	regulation of endopeptidase activity	8	0.00230634	5.65109e-07	21	O08800, P01029, P11352, P28063, P28076, P49935, P70202, P97371, P97372, Q00898, Q5SQX6, Q61702, Q61703, Q61704, Q62426, Q8R5J9, Q8VCH6, Q91WP6, Q921Z5, Q9EPB4, Q9JKW0
GO:0030162	regulation of proteolysis	6	0.00230634	7.26362e-07	28	O08800, P01029, P05132, P08226, P11352, P28063, P28076, P49935, P62082, P70202, P97371, P97372, Q00898, Q06890, Q3UZP4, Q5SQX6, Q61702, Q61703, Q61704, Q62426, Q8BVF2, Q8R5J9, Q8VCH6, Q91WP6, Q921Z5, Q9EPB4, Q9JKW0, Q9WUU7
GO:0052547	regulation of peptidase activity	7	0.00230634	8.00916e-07	21	O08800, P01029, P11352, P28063, P28076, P49935, P70202, P97371, P97372, Q00898, Q5SQX6, Q61702, Q61703, Q61704, Q62426, Q8R5J9, Q8VCH6, Q91WP6, Q921Z5, Q9EPB4, Q9JKW0
GO:0019882	antigen processing and presentation	2	0.00230634	9.60401e-07	12	O70370, P01901, P01910, P01921, P04441, P14429, P20040, P26151, P28063, P49935, P61027, P97371
GO:0002682	regulation of immune system process	3	0.00230634	1.04665e-06	40	O35309, O70200, O88593, P01029, P03958, P04441, P05555, P08121, P0DOV1, P0DOV2, P11352, P11835, P12246, P14106, P14211, P16110, P23492, P26040, P26041, P26151, P29351, P35762, P49935, P56528, P70338, P98086, P99026, Q00915, Q02105, Q5U5M8, Q60710, Q64282, Q8BMS9, Q8CFB4, Q8K2T8, Q8VBZ3, Q99P91, Q9EPB4, Q9EQN3, Q9Z0E6
GO:0006457	protein folding	2	0.00234806	1.18398e-06	14	O08807, P04441, P08003, P08113, P14211, P14602, P24369, P27773, Q06890, Q8BVF2, Q922R8, Q99KD5, Q9CZX9, Q9ERE7
GO:0051248	negative regulation of protein metabolic process	6	0.00333396	2.10922e-06	36	G5E870, O08800, O35309, P01029, P08226, P11352, P12246, P14211, P14602, P25799, P26040, P29351, P48759, P62082, P62259, P70202, Q00898, Q06890, Q3UZP4, Q61702, Q61703, Q61704, Q62426, Q64339, Q7TMK9, Q8BMS9, Q8BVF2, Q8VCH6, Q91WP6, Q921Z5, Q9EPB4, Q9EQK5, Q9JKW0, Q9JLV6, Q9WUU7, Q9Z0E6
GO:0051246	regulation of protein metabolic process	5	0.00333396	2.82405e-06	70	E9Q3T0, E9Q7P9, G5E870, O08800, O35309, P01029, P03995, P04441, P05132, P08113, P08226, P09581, P11352, P11835, P12246, P14211, P14602, P20152, P25799, P26040, P26041, P28063, P28076, P29351, P35762, P47955, P48759, P49935, P57776, P62082, P62259, P62869, P70202, P70338, P97371, P97372, Q00898, Q06890, Q09014, Q3UZP4, Q5SQX6, Q61207, Q61263, Q61702, Q61703, Q61704, Q62426, Q64339, Q6P6M7, Q7TMK9,…
GO:0032268	regulation of cellular protein metabolic process	6	0.00333396	3.19501e-06	63	E9Q3T0, E9Q7P9, G5E870, O08800, O35309, P01029, P04441, P05132, P08113, P08226, P09581, P11352, P11835, P14211, P14602, P20152, P26040, P26041, P29351, P35762, P47955, P49935, P57776, P62082, P62259, P62869, P70202, P70338, P97371, P97372, Q00898, Q06890, Q09014, Q3UZP4, Q5SQX6, Q61207, Q61702, Q61703, Q61704, Q62426, Q64339, Q6P6M7, Q7TMK9, Q8BMJ3, Q8BMS9, Q8BVF2, Q8K2T8, Q8R5J9, Q8VCH6, Q91WP6,…
GO:0048518	positive regulation of biological process	3	0.00333396	3.22698e-06	115	E9Q3T0, O08709, O35083, O35309, O35639, O54824, O70200, O70370, O70551, O88593, P01029, P03958, P03995, P04370, P04441, P05132, P05555, P07091, P08121, P08226, P09581, P0DOV1, P0DOV2, P11031, P11087, P11352, P11798, P11835, P14106, P14211, P14602, P16110, P17918, P20060, P20152, P23492, P24369, P25799, P26040, P26041, P26151, P27773, P28660, P28667, P29351, P29452, P35762, P47955, P48759, P49935,…
GO:0065008	regulation of biological quality	2	0.00350785	3.89132e-06	74	E9Q7P9, O08709, O08807, O55100, O89023, P03958, P03995, P04441, P05132, P08003, P08226, P09581, P11352, P11798, P14211, P20060, P20152, P24369, P24452, P25799, P26040, P26041, P27773, P28660, P29351, P29391, P29416, P29452, P35762, P40240, P41234, P45377, P48759, P48962, P49935, P51881, P62082, P62259, P62774, P63011, P70338, P70460, P97807, Q00915, Q06890, Q31125, Q3UQ44, Q5U5M8, Q60648, Q61263,…
GO:0050896	response to stimulus	1	0.0038004	4.59911e-06	101	A0A140T8N7, O08709, O35639, O55100, O70200, O70370, O88593, O89017, P01029, P01901, P01910, P01921, P02463, P03958, P03995, P04370, P04441, P05132, P08003, P08113, P08121, P08226, P08905, P0DOV1, P0DOV2, P10605, P11087, P11352, P11798, P12246, P14106, P14211, P14429, P14602, P17809, P17918, P20040, P20152, P23492, P25799, P26040, P26041, P26151, P27773, P29351, P29452, P35762, P40240, P41234, P48…
GO:0009987	cellular process	1	0.00380604	4.91884e-06	239	A6H611, B1AR17, E9Q3T0, E9Q6E5, E9Q7P9, G5E870, O08709, O08795, O08807, O08914, O35071, O35083, O35309, O35448, O35639, O35955, O54824, O55100, O70200, O70370, O70551, O88593, O89017, O89023, P00158, P00397, P02463, P03893, P03899, P03958, P03995, P04370, P04441, P05132, P05555, P08003, P08030, P08113, P08121, P08226, P08905, P09581, P0C7N9, P0DOV1, P0DOV2, P10605, P10854, P11031, P11087, P11352,…
GO:0045861	negative regulation of proteolysis	8	0.00380604	4.98977e-06	17	O08800, P01029, P11352, P62082, P70202, Q00898, Q3UZP4, Q61702, Q61703, Q61704, Q62426, Q8BVF2, Q8VCH6, Q91WP6, Q921Z5, Q9JKW0, Q9WUU7
GO:0043603	cellular amide metabolic process	4	0.00411112	5.80432e-06	25	A6H611, E9Q3T0, O08709, O55100, O89023, P11352, P20060, P23492, P29416, P47955, P48774, P49935, P56528, P62082, Q60648, Q6ZWV7, Q8BJ05, Q8CFX1, Q924Z4, Q9CQ40, Q9DCM0, Q9WVJ3, Q9Z0L8, Q9Z1Q5, Q9Z2A9
GO:0048002	antigen processing and presentation of peptide antigen	3	0.00468514	6.851e-06	6	O70370, P01901, P04441, P14429, P26151, P49935
GO:0032879	regulation of localization	3	0.00499163	7.55087e-06	60	O35639, O54824, O70200, O70370, P03958, P03995, P04370, P04441, P05132, P05555, P08121, P08226, P09581, P11087, P11798, P11835, P14211, P14602, P16110, P26040, P26041, P26151, P29351, P29452, P35762, P41234, P48759, P49935, P51881, P59648, P61027, P62259, P62746, P63011, P70208, P97429, Q06890, Q3UIR3, Q3UZP4, Q61233, Q61599, Q61730, Q62277, Q64314, Q66L44, Q6PDN3, Q80SW1, Q8BMT9, Q8CFB4, Q8K1B8,…
GO:0010951	negative regulation of endopeptidase activity	10	0.00535729	8.74501e-06	13	O08800, P01029, P11352, P70202, Q00898, Q61702, Q61703, Q61704, Q62426, Q8VCH6, Q91WP6, Q921Z5, Q9JKW0
GO:0051049	regulation of transport	4	0.00535729	9.18454e-06	44	O54824, O70370, P03958, P03995, P04370, P04441, P05132, P05555, P08226, P09581, P11798, P11835, P14211, P16110, P26040, P26041, P26151, P29351, P29452, P41234, P48759, P51881, P59648, P61027, P62259, P63011, P97429, Q06890, Q3UZP4, Q61233, Q61730, Q62277, Q64314, Q66L44, Q6PDN3, Q80SW1, Q8BMT9, Q8R191, Q8R5J9, Q9EPB4, Q9JKD3, Q9JKW0, Q9Z0E6, Q9Z1Q5
GO:0051716	cellular response to stimulus	2	0.00645474	1.20424e-05	57	O55100, O70200, O70370, P02463, P03995, P05132, P08003, P08113, P08121, P0DOV1, P0DOV2, P10605, P11087, P14211, P17809, P17918, P20152, P25799, P26040, P26041, P27773, P29452, P35762, P40240, P49935, P51881, P57776, P61027, P62259, P62746, P63002, P70338, P70365, Q09014, Q3UIR3, Q60766, Q61635, Q62277, Q62293, Q64282, Q64345, Q6A068, Q6PDN3, Q7TMK9, Q8JZX4, Q8K2T8, Q8K3D3, Q8VDN2, Q8VE19, Q922R8,…
GO:0071310	cellular response to organic substance	4	0.0071099	1.43396e-05	31	O55100, O70200, O70370, P02463, P05132, P08113, P08121, P10605, P11087, P20152, P25799, P26040, P26041, P29452, P49935, P51881, P61027, P70338, Q60766, Q61635, Q62277, Q62293, Q64282, Q64345, Q7TMK9, Q8K2T8, Q8VDN2, Q9EPB4, Q9JHS3, Q9JKF1, Q9QZ85
GO:0065009	regulation of molecular function	2	0.0071099	1.43402e-05	71	E9Q3T0, O08800, O35639, O54824, O70370, P01029, P04441, P08113, P08226, P09581, P10605, P11352, P11798, P12246, P14602, P17918, P25799, P28063, P28076, P29351, P35762, P47955, P48759, P49935, P59648, P62082, P62259, P63002, P70202, P70338, P97371, P97372, P97429, Q00898, Q06890, Q09014, Q3TBD2, Q3UIR3, Q3UQ44, Q5SQX6, Q60648, Q61599, Q61702, Q61703, Q61704, Q61730, Q62426, Q64282, Q66L44, Q6ZQ38,…
GO:0043086	negative regulation of catalytic activity	4	0.00726347	1.50182e-05	25	O08800, O35639, P01029, P08226, P11352, P12246, P14602, P25799, P29351, P48759, P62082, P70202, P70338, Q00898, Q61702, Q61703, Q61704, Q62426, Q6ZQ38, Q8VCH6, Q91WP6, Q921Z5, Q9EPB4, Q9EQK5, Q9JKW0
GO:0006518	peptide metabolic process	5	0.00726347	1.5426e-05	18	A6H611, E9Q3T0, O08709, O55100, O89023, P11352, P47955, P48774, P49935, P62082, Q6ZWV7, Q8BJ05, Q8CFX1, Q9CQ40, Q9DCM0, Q9WVJ3, Q9Z1Q5, Q9Z2A9
GO:0044092	negative regulation of molecular function	3	0.00726347	1.57487e-05	31	O08800, O35639, P01029, P08226, P11352, P12246, P14602, P25799, P29351, P48759, P62082, P62259, P63002, P70202, P70338, P97429, Q00898, Q61702, Q61703, Q61704, Q62426, Q64282, Q66L44, Q6ZQ38, Q8VCH6, Q91WP6, Q921Z5, Q9EPB4, Q9EQK5, Q9JKW0, Q9WUU7
GO:0042552	myelination	4	0.00844951	1.92408e-05	7	P04370, P20060, P29416, Q61885, Q8BI08, Q921C1, Q922J6
GO:0002376	immune system process	1	0.00844951	1.97692e-05	37	A0A140T8N7, O35639, O35955, O54824, O70370, O88593, P01029, P01901, P01910, P01921, P03958, P04441, P11835, P12246, P14106, P14429, P16110, P20040, P23492, P25799, P26041, P26151, P28063, P28076, P29351, P48759, P49935, P61027, P97371, P98086, Q06890, Q60710, Q61233, Q64339, Q64345, Q8VCH6, Q9EPB4
GO:0001817	regulation of cytokine production	4	0.00844951	2.04506e-05	20	O35083, O35309, P04370, P04441, P09581, P14602, P25799, P26040, P29452, P97429, Q06890, Q61730, Q64314, Q64339, Q8CFB4, Q99P91, Q9EPB4, Q9JKD3, Q9JKF1, Q9Z0E6
GO:0051241	negative regulation of multicellular organismal process	4	0.00850444	2.18873e-05	29	O08795, O08807, O35309, O89017, P03958, P03995, P04441, P05132, P08121, P08226, P12246, P14211, P20152, P25799, P26040, P40240, P48036, P70208, P70338, P97429, Q02105, Q61599, Q64314, Q8K2T8, Q8VDN2, Q99P91, Q9CYI4, Q9EPB4, Q9Z0E6
GO:0007272	ensheathment of neurons	2	0.00850444	2.22989e-05	7	P04370, P20060, P29416, Q61885, Q8BI08, Q921C1, Q922J6
GO:0008366	axon ensheathment	3	0.00850444	2.22989e-05	7	P04370, P20060, P29416, Q61885, Q8BI08, Q921C1, Q922J6
GO:0051239	regulation of multicellular organismal process	3	0.00856903	2.29003e-05	59	G5E870, O08795, O08807, O35083, O35309, O35639, O89017, P03958, P03995, P04370, P04441, P05132, P08121, P08226, P09581, P11087, P11352, P12246, P14211, P14602, P20152, P23492, P24369, P25799, P26040, P29351, P29452, P40240, P48036, P49935, P56565, P62746, P62774, P70208, P70338, P70365, P97429, Q00915, Q02105, Q06890, Q61599, Q61730, Q64314, Q64339, Q80X71, Q8BMS9, Q8BVF2, Q8CFB4, Q8K2T8, Q8VBZ3,…
GO:0010466	negative regulation of peptidase activity	9	0.00919835	2.50459e-05	13	O08800, P01029, P11352, P70202, Q00898, Q61702, Q61703, Q61704, Q62426, Q8VCH6, Q91WP6, Q921Z5, Q9JKW0
GO:0051050	positive regulation of transport	5	0.00956308	2.70035e-05	26	O70370, P04370, P05132, P05555, P08226, P09581, P11798, P11835, P14211, P16110, P26040, P26041, P26151, P29452, P48759, P62259, P63011, Q06890, Q61730, Q6PDN3, Q80SW1, Q8BMT9, Q8R191, Q9EPB4, Q9JKD3, Q9JKW0
GO:0048519	negative regulation of biological process	3	0.0107477	3.13636e-05	95	E9Q7P9, G5E870, O08795, O08800, O08807, O35309, O70200, O70551, O89017, P01029, P03958, P03995, P04441, P05132, P08113, P08121, P08226, P09581, P0DOV1, P0DOV2, P11087, P11352, P12246, P14211, P14602, P16110, P20152, P24452, P25799, P26040, P29351, P40240, P48036, P48759, P48962, P49935, P51880, P51881, P56528, P60904, P62082, P62259, P62322, P62746, P63002, P70202, P70208, P70338, P84228, P97429,…
GO:0090066	regulation of anatomical structure size	3	0.0107477	3.30347e-05	15	E9Q7P9, P08226, P11352, P24452, P26040, P26041, P28660, P62774, P70460, Q3UQ44, Q920A5, Q9CPW4, Q9EPB4, Q9JHJ0, Q9WV32
GO:0050790	regulation of catalytic activity	3	0.0107477	3.37098e-05	56	E9Q3T0, O08800, O35639, P01029, P04441, P08113, P08226, P09581, P10605, P11352, P12246, P14602, P17918, P25799, P28063, P28076, P29351, P35762, P47955, P48759, P49935, P62082, P70202, P70338, P97371, P97372, Q00898, Q06890, Q09014, Q3TBD2, Q3UIR3, Q3UQ44, Q5SQX6, Q60648, Q61599, Q61702, Q61703, Q61704, Q62426, Q6ZQ38, Q8BMS9, Q8BYW1, Q8R5J9, Q8VCH6, Q8VDV3, Q91WP6, Q921Z5, Q99PT1, Q9D0M5, Q9EPB4,…
GO:0050707	regulation of cytokine secretion	8	0.0107477	3.51805e-05	10	P04370, P09581, P26040, P29452, P97429, Q61730, Q64314, Q9EPB4, Q9JKD3, Q9Z0E6
GO:0032269	negative regulation of cellular protein metabolic process	7	0.0107477	3.63128e-05	31	G5E870, O08800, P01029, P08226, P11352, P14211, P14602, P26040, P29351, P62082, P62259, P70202, Q00898, Q3UZP4, Q61702, Q61703, Q61704, Q62426, Q64339, Q7TMK9, Q8BMS9, Q8BVF2, Q8VCH6, Q91WP6, Q921Z5, Q9EPB4, Q9EQK5, Q9JKW0, Q9JLV6, Q9WUU7, Q9Z0E6
GO:0006689	ganglioside catabolic process	9	0.0107477	3.85687e-05	3	P20060, P29416, Q60648
GO:1900041	negative regulation of interleukin-2 secretion	10	0.0107477	3.85687e-05	3	P26040, Q64314, Q9Z0E6
GO:0044869	negative regulation by host of viral exo-alpha-sialidase activity	10	0.0107477	3.90196e-05	2	P12246, P48759
GO:0044866	modulation by host of viral exo-alpha-sialidase activity	9	0.0107477	3.90196e-05	2	P12246, P48759
GO:0044867	modulation by host of viral catalytic activity	8	0.0107477	3.90196e-05	2	P12246, P48759
GO:0052403	negative regulation by host of symbiont catalytic activity	8	0.0107477	3.90196e-05	2	P12246, P48759
GO:0044871	negative regulation by host of viral glycoprotein metabolic process	8	0.0107477	3.90196e-05	2	P12246, P48759
GO:0044870	modulation by host of viral glycoprotein metabolic process	7	0.0107477	3.90196e-05	2	P12246, P48759
GO:0052199	negative regulation of catalytic activity in other organism involved in symbiotic interaction	7	0.0107477	3.90196e-05	2	P12246, P48759
GO:0050670	regulation of lymphocyte proliferation	7	0.011488	4.22864e-05	10	O70200, P03958, P04441, P16110, P23492, P29351, P35762, P56528, Q99P91, Q9EPB4
GO:0032944	regulation of mononuclear cell proliferation	6	0.012081	4.56874e-05	10	O70200, P03958, P04441, P16110, P23492, P29351, P35762, P56528, Q99P91, Q9EPB4
GO:0043901	negative regulation of multi-organism process	4	0.012081	4.56874e-05	10	O08807, O70551, P03958, P05132, P12246, P14211, P48759, Q61599, Q64282, Q64339
GO:0045454	cell redox homeostasis	5	0.0134918	5.23834e-05	7	O08709, O08807, P08003, P11352, P27773, Q91VW3, Q922R8
GO:0070663	regulation of leukocyte proliferation	5	0.0149406	5.87619e-05	10	O70200, P03958, P04441, P16110, P23492, P29351, P35762, P56528, Q99P91, Q9EPB4
GO:0030203	glycosaminoglycan metabolic process	5	0.0153548	6.11654e-05	8	O88593, P12265, P20060, P29416, Q60648, Q61702, Q61703, Q61704
GO:0043900	regulation of multi-organism process	3	0.0220593	9.23215e-05	15	O08807, O70551, O88593, P03958, P04441, P05132, P08226, P12246, P14211, P24369, P48759, Q61599, Q64282, Q64339, Q9EPB4
GO:0002683	negative regulation of immune system process	4	0.0221911	9.39922e-05	14	O35309, P03958, P04441, P08121, P11352, P12246, P26040, P29351, P99026, Q02105, Q8K2T8, Q99P91, Q9EQN3, Q9Z0E6
GO:0048523	negative regulation of cellular process	4	0.0245071	0.000108745	86	E9Q7P9, G5E870, O08795, O08800, O08807, O35309, O70200, O89017, P01029, P03958, P03995, P04441, P05132, P08113, P08121, P08226, P09581, P0DOV1, P0DOV2, P11087, P11352, P12246, P14211, P14602, P16110, P20152, P24452, P25799, P26040, P29351, P40240, P48759, P48962, P49935, P51881, P56528, P60904, P62082, P62259, P62746, P63002, P70202, P70208, P70338, P84228, P97429, Q00898, Q02105, Q06890, Q3UZP4,…
GO:0048522	positive regulation of cellular process	4	0.0249195	0.000113142	97	E9Q3T0, O08709, O35309, O35639, O70200, O88593, P03958, P03995, P04370, P04441, P05132, P05555, P07091, P08121, P08226, P09581, P11031, P11087, P11352, P11798, P11835, P14211, P14602, P16110, P17918, P20060, P20152, P23492, P25799, P26040, P26041, P26151, P27773, P28660, P28667, P29351, P29452, P35762, P47955, P48759, P49935, P51881, P56528, P62082, P62746, P63002, P63011, P70208, P70338, P70365,…
GO:0002252	immune effector process	2	0.0249195	0.000116257	15	O35639, P01029, P03958, P04441, P14106, P26151, P29351, P48759, P49935, P98086, Q60710, Q61233, Q64339, Q64345, Q9EPB4
GO:0052203	modulation of catalytic activity in other organism involved in symbiotic interaction	6	0.0249195	0.000116573	2	P12246, P48759
GO:0052422	modulation by host of symbiont catalytic activity	7	0.0249195	0.000116573	2	P12246, P48759
GO:0032535	regulation of cellular component size	4	0.0249195	0.000116857	12	E9Q7P9, P24452, P26040, P26041, P28660, P62774, P70460, Q3UQ44, Q9CPW4, Q9EPB4, Q9JHJ0, Q9WV32
GO:0070887	cellular response to chemical stimulus	3	0.0260285	0.00012337	34	O55100, O70200, O70370, P02463, P05132, P08113, P08121, P10605, P11087, P20152, P25799, P26040, P26041, P29452, P49935, P51881, P61027, P62746, P70338, P70365, Q09014, Q60766, Q61635, Q62277, Q62293, Q64282, Q64345, Q7TMK9, Q8K2T8, Q8VDN2, Q9EPB4, Q9JHS3, Q9JKF1, Q9QZ85
GO:0006022	aminoglycan metabolic process	4	0.0288069	0.00014079	8	O88593, P12265, P20060, P29416, Q60648, Q61702, Q61703, Q61704
GO:0065007	biological regulation	1	0.0288069	0.000140897	210	B8JJA7, E9Q3T0, E9Q7P9, G5E870, O08709, O08795, O08800, O08807, O35083, O35309, O35639, O35737, O54824, O55100, O70200, O70370, O70551, O88593, O89017, O89023, P01029, P02463, P03958, P03995, P04370, P04441, P05132, P05555, P07091, P08003, P08113, P08121, P08226, P09581, P0DOV1, P0DOV2, P10605, P11031, P11087, P11352, P11798, P11835, P12246, P12265, P14106, P14211, P14602, P16110, P17918, P20060,…
GO:0006027	glycosaminoglycan catabolic process	6	0.0289865	0.000143384	5	O88593, P12265, P20060, P29416, Q60648
GO:0006952	defense response	3	0.0289865	0.000144699	22	O35639, O70200, O88593, P01029, P04441, P08905, P12246, P25799, P26151, P29351, P48759, Q60710, Q60766, Q61635, Q62293, Q64339, Q64345, Q922J6, Q9CQI6, Q9EPB4, Q9QZ85, Q9Z2A9
GO:0010033	response to organic substance	3	0.0291569	0.000147019	39	O55100, O70200, O70370, P02463, P05132, P08113, P08121, P10605, P11087, P20152, P25799, P26040, P26041, P29452, P35762, P40240, P41234, P48036, P49935, P51881, P61027, P63002, P70338, P70365, Q06890, Q60766, Q61635, Q62277, Q62293, Q64282, Q64339, Q64345, Q7TMK9, Q8K2T8, Q8VDN2, Q9EPB4, Q9JHS3, Q9JKF1, Q9QZ85
GO:0006575	cellular modified amino acid metabolic process	4	0.0311204	0.000160058	11	O08709, O08807, P11352, P48774, Q80SW1, Q8CFX1, Q9DCM0, Q9WVJ3, Q9Z0L8, Q9Z1Q5, Q9Z2A9
GO:0006897	endocytosis	5	0.0329096	0.00017167	14	O35639, P08226, P12265, P26040, P26151, P35762, P40240, Q07797, Q62277, Q8BH43, Q8BVE3, Q922R8, Q9EPB4, Q9ERE7
GO:0006950	response to stress	2	0.0343785	0.000185483	52	O08709, O35639, O70200, O88593, P01029, P03958, P03995, P04441, P05132, P08003, P08113, P08121, P08226, P08905, P0DOV1, P0DOV2, P11352, P11798, P12246, P14211, P17809, P17918, P25799, P26151, P27773, P29351, P48759, P62259, P62746, Q06890, Q09014, Q3UIR3, Q60710, Q60766, Q61635, Q62293, Q64339, Q64345, Q6A068, Q6PDN3, Q8JZX4, Q8VCH6, Q8VE19, Q922J6, Q922R8, Q9CQI6, Q9DCP2, Q9EPB4, Q9JKD3, Q9JLV6,…
GO:0002449	lymphocyte mediated immunity	4	0.0351595	0.00019147	5	P01029, P04441, P26151, P29351, P49935
GO:0002504	antigen processing and presentation of peptide or polysaccharide antigen via MHC class II	3	0.036292	0.000199467	4	P01910, P01921, P04441, P20040
GO:0050776	regulation of immune response	4	0.0380587	0.000212414	21	O35309, O88593, P01029, P03958, P04441, P05555, P08121, P11352, P11835, P14106, P26040, P26151, P29351, P49935, P70338, P98086, P99026, Q60710, Q8CFB4, Q9EPB4, Q9Z0E6
GO:0006749	glutathione metabolic process	6	0.0380587	0.000216898	7	O08709, P11352, P48774, Q8CFX1, Q9DCM0, Q9Z1Q5, Q9Z2A9
GO:0031334	positive regulation of protein complex assembly	6	0.0380587	0.000219257	11	P11031, P26041, P28660, P70460, Q06890, Q3UQ44, Q61233, Q8CFB4, Q9CPW4, Q9EPB4, Q9WV32
GO:1903362	regulation of cellular protein catabolic process	7	0.0380587	0.000220691	12	P05132, P08226, P11352, P26040, P26041, P35762, P62082, P97371, P97372, Q06890, Q3UZP4, Q8BVF2
GO:0050671	positive regulation of lymphocyte proliferation	8	0.0383718	0.000231116	7	O70200, P03958, P04441, P23492, P35762, P56528, Q9EPB4
GO:0044868	modulation by host of viral molecular function	7	0.0383718	0.000232181	2	P12246, P48759
GO:0002905	regulation of mature B cell apoptotic process	10	0.0383718	0.000232181	2	P03958, P04441
GO:0002906	negative regulation of mature B cell apoptotic process	11	0.0383718	0.000232181	2	P03958, P04441
GO:0061077	chaperone-mediated protein folding	3	0.038482	0.000236729	6	P04441, P08003, P14602, P24369, Q06890, Q99KD5
GO:0030833	regulation of actin filament polymerization	10	0.0385613	0.000239161	9	P24452, P28660, P62774, P70460, Q3UQ44, Q9CPW4, Q9EPB4, Q9JHJ0, Q9WV32
GO:0032946	positive regulation of mononuclear cell proliferation	7	0.0402735	0.000253842	7	O70200, P03958, P04441, P23492, P35762, P56528, Q9EPB4
GO:0043062	extracellular structure organization	3	0.0420577	0.000267208	10	O08807, O70370, P02463, P03995, P08121, P08226, P11087, Q61233, Q61263, Q64314
GO:0045939	negative regulation of steroid metabolic process	7	0.0421087	0.000276025	4	P08226, P25799, P70338, Q8VDN2
GO:0010894	negative regulation of steroid biosynthetic process	8	0.0421087	0.000276025	4	P08226, P25799, P70338, Q8VDN2
GO:0051346	negative regulation of hydrolase activity	5	0.0428003	0.000284875	15	O08800, P01029, P11352, P12246, P48759, P70202, Q00898, Q61702, Q61703, Q61704, Q62426, Q8VCH6, Q91WP6, Q921Z5, Q9JKW0
GO:0046479	glycosphingolipid catabolic process	8	0.0434626	0.000296784	3	P20060, P29416, Q60648
GO:0032353	negative regulation of hormone biosynthetic process	7	0.0434626	0.000296784	3	P25799, P70338, Q8VDN2
GO:0019377	glycolipid catabolic process	7	0.0434626	0.000296784	3	P20060, P29416, Q60648
GO:0043254	regulation of protein complex assembly	5	0.0442056	0.000305374	16	P08226, P11031, P24452, P26041, P28660, P62774, P70460, Q06890, Q3UQ44, Q3UZP4, Q61233, Q8CFB4, Q9CPW4, Q9EPB4, Q9JHJ0, Q9WV32
GO:0032101	regulation of response to external stimulus	4	0.0456094	0.000317693	18	O54824, O70200, P03958, P04441, P08226, P11352, P14211, P14602, P25799, P26151, P29452, P40240, P51880, P70208, P99026, Q64282, Q64314, Q9EPB4
GO:1901136	carbohydrate derivative catabolic process	4	0.0456094	0.00032197	8	O88593, P03958, P12265, P20060, P23492, P29416, Q60648, Q60710
GO:0070665	positive regulation of leukocyte proliferation	6	0.0472255	0.000342904	7	O70200, P03958, P04441, P23492, P35762, P56528, Q9EPB4
GO:0002474	antigen processing and presentation of peptide antigen via MHC class I	4	0.0498646	0.00037167	4	P01901, P14429, P26151, P49935
GO:0060414	aorta smooth muscle tissue morphogenesis	5	0.0498646	0.000385366	2	P08121, Q6PDN3
GO:1902965	regulation of protein localization to early endosome	7	0.0498646	0.000385366	2	P26040, P26041
GO:1902966	positive regulation of protein localization to early endosome	8	0.0498646	0.000385366	2	P26040, P26041
GO:1903016	negative regulation of exo-alpha-sialidase activity	6	0.0498646	0.000385366	2	P12246, P48759
GO:1903015	regulation of exo-alpha-sialidase activity	5	0.0498646	0.000385366	2	P12246, P48759
GO:0051051	negative regulation of transport	5	0.0498646	0.000389579	14	P03958, P04441, P16110, P26040, P51881, P62259, P97429, Q3UZP4, Q62277, Q64314, Q66L44, Q8R5J9, Q9JKD3, Q9Z0E6
GO:0046514	ceramide catabolic process	8	0.0498646	0.000391546	3	P20060, P29416, Q60648
GO:2000242	negative regulation of reproductive process	4	0.0498646	0.000392239	5	O08807, P03958, P05132, P14211, Q61599
GO:0006810	transport	3	0.0540123	0.000438482	67	O35071, O35639, P00158, P00397, P03893, P03899, P04441, P08113, P08226, P11087, P12265, P14211, P14602, P17809, P23492, P26040, P26151, P29391, P31648, P31650, P35762, P40240, P41234, P48962, P51881, P61027, P62259, P62746, P63011, P84091, Q05816, Q06890, Q07797, Q09014, Q31125, Q5U5M8, Q61263, Q61730, Q62277, Q68FD5, Q80SW1, Q80X71, Q8BG39, Q8BH43, Q8BH79, Q8BI08, Q8BJI1, Q8BLE7, Q8BVE3, Q8CFB4,…
GO:1900040	regulation of interleukin-2 secretion	9	0.0545273	0.000445413	3	P26040, Q64314, Q9Z0E6
GO:0030832	regulation of actin filament length	8	0.0547231	0.000453402	9	P24452, P28660, P62774, P70460, Q3UQ44, Q9CPW4, Q9EPB4, Q9JHJ0, Q9WV32
GO:0008064	regulation of actin polymerization or depolymerization	9	0.0547231	0.000453402	9	P24452, P28660, P62774, P70460, Q3UQ44, Q9CPW4, Q9EPB4, Q9JHJ0, Q9WV32
GO:0030838	positive regulation of actin filament polymerization	11	0.0547231	0.000458049	6	P28660, P70460, Q3UQ44, Q9CPW4, Q9EPB4, Q9WV32
GO:0006026	aminoglycan catabolic process	5	0.0559808	0.0004714	5	O88593, P12265, P20060, P29416, Q60648
GO:0050865	regulation of cell activation	4	0.0561947	0.000476034	16	O70200, P03958, P04441, P05555, P08226, P11835, P16110, P23492, P29351, P35762, P40240, P56528, Q5U5M8, Q8VBZ3, Q99P91, Q9EPB4
GO:0044788	modulation by host of viral process	6	0.0573755	0.00048893	4	P08226, P12246, P24369, P48759
GO:0030855	epithelial cell differentiation	4	0.0574547	0.000492502	12	E9Q7P9, O89023, P10605, P16110, P17918, P26041, P37804, P97429, Q61207, Q9DAW9, Q9JLF6, Q9WVA4
GO:0042221	response to chemical	2	0.057517	0.000495936	45	O55100, O70200, O70370, P02463, P05132, P08113, P08121, P10605, P11087, P11352, P20152, P23492, P25799, P26040, P26041, P29452, P35762, P40240, P41234, P48036, P49935, P51881, P61027, P62746, P63002, P70338, P70365, Q06890, Q09014, Q5U5M8, Q60766, Q61635, Q62277, Q62293, Q64282, Q64339, Q64345, Q7TMK9, Q80SW1, Q8K2T8, Q8VDN2, Q9EPB4, Q9JHS3, Q9JKF1, Q9QZ85
GO:0016064	immunoglobulin mediated immune response	6	0.0580908	0.000503813	3	P01029, P04441, P26151
GO:0032102	negative regulation of response to external stimulus	5	0.0585221	0.000510505	10	O70200, P03958, P08226, P11352, P25799, P40240, P51880, P70208, P99026, Q64314
GO:0032956	regulation of actin cytoskeleton organization	7	0.06028	0.000537997	13	P09581, P24452, P28660, P62774, P70460, Q3UQ44, Q61599, Q8BH43, Q8CC35, Q9CPW4, Q9EPB4, Q9JHJ0, Q9WV32
GO:0019915	lipid storage	4	0.0617103	0.000556469	4	P20060, P29416, Q60648, Q61263
GO:0019884	antigen processing and presentation of exogenous antigen	3	0.0617103	0.000566897	3	P04441, P26151, P97371
GO:0048584	positive regulation of response to stimulus	4	0.0617103	0.000574863	41	O54824, O70200, O88593, P01029, P03958, P04441, P05555, P07091, P08121, P09581, P11087, P11352, P11835, P14106, P14211, P14602, P17918, P25799, P26151, P27773, P29351, P29452, P35762, P49935, P62082, P70338, P98086, Q09014, Q5SQX6, Q6PDN3, Q8BMS9, Q8CFB4, Q8R5J9, Q8VE19, Q91Y82, Q91ZM2, Q9CPT4, Q9EPB4, Q9JHS3, Q9JKW0, Q9QY42
GO:0022614	membrane to membrane docking	3	0.0617103	0.000575656	2	P26040, P26041
GO:0043096	purine nucleobase salvage	9	0.0617103	0.000575656	2	P03958, P08030
GO:0046102	inosine metabolic process	9	0.0617103	0.000575656	2	P03958, P23492
GO:0032532	regulation of microvillus length	8	0.0617103	0.000575656	2	E9Q7P9, P26040
GO:0035458	cellular response to interferon-beta	6	0.0669662	0.000630381	4	Q60766, Q61635, Q62293, Q9QZ85
GO:0008152	metabolic process	1	0.0679806	0.000647859	141	A6H611, E9Q3T0, E9Q6E5, G5E870, O08709, O08795, O08807, O08914, O35083, O35309, O35448, O35955, O55100, O70370, O70551, O88593, O89017, O89023, P00158, P00397, P01029, P03893, P03899, P03958, P04441, P05132, P08003, P08030, P08113, P08121, P08226, P08905, P09581, P10605, P11087, P11352, P11798, P12265, P14106, P14211, P16675, P17918, P18242, P20060, P23492, P24369, P26040, P27773, P28063, P28076,…
GO:0080134	regulation of response to stress	4	0.06955	0.000666501	29	G5E870, O35309, O88593, P03958, P04441, P08226, P11352, P14602, P17918, P25799, P26040, P26151, P29452, P40240, P70338, P99026, Q06890, Q09014, Q3UIR3, Q3UZP4, Q60710, Q64282, Q64314, Q6PDN3, Q8BMS9, Q8CFB4, Q8R5J9, Q9EPB4, Q9QY42
GO:0031638	zymogen activation	7	0.06955	0.000669829	4	P49935, Q5SQX6, Q8VCH6, Q9EPB4
GO:0048168	regulation of neuronal synaptic plasticity	8	0.070554	0.000692983	5	O55100, P11798, P63011, Q62277, Q8CC35
GO:0110053	regulation of actin filament organization	8	0.070554	0.000694735	11	P24452, P28660, P62774, P70460, Q3UQ44, Q8BH43, Q8CC35, Q9CPW4, Q9EPB4, Q9JHJ0, Q9WV32
GO:0040017	positive regulation of locomotion	4	0.070554	0.000707232	15	O35639, O54824, O70200, P04441, P09581, P11087, P14211, P14602, P16110, P49935, P62746, Q6PDN3, Q8K1B8, Q99P91, Q9EPB4
GO:0097067	cellular response to thyroid hormone stimulus	6	0.070554	0.000707711	3	O70370, P10605, P49935
GO:0019724	B cell mediated immunity	5	0.070554	0.000707711	3	P01029, P04441, P26151
GO:0051580	regulation of neurotransmitter uptake	6	0.070554	0.000707711	3	P03995, Q8R5J9, Q9JKW0
GO:0009719	response to endogenous stimulus	2	0.070554	0.000709734	18	O70370, P02463, P05132, P08113, P08121, P10605, P11087, P25799, P26040, P26041, P35762, P40240, P41234, P49935, P61027, Q8VDN2, Q9JHS3, Q9JKF1
GO:0009605	response to external stimulus	2	0.070554	0.000711517	27	O35639, O88593, P08113, P08226, P08905, P11087, P11352, P14602, P17809, P25799, P26151, P29452, P48759, P63002, P70202, P70338, P70365, Q06890, Q60710, Q64339, Q64345, Q8K2T8, Q8VE19, Q9CQI6, Q9DCP2, Q9EPB4, Q9Z0J0
GO:1902105	regulation of leukocyte differentiation	6	0.0724901	0.000734697	9	P03958, P04441, P12246, P23492, P29351, Q00915, Q02105, Q8BMS9, Q8VBZ3
GO:0055114	oxidation-reduction process	2	0.0744857	0.000766191	26	O08709, O08807, P00158, P00397, P03893, P03899, P08003, P11352, P27773, P45377, P62259, Q09014, Q31125, Q8CFX1, Q8R127, Q8VCH6, Q91VW3, Q91YR9, Q921W4, Q922R8, Q923B6, Q99K82, Q9CRA4, Q9CY27, Q9DCM0, Q9ESY9
GO:0098657	import into cell	4	0.074727	0.000801004	14	O35639, P08226, P12265, P26040, P26151, P35762, P40240, Q07797, Q62277, Q8BH43, Q8BVE3, Q922R8, Q9EPB4, Q9ERE7
GO:0007159	leukocyte cell-cell adhesion	4	0.0772438	0.000845195	4	P11835, P26040, P26041, Q8K1B8
GO:0032502	developmental process	1	0.0777783	0.000856141	76	E9Q7P9, O08795, O08807, O35955, O89023, P02463, P03958, P03995, P04370, P05132, P05555, P08121, P08226, P09581, P10605, P11087, P11352, P11798, P11835, P14106, P14211, P16110, P17918, P20060, P20152, P24369, P26040, P26041, P28063, P29351, P29416, P35802, P37804, P40240, P49935, P51880, P62082, P62259, P62746, P63002, P63011, P70208, P70338, P70365, P70460, P70689, P97429, Q05186, Q06890, Q5SQX6,…
GO:0060627	regulation of vesicle-mediated transport	5	0.0777783	0.000860819	16	P05555, P08226, P11835, P14211, P16110, P26040, P26041, P26151, P48759, P61027, P63011, Q06890, Q62277, Q66L44, Q9EPB4, Q9JKD3
GO:0048869	cellular developmental process	2	0.0788506	0.00087868	48	E9Q7P9, O35955, O89023, P03958, P03995, P05132, P05555, P09581, P10605, P11087, P11352, P11798, P11835, P14211, P16110, P17918, P20152, P26040, P26041, P28063, P29351, P29416, P35802, P37804, P51880, P62082, P63011, P70208, P97429, Q06890, Q61112, Q61207, Q61263, Q6A068, Q6ZQ38, Q80VJ2, Q80X71, Q8BH43, Q8K1B8, Q8K2T8, Q922J6, Q923B6, Q99MV1, Q9DAW9, Q9JHJ0, Q9JKF1, Q9JLF6, Q9WVA4
GO:0051704	multi-organism process	1	0.0804781	0.00090516	21	O35639, O88593, P08226, P08905, P10605, P11352, P12246, P14602, P20060, P24369, P26151, P29416, P35762, P48759, Q06890, Q60710, Q64339, Q64345, Q9CQI6, Q9EPB4, Q9Z0J0
GO:0006955	immune response	2	0.0804781	0.000910885	20	A0A140T8N7, O70370, O88593, P01029, P01901, P01910, P01921, P04441, P12246, P14106, P14429, P20040, P23492, P25799, P26151, P29351, P48759, P49935, P98086, Q8VCH6
GO:0002443	leukocyte mediated immunity	3	0.0804781	0.000913048	5	P01029, P04441, P26151, P29351, P49935
GO:0032351	negative regulation of hormone metabolic process	5	0.0836275	0.000957674	3	P25799, P70338, Q8VDN2
GO:0030335	positive regulation of cell migration	7	0.0836275	0.00096143	14	O35639, O70200, P04441, P09581, P11087, P14211, P14602, P16110, P49935, P62746, Q6PDN3, Q8K1B8, Q99P91, Q9EPB4
GO:0050856	regulation of T cell receptor signaling pathway	7	0.0855845	0.000996324	4	P03958, P26040, P29351, Q9Z0E6
GO:0030890	positive regulation of B cell proliferation	9	0.0855845	0.000996324	4	P03958, P04441, P35762, P56528
GO:1902903	regulation of supramolecular fiber organization	5	0.0855845	0.000996875	13	P08226, P24452, P28660, P62774, P70460, Q06890, Q3UQ44, Q8BH43, Q8CC35, Q9CPW4, Q9EPB4, Q9JHJ0, Q9WV32
GO:0034097	response to cytokine	4	0.086253	0.00100901	15	O55100, O70200, P08121, P20152, P25799, P51881, P63002, Q60766, Q61635, Q62293, Q64339, Q64345, Q7TMK9, Q9EPB4, Q9QZ85
GO:0010941	regulation of cell death	4	0.0866199	0.00102641	35	O89017, P03958, P04441, P08113, P08226, P09581, P11352, P11798, P14602, P16110, P27773, P29452, P48962, P49935, P51881, P60904, P62082, P62746, P63002, P70365, Q06890, Q64314, Q64345, Q80VJ2, Q8BMS9, Q8R5J9, Q8VCH6, Q921Z5, Q99P91, Q9CPT4, Q9EPB4, Q9EQN3, Q9JKW0, Q9QY42, Q9WUU7
GO:0010447	response to acidic pH	4	0.0876502	0.00105187	3	O70370, O89017, Q9DCP2
GO:0002861	regulation of inflammatory response to antigenic stimulus	7	0.0876502	0.00105187	3	P11352, P26151, P99026
GO:1905666	regulation of protein localization to endosome	6	0.087696	0.00106569	2	P26040, P26041
GO:1905668	positive regulation of protein localization to endosome	7	0.087696	0.00106569	2	P26040, P26041
GO:0045766	positive regulation of angiogenesis	7	0.0879674	0.00107342	7	O35639, P14602, P49935, P62746, Q64314, Q8BVF2, Q9CPT4
GO:0051046	regulation of secretion	5	0.0892466	0.00109568	19	P03958, P04370, P04441, P05555, P09581, P11798, P11835, P26040, P29452, P61027, P63011, P97429, Q61730, Q62277, Q64314, Q66L44, Q9EPB4, Q9JKD3, Q9Z0E6
GO:0050954	sensory perception of mechanical stimulus	5	0.0892466	0.00109842	7	P11087, P11352, P20060, P29416, P63011, P70689, Q921C1
GO:0016485	protein processing	6	0.0892466	0.00110366	8	A6H611, O70370, O89017, P29452, P49935, Q5SQX6, Q8VCH6, Q9EPB4
GO:0070228	regulation of lymphocyte apoptotic process	8	0.0892466	0.00110703	4	P03958, P04441, P16110, Q9EQN3
GO:0048585	negative regulation of response to stimulus	4	0.0899315	0.0011246	32	G5E870, O35309, O70200, O89017, P03958, P04441, P05132, P08121, P08226, P11352, P14211, P14602, P16110, P25799, P26040, P29351, P40240, P51880, P51881, P63002, P70208, P99026, Q06890, Q3UZP4, Q64314, Q8BMS9, Q8BYW1, Q8CFB4, Q8R5J9, Q9EPB4, Q9QY42, Q9Z0E6
GO:0002888	positive regulation of myeloid leukocyte mediated immunity	7	0.0917312	0.00115173	3	P05555, P11835, P26151
GO:0051048	negative regulation of secretion	6	0.0928083	0.00116993	8	P03958, P04441, P26040, P97429, Q62277, Q64314, Q66L44, Q9Z0E6
GO:2000147	positive regulation of cell motility	6	0.0937314	0.00118629	14	O35639, O70200, P04441, P09581, P11087, P14211, P14602, P16110, P49935, P62746, Q6PDN3, Q8K1B8, Q99P91, Q9EPB4
GO:0035456	response to interferon-beta	5	0.0961098	0.00122609	4	Q60766, Q61635, Q62293, Q9QZ85
GO:0050789	regulation of biological process	2	0.0963866	0.00123461	194	B8JJA7, E9Q3T0, E9Q7P9, G5E870, O08709, O08795, O08800, O08807, O35083, O35309, O35639, O35737, O54824, O55100, O70200, O70370, O70551, O88593, O89017, P01029, P02463, P03958, P03995, P04370, P04441, P05132, P05555, P07091, P08003, P08113, P08121, P08226, P09581, P0DOV1, P0DOV2, P11031, P11087, P11352, P11798, P11835, P12246, P12265, P14106, P14211, P14602, P16110, P17918, P20060, P20152, P23492,…
GO:0030149	sphingolipid catabolic process	7	0.0966514	0.00125737	3	P20060, P29416, Q60648
GO:1902931	negative regulation of alcohol biosynthetic process	6	0.0966514	0.00125737	3	P08226, P25799, P70338
GO:0051234	establishment of localization	2	0.0986112	0.00130083	67	O35071, O35639, P00158, P00397, P03893, P03899, P04441, P08113, P08226, P11087, P12265, P14211, P14602, P17809, P23492, P26040, P26151, P29391, P31648, P31650, P35762, P40240, P41234, P48962, P51881, P61027, P62259, P62746, P63011, P84091, Q05816, Q06890, Q07797, Q09014, Q31125, Q5U5M8, Q61263, Q61730, Q62277, Q68FD5, Q80SW1, Q80X71, Q8BG39, Q8BH43, Q8BH79, Q8BI08, Q8BJI1, Q8BLE7, Q8BVE3, Q8CFB4,…
GO:0051272	positive regulation of cellular component movement	5	0.100178	0.00134987	14	O35639, O70200, P04441, P09581, P11087, P14211, P14602, P16110, P49935, P62746, Q6PDN3, Q8K1B8, Q99P91, Q9EPB4
GO:1901628	positive regulation of postsynaptic membrane organization	8	0.100178	0.00136451	2	P08226, Q9ERE7
GO:0046061	dATP catabolic process	12	0.100178	0.00136451	2	P03958, Q60710
GO:0014002	astrocyte development	5	0.100178	0.00136891	3	P03995, P20152, Q922J6
GO:0097066	response to thyroid hormone	5	0.100178	0.00136891	3	O70370, P10605, P49935
GO:0032703	negative regulation of interleukin-2 production	6	0.100178	0.00136891	3	P26040, Q64314, Q9Z0E6
GO:1903900	regulation of viral life cycle	6	0.102415	0.00140464	7	O70551, P04441, P12246, P24369, P48759, Q64282, Q64339
GO:0048583	regulation of response to stimulus	3	0.106649	0.00146809	68	G5E870, O35309, O54824, O70200, O88593, O89017, P01029, P03958, P04441, P05132, P05555, P07091, P08121, P08226, P09581, P11087, P11352, P11835, P14106, P14211, P14602, P16110, P17918, P25799, P26040, P26151, P27773, P29351, P29452, P35762, P40240, P49935, P51880, P51881, P62082, P62774, P63002, P70208, P70338, P70365, P98086, P99026, Q06890, Q09014, Q3UIR3, Q3UZP4, Q5SQX6, Q60710, Q61207, Q61599,…
GO:0050860	negative regulation of T cell receptor signaling pathway	8	0.107105	0.00148648	3	P26040, P29351, Q9Z0E6
GO:0030212	hyaluronan metabolic process	7	0.107105	0.00148648	3	Q61702, Q61703, Q61704
GO:0050819	negative regulation of coagulation	5	0.107105	0.00149056	4	P08226, P40240, P48036, Q64314
GO:0032970	regulation of actin filament-based process	4	0.108289	0.00151251	13	P09581, P24452, P28660, P62774, P70460, Q3UQ44, Q61599, Q8BH43, Q8CC35, Q9CPW4, Q9EPB4, Q9JHJ0, Q9WV32
GO:0043207	response to external biotic stimulus	3	0.109408	0.00153366	18	O35639, O88593, P08905, P11352, P14602, P25799, P26151, P29452, P48759, P70338, Q06890, Q60710, Q64339, Q64345, Q8K2T8, Q9CQI6, Q9EPB4, Q9Z0J0
GO:0050863	regulation of T cell activation	7	0.109527	0.00154084	9	O70200, P03958, P04441, P16110, P23492, P29351, Q8VBZ3, Q99P91, Q9EPB4
GO:1904018	positive regulation of vasculature development	6	0.110786	0.00156414	7	O35639, P14602, P49935, P62746, Q64314, Q8BVF2, Q9CPT4
GO:0048172	regulation of short-term neuronal synaptic plasticity	9	0.113239	0.00161019	3	O55100, P63011, Q62277
GO:0010721	negative regulation of cell development	6	0.11461	0.00164125	10	O08795, P03995, P05132, P08121, P08226, P14211, P20152, P70208, P70338, Q9Z0E6
GO:0010956	negative regulation of calcidiol 1-monooxygenase activity	10	0.11616	0.00169859	2	P25799, P70338
GO:0002579	positive regulation of antigen processing and presentation	5	0.11616	0.00169859	2	P04441, Q9EPB4
GO:0046060	dATP metabolic process	11	0.11616	0.00169859	2	P03958, Q60710
GO:0009313	oligosaccharide catabolic process	5	0.11616	0.00169859	2	P20060, Q60648
GO:1903307	positive regulation of regulated secretory pathway	9	0.116762	0.00171327	4	P05555, P11835, P63011, Q9JKD3
GO:0002694	regulation of leukocyte activation	5	0.117384	0.00173398	14	O70200, P03958, P04441, P05555, P11835, P16110, P23492, P29351, P35762, P56528, Q5U5M8, Q8VBZ3, Q99P91, Q9EPB4
GO:0002685	regulation of leukocyte migration	7	0.117384	0.0017374	7	O70200, P03958, P04441, P14211, P16110, P26041, Q9EPB4
GO:0046466	membrane lipid catabolic process	6	0.117384	0.00174017	3	P20060, P29416, Q60648
GO:0098609	cell-cell adhesion	3	0.118676	0.0017653	13	E9Q7P9, O08800, P11835, P26040, P26041, P29351, P61027, Q5F226, Q5SQX6, Q64314, Q8K1B8, Q9DAW9, Q9JHJ0
GO:0071495	cellular response to endogenous stimulus	3	0.119655	0.00178589	15	O70370, P02463, P05132, P08113, P08121, P10605, P11087, P25799, P26040, P26041, P49935, P61027, Q8VDN2, Q9JHS3, Q9JKF1
GO:0043171	peptide catabolic process	6	0.12405	0.00187396	4	O89023, P49935, Q9WVJ3, Q9Z2A9
GO:0050766	positive regulation of phagocytosis	8	0.12405	0.00187396	4	P14211, P26151, P48759, Q9EPB4
GO:0050858	negative regulation of antigen receptor-mediated signaling pathway	7	0.12405	0.00187651	3	P26040, P29351, Q9Z0E6
GO:0032271	regulation of protein polymerization	6	0.126489	0.00191979	9	P24452, P28660, P62774, P70460, Q3UQ44, Q9CPW4, Q9EPB4, Q9JHJ0, Q9WV32
GO:0051179	localization	1	0.12953	0.00198554	75	O35071, O35639, P00158, P00397, P03893, P03899, P04441, P08113, P08226, P11087, P11835, P12265, P14211, P14602, P17809, P20060, P23492, P26040, P26151, P29391, P29416, P31648, P31650, P35762, P40240, P41234, P48962, P51881, P61027, P62259, P62746, P63011, P84091, Q05816, Q06890, Q07797, Q09014, Q31125, Q5U5M8, Q60648, Q61263, Q61730, Q62277, Q68FD5, Q80SW1, Q80X71, Q8BG39, Q8BH43, Q8BH79, Q8BI08,…
GO:0006152	purine nucleoside catabolic process	8	0.130947	0.00206748	2	P03958, P23492
GO:0052405	negative regulation by host of symbiont molecular function	7	0.130947	0.00206748	2	P12246, P48759
GO:0046130	purine ribonucleoside catabolic process	9	0.130947	0.00206748	2	P03958, P23492
GO:0030154	cell differentiation	3	0.130947	0.00208241	32	E9Q7P9, O89023, P03958, P03995, P05555, P09581, P10605, P11087, P11352, P11835, P16110, P17918, P20152, P26041, P28063, P29351, P35802, P37804, P51880, P62082, P97429, Q61112, Q61207, Q61263, Q6A068, Q6ZQ38, Q80VJ2, Q922J6, Q923B6, Q9DAW9, Q9JLF6, Q9WVA4
GO:0048167	regulation of synaptic plasticity	7	0.130947	0.0020865	7	O55100, P03995, P08226, P11798, P63011, Q62277, Q8CC35
GO:0070229	negative regulation of lymphocyte apoptotic process	9	0.134829	0.00216873	3	P03958, P04441, Q9EQN3
GO:0016601	Rac protein signal transduction	8	0.134829	0.00216873	3	O70200, P28660, Q8BH43
GO:0001906	cell killing	1	0.137531	0.00222607	4	P08905, P26151, P29351, P49935
GO:0050792	regulation of viral process	5	0.141595	0.00231781	8	O70551, P04441, P08226, P12246, P24369, P48759, Q64282, Q64339
GO:0060548	negative regulation of cell death	5	0.141597	0.00232758	23	O89017, P03958, P04441, P08113, P08226, P09581, P11352, P14602, P16110, P48962, P49935, P51881, P60904, Q06890, Q64314, Q64345, Q8VCH6, Q921Z5, Q99P91, Q9CPT4, Q9EQN3, Q9JKW0, Q9QY42
GO:0050715	positive regulation of cytokine secretion	9	0.142308	0.00234644	6	P04370, P09581, P29452, Q61730, Q9EPB4, Q9JKD3
GO:0071840	cellular component organization or biogenesis	1	0.143195	0.00237552	90	B1AR17, E9Q3T0, E9Q7P9, O08807, O35955, O55100, O70200, O70370, O70551, O89023, P02463, P03995, P04441, P08113, P08121, P08226, P09581, P0C7N9, P10854, P11031, P11087, P11798, P14211, P17809, P20060, P20152, P24452, P26040, P26041, P26151, P28660, P29416, P35802, P40240, P47955, P48962, P51881, P61027, P62082, P62307, P62774, P63011, P70365, P70460, P84228, Q06890, Q09014, Q3UIR3, Q3UQ44, Q5U5M8,…
GO:0002036	regulation of L-glutamate import across plasma membrane	10	0.14479	0.00247074	2	Q8R5J9, Q9JKW0
GO:0033632	regulation of cell-cell adhesion mediated by integrin	5	0.14479	0.00247074	2	P03958, Q8K1B8
GO:0002478	antigen processing and presentation of exogenous peptide antigen	4	0.14479	0.00247074	2	P04441, P26151
GO:0010958	regulation of amino acid import across plasma membrane	9	0.14479	0.00247074	2	Q8R5J9, Q9JKW0
GO:0010957	negative regulation of vitamin D biosynthetic process	9	0.14479	0.00247074	2	P25799, P70338
GO:0009217	purine deoxyribonucleoside triphosphate catabolic process	10	0.14479	0.00247074	2	P03958, Q60710
GO:0001909	leukocyte mediated cytotoxicity	2	0.14479	0.00248771	3	P26151, P29351, P49935
GO:0046596	regulation of viral entry into host cell	7	0.14479	0.00248771	3	P04441, P12246, P48759
GO:0009607	response to biotic stimulus	2	0.146486	0.00253352	18	O35639, O88593, P08905, P11352, P14602, P25799, P26151, P29452, P48759, P70338, Q06890, Q60710, Q64339, Q64345, Q8K2T8, Q9CQI6, Q9EPB4, Q9Z0J0
GO:1903530	regulation of secretion by cell	6	0.149825	0.00259882	17	P04370, P05555, P09581, P11798, P11835, P26040, P29452, P61027, P63011, P97429, Q61730, Q62277, Q64314, Q66L44, Q9EPB4, Q9JKD3, Q9Z0E6
GO:0050854	regulation of antigen receptor-mediated signaling pathway	6	0.150683	0.0026213	4	P03958, P26040, P29351, Q9Z0E6
GO:0070232	regulation of T cell apoptotic process	9	0.151882	0.00265747	3	P03958, P16110, Q9EQN3
GO:0032273	positive regulation of protein polymerization	7	0.153459	0.0026928	6	P28660, P70460, Q3UQ44, Q9CPW4, Q9EPB4, Q9WV32
GO:0090662	ATP hydrolysis coupled transmembrane transport	5	0.15497	0.00272714	4	Q8BVE3, Q8VDN2, Q9CR84, Q9JHF5
GO:2000116	regulation of cysteine-type endopeptidase activity	9	0.155239	0.00273969	9	P11352, P28076, P49935, Q5SQX6, Q8R5J9, Q8VCH6, Q921Z5, Q9EPB4, Q9JKW0
GO:1903706	regulation of hemopoiesis	5	0.159751	0.00285093	10	P03958, P04441, P12246, P23492, P29351, Q00915, Q02105, Q8BMS9, Q8K2T8, Q8VBZ3
GO:0001818	negative regulation of cytokine production	5	0.159751	0.00286752	8	O35309, P25799, P26040, P97429, Q64314, Q99P91, Q9EPB4, Q9Z0E6
GO:0040012	regulation of locomotion	3	0.159751	0.00288465	22	O35639, O54824, O70200, P03958, P04441, P08121, P08226, P09581, P11087, P14211, P14602, P16110, P26041, P35762, P49935, P62746, P70208, Q61599, Q6PDN3, Q8K1B8, Q99P91, Q9EPB4
GO:0009146	purine nucleoside triphosphate catabolic process	9	0.159751	0.00290793	2	P03958, Q60710
GO:0052428	modulation by host of symbiont molecular function	6	0.159751	0.00290793	2	P12246, P48759
GO:1901164	negative regulation of trophoblast cell migration	8	0.159751	0.00290793	2	P14211, Q61599
GO:0009155	purine deoxyribonucleotide catabolic process	11	0.159751	0.00290793	2	P03958, Q60710
GO:0006397	mRNA processing	8	0.160679	0.00294103	9	P05132, P57784, P62322, Q6ZWM4, Q80SW1, Q8JZX4, Q8K2T8, Q9D883, Q9EPU4
GO:0051055	negative regulation of lipid biosynthetic process	7	0.16638	0.00306215	4	P08226, P25799, P70338, Q8VDN2
GO:0042176	regulation of protein catabolic process	6	0.166958	0.00308963	13	P03995, P05132, P08226, P11352, P26040, P26041, P35762, P62082, P97371, P97372, Q06890, Q3UZP4, Q8BVF2
GO:0051588	regulation of neurotransmitter transport	5	0.167512	0.00310834	5	P03995, P11798, P63011, Q8R5J9, Q9JKW0
GO:0002460	adaptive immune response based on somatic recombination of immune receptors built from immunoglobulin superfamily domains	4	0.170164	0.00317978	4	P01029, P04441, P26151, P49935
GO:0051604	protein maturation	5	0.170164	0.00319788	9	A6H611, O08807, O70370, O89017, P29452, P49935, Q5SQX6, Q8VCH6, Q9EPB4
GO:0007155	cell adhesion	2	0.170164	0.00320103	17	E9Q7P9, O08800, P05555, P08121, P11835, P26040, P26041, P29351, P61027, P62746, Q5F226, Q5SQX6, Q61885, Q64314, Q8K1B8, Q9DAW9, Q9JHJ0
GO:0032732	positive regulation of interleukin-1 production	6	0.170164	0.00320902	3	P14602, P29452, Q9EPB4
GO:0097755	positive regulation of blood vessel diameter	7	0.170164	0.00320902	3	P08226, P11352, Q920A5
GO:0006414	translational elongation	6	0.170164	0.00320902	3	E9Q3T0, P47955, Q6P6M7
GO:0002250	adaptive immune response	3	0.172471	0.00328229	5	O70370, P01029, P04441, P26151, P49935
GO:0051961	negative regulation of nervous system development	6	0.172471	0.00328731	9	O08795, P03995, P05132, P08121, P08226, P14211, P20152, P70208, P70338
GO:1902430	negative regulation of amyloid-beta formation	8	0.175404	0.0033786	2	P08226, Q06890
GO:1902565	positive regulation of neutrophil activation	7	0.175404	0.0033786	2	P05555, P11835
GO:0043315	positive regulation of neutrophil degranulation	11	0.175404	0.0033786	2	P05555, P11835
GO:0097435	supramolecular fiber organization	3	0.17593	0.00340676	13	O70200, P03995, P08113, P08121, P11087, P20152, P26040, Q3UQ44, Q61233, Q8BYW1, Q9CPW4, Q9JHJ0, Q9WV32
GO:0001575	globoside metabolic process	8	0.17593	0.00340726	3	P20060, P29416, Q60648
GO:0050710	negative regulation of cytokine secretion	9	0.17593	0.00342421	4	P26040, P97429, Q64314, Q9Z0E6
GO:0042129	regulation of T cell proliferation	8	0.178354	0.00349882	6	O70200, P16110, P23492, P29351, Q99P91, Q9EPB4
GO:0051249	regulation of lymphocyte activation	6	0.178354	0.00350362	12	O70200, P03958, P04441, P16110, P23492, P29351, P35762, P56528, Q5U5M8, Q8VBZ3, Q99P91, Q9EPB4
GO:0051171	regulation of nitrogen compound metabolic process	4	0.178354	0.0035133	103	B8JJA7, E9Q3T0, E9Q7P9, G5E870, O08709, O08800, O35309, O35639, O35737, O70551, P01029, P03995, P04441, P05132, P08113, P08226, P09581, P0DOV1, P0DOV2, P11031, P11087, P11352, P11798, P11835, P12246, P14211, P14602, P17918, P20060, P20152, P25799, P26040, P26041, P28063, P28076, P29351, P35762, P41234, P47955, P48759, P49935, P56528, P57776, P62082, P62259, P62869, P63002, P70202, P70338, P70365,…
GO:0002696	positive regulation of leukocyte activation	6	0.178354	0.00352534	10	O70200, P03958, P04441, P05555, P11835, P23492, P35762, P56528, Q5U5M8, Q9EPB4
GO:0034314	Arp2/3 complex-mediated actin nucleation	13	0.182009	0.00361283	3	Q3UQ44, Q9CPW4, Q9WV32
GO:0010977	negative regulation of neuron projection development	9	0.183201	0.00364887	6	O08795, P03995, P08226, P20152, P70208, P70338
GO:0001819	positive regulation of cytokine production	5	0.183239	0.00367349	11	O35083, P04370, P04441, P09581, P14602, P29452, Q06890, Q61730, Q64314, Q9EPB4, Q9JKD3
GO:0051495	positive regulation of cytoskeleton organization	7	0.190109	0.00384799	8	P28660, P70208, P70460, Q3UQ44, Q8CC35, Q9CPW4, Q9EPB4, Q9WV32
GO:1903789	regulation of amino acid transmembrane transport	8	0.190109	0.00388232	2	Q8R5J9, Q9JKW0
GO:0002903	negative regulation of B cell apoptotic process	10	0.190109	0.00388232	2	P03958, P04441
GO:0010737	protein kinase A signaling	6	0.190109	0.00388232	2	P26040, Q61233
GO:0032536	regulation of cell projection size	5	0.190109	0.00388232	2	E9Q7P9, P26040
GO:0051702	interaction with symbiont	3	0.192773	0.00394644	5	P08226, P11352, P12246, P24369, P48759
GO:1902806	regulation of cell cycle G1/S phase transition	7	0.197096	0.00404487	6	O70200, P29351, P97371, P97372, Q8K2T8, Q99P91
GO:0080171	lytic vacuole organization	5	0.197859	0.00409048	4	O89023, P20060, P29416, Q80X71
GO:0030888	regulation of B cell proliferation	8	0.197859	0.00409048	4	P03958, P04441, P35762, P56528
GO:0007040	lysosome organization	6	0.197859	0.00409048	4	O89023, P20060, P29416, Q80X71
GO:0061515	myeloid cell development	4	0.204279	0.00423349	4	P29351, Q8BH43, Q922J6, Q9JHJ0
GO:0071702	organic substance transport	4	0.20642	0.00429868	34	P04441, P08113, P08226, P11087, P14211, P14602, P17809, P23492, P26040, P31648, P31650, P48962, P51881, P61027, P62259, P62746, P84091, Q05816, Q06890, Q09014, Q5U5M8, Q61263, Q61730, Q68FD5, Q80SW1, Q8BJI1, Q8BLE7, Q8CFB4, Q99P88, Q9CR62, Q9CY50, Q9DCP2, Q9JKW0, Q9Z0J0
GO:0050867	positive regulation of cell activation	5	0.209167	0.00437159	10	O70200, P03958, P04441, P05555, P11835, P23492, P35762, P56528, Q5U5M8, Q9EPB4
GO:0071345	cellular response to cytokine stimulus	5	0.209167	0.00437699	12	O55100, O70200, P20152, P25799, P51881, Q60766, Q61635, Q62293, Q64345, Q7TMK9, Q9EPB4, Q9QZ85
GO:0009204	deoxyribonucleoside triphosphate catabolic process	9	0.210146	0.00441867	2	P03958, Q60710
GO:0002862	negative regulation of inflammatory response to antigenic stimulus	8	0.210146	0.00441867	2	P11352, P99026
GO:0031440	regulation of mRNA 3'-end processing	9	0.211952	0.00451007	3	Q80SW1, Q8BJ05, Q8K2T8
GO:0007605	sensory perception of sound	6	0.213393	0.00456102	6	P11087, P11352, P20060, P29416, P70689, Q921C1
GO:0080090	regulation of primary metabolic process	4	0.213393	0.00456226	104	B8JJA7, E9Q3T0, E9Q7P9, G5E870, O08709, O08800, O35309, O35639, O35737, O70551, P01029, P03995, P04441, P05132, P08113, P08226, P09581, P0DOV1, P0DOV2, P11031, P11087, P11352, P11798, P11835, P12246, P14211, P14602, P17918, P20060, P20152, P25799, P26040, P26041, P28063, P28076, P29351, P35762, P41234, P47955, P48759, P49935, P56528, P57776, P62082, P62259, P62869, P63002, P70202, P70338, P70365,…
GO:0072523	purine-containing compound catabolic process	5	0.21851	0.00468268	4	P03958, P23492, Q60710, Q9R111
GO:0071705	nitrogen compound transport	4	0.220572	0.00473798	28	P04441, P08113, P08226, P11087, P14211, P14602, P23492, P31648, P31650, P48962, P51881, P61027, P62259, P62746, P84091, Q06890, Q09014, Q5U5M8, Q61730, Q68FD5, Q80SW1, Q8BJI1, Q8BLE7, Q8CFB4, Q99P88, Q9CY50, Q9DCP2, Q9JKW0
GO:0060255	regulation of macromolecule metabolic process	4	0.222693	0.00479478	105	B8JJA7, E9Q3T0, E9Q7P9, G5E870, O08709, O08800, O35309, O35639, O35737, O70551, P01029, P03995, P04441, P05132, P08113, P08226, P09581, P0DOV1, P0DOV2, P11031, P11087, P11352, P11798, P11835, P12246, P14211, P14602, P17918, P20060, P20152, P25799, P26040, P26041, P28063, P28076, P29351, P35762, P41234, P47955, P48759, P49935, P56528, P57776, P62082, P62259, P62322, P62869, P63002, P70202, P70338,…
GO:1901626	regulation of postsynaptic membrane organization	7	0.226091	0.00498721	2	P08226, Q9ERE7
GO:0009215	purine deoxyribonucleoside triphosphate metabolic process	9	0.226091	0.00498721	2	P03958, Q60710
GO:0032530	regulation of microvillus organization	7	0.226091	0.00498721	2	E9Q7P9, P26040
GO:0051128	regulation of cellular component organization	4	0.226091	0.00499814	48	E9Q7P9, G5E870, O08795, P03995, P05132, P08226, P09581, P11031, P11352, P14211, P16110, P20060, P20152, P24452, P26040, P26041, P26151, P28660, P48759, P51881, P62774, P63011, P70208, P70338, P70460, Q06890, Q3UQ44, Q3UZP4, Q61233, Q61599, Q61730, Q80X71, Q8BH43, Q8BMT9, Q8C079, Q8CC35, Q8CFB4, Q8K2T8, Q91ZM2, Q9CPW4, Q9EPB4, Q9ERE7, Q9JHJ0, Q9JHS3, Q9JKD3, Q9JLV6, Q9WV32, Q9Z0E6
GO:0032870	cellular response to hormone stimulus	5	0.226091	0.00499858	8	O70370, P05132, P10605, P25799, P26041, P49935, P61027, Q8VDN2
GO:0001573	ganglioside metabolic process	8	0.226091	0.00500474	3	P20060, P29416, Q60648
GO:0046885	regulation of hormone biosynthetic process	6	0.226091	0.00500474	3	P25799, P70338, Q8VDN2
GO:2000026	regulation of multicellular organismal development	4	0.232509	0.00516399	35	G5E870, O08795, O35639, P03958, P03995, P04441, P05132, P08121, P08226, P11087, P11352, P12246, P14211, P14602, P20152, P23492, P29351, P49935, P62746, P70208, P70338, P70365, Q00915, Q02105, Q61599, Q61730, Q64314, Q64339, Q80X71, Q8BMS9, Q8BVF2, Q8K2T8, Q8VBZ3, Q9CPT4, Q9CYI4
GO:0050728	negative regulation of inflammatory response	7	0.232509	0.00517638	5	P03958, P08226, P11352, P25799, P99026
GO:1902600	proton transmembrane transport	8	0.232509	0.0051937	7	P00158, P00397, P03893, P03899, Q8BVE3, Q9CR84, Q9JHF5
GO:1902905	positive regulation of supramolecular fiber organization	6	0.232509	0.0051937	7	P28660, P70460, Q3UQ44, Q8CC35, Q9CPW4, Q9EPB4, Q9WV32
GO:0050730	regulation of peptidyl-tyrosine phosphorylation	9	0.23287	0.0052135	8	P04441, P09581, P11835, P29351, P35762, Q09014, Q8BVF2, Q9EQK5
GO:0009268	response to pH	3	0.234063	0.00526383	3	O70370, O89017, Q9DCP2
GO:0001501	skeletal system development	4	0.235878	0.00542608	5	P11087, P20060, P29416, P63002, Q8BMS9
GO:1903532	positive regulation of secretion by cell	7	0.235878	0.00555309	10	P04370, P05555, P09581, P11835, P26040, P29452, P63011, Q61730, Q9EPB4, Q9JKD3
GO:0002761	regulation of myeloid leukocyte differentiation	7	0.235878	0.00555407	5	P04441, P12246, Q00915, Q02105, Q8BMS9
GO:2000643	positive regulation of early endosome to late endosome transport	8	0.235878	0.00558753	2	P26040, P26041
GO:0060558	regulation of calcidiol 1-monooxygenase activity	9	0.235878	0.00558753	2	P25799, P70338
GO:1905906	regulation of amyloid fibril formation	6	0.235878	0.00558753	2	P08226, Q06890
GO:0006907	pinocytosis	6	0.235878	0.00558753	2	P12265, Q9EPB4
GO:0009151	purine deoxyribonucleotide metabolic process	10	0.235878	0.00558753	2	P03958, Q60710
GO:0015866	ADP transport	9	0.235878	0.00558753	2	P48962, P51881
GO:0051270	regulation of cellular component movement	4	0.235878	0.00566081	21	O35639, O70200, P03958, P04441, P08121, P08226, P09581, P11087, P14211, P14602, P16110, P26041, P35762, P49935, P62746, P70208, Q61599, Q6PDN3, Q8K1B8, Q99P91, Q9EPB4
GO:0051707	response to other organism	4	0.235878	0.0057105	14	O35639, O88593, P08905, P11352, P14602, P26151, P48759, Q06890, Q60710, Q64339, Q64345, Q9CQI6, Q9EPB4, Q9Z0J0
GO:0030198	extracellular matrix organization	4	0.235878	0.00571231	7	O08807, O70370, P02463, P03995, P08121, P11087, Q61233
GO:0031347	regulation of defense response	5	0.235878	0.00572945	14	O35309, O88593, P03958, P08226, P11352, P25799, P26151, P29452, P70338, P99026, Q60710, Q64282, Q8CFB4, Q9EPB4
GO:2000145	regulation of cell motility	5	0.235878	0.00578188	20	O35639, O70200, P03958, P04441, P08121, P08226, P09581, P11087, P14211, P14602, P16110, P26041, P35762, P49935, P62746, Q61599, Q6PDN3, Q8K1B8, Q99P91, Q9EPB4
GO:0002687	positive regulation of leukocyte migration	8	0.235878	0.00581641	5	O70200, P04441, P14211, P16110, Q9EPB4
GO:1901701	cellular response to oxygen-containing compound	4	0.235878	0.00584391	15	P02463, P05132, P08113, P08121, P11087, P25799, P26040, P26041, P61027, P62746, P70338, Q09014, Q8K2T8, Q9EPB4, Q9JHS3
GO:0051017	actin filament bundle assembly	6	0.235878	0.00585283	4	O70200, P08113, P26040, Q61233
GO:0031323	regulation of cellular metabolic process	4	0.235878	0.00597353	105	B8JJA7, E9Q3T0, E9Q7P9, G5E870, O08709, O08800, O35309, O35639, O35737, O70551, P01029, P03995, P04441, P05132, P05555, P08113, P08226, P09581, P0DOV1, P0DOV2, P11031, P11087, P11352, P11798, P11835, P12246, P14211, P14602, P17918, P20060, P20152, P25799, P26040, P26041, P29351, P29452, P35762, P41234, P47955, P48759, P49935, P56528, P57776, P62082, P62259, P62869, P63002, P70202, P70338, P70365,…
GO:0071230	cellular response to amino acid stimulus	6	0.235878	0.00603444	4	P02463, P08121, P11087, Q9JHS3
GO:0043903	regulation of symbiosis, encompassing mutualism through parasitism	4	0.235878	0.00606247	8	O70551, P04441, P08226, P12246, P24369, P48759, Q64282, Q64339
GO:0022610	biological adhesion	1	0.235878	0.00617597	17	E9Q7P9, O08800, P05555, P08121, P11835, P26040, P26041, P29351, P61027, P62746, Q5F226, Q5SQX6, Q61885, Q64314, Q8K1B8, Q9DAW9, Q9JHJ0
GO:0043101	purine-containing compound salvage	6	0.235878	0.00621921	2	P03958, P08030
GO:1903651	positive regulation of cytoplasmic transport	7	0.235878	0.00621921	2	P26040, P26041
GO:1902992	negative regulation of amyloid precursor protein catabolic process	7	0.235878	0.00621921	2	P08226, Q06890
GO:0046386	deoxyribose phosphate catabolic process	6	0.235878	0.00621921	2	P03958, Q60710
GO:1901163	regulation of trophoblast cell migration	7	0.235878	0.00621921	2	P14211, Q61599
GO:0050885	neuromuscular process controlling balance	5	0.235878	0.00621976	4	O89023, P20060, P29416, Q60648
GO:0061572	actin filament bundle organization	5	0.235878	0.00621976	4	O70200, P08113, P26040, Q61233
GO:0002037	negative regulation of L-glutamate import across plasma membrane	11	0.235878	0.00625614	1	Q8R5J9
GO:0002038	positive regulation of L-glutamate import across plasma membrane	11	0.235878	0.00625614	1	Q9JKW0
GO:0001788	antibody-dependent cellular cytotoxicity	10	0.235878	0.00625614	1	P26151
GO:0046124	purine deoxyribonucleoside catabolic process	9	0.235878	0.00625614	1	P03958
GO:0070489	T cell aggregation	7	0.235878	0.00625614	1	P26041
GO:0006157	deoxyadenosine catabolic process	10	0.235878	0.00625614	1	P03958
GO:0060169	negative regulation of adenosine receptor signaling pathway	8	0.235878	0.00625614	1	P03958
GO:0046111	xanthine biosynthetic process	9	0.235878	0.00625614	1	P03958
GO:0090675	intermicrovillar adhesion	2	0.235878	0.00625614	1	E9Q7P9
GO:0001794	type IIa hypersensitivity	9	0.235878	0.00625614	1	P26151
GO:0060243	negative regulation of cell growth involved in contact inhibition	7	0.235878	0.00625614	1	E9Q7P9
GO:0046090	deoxyadenosine metabolic process	9	0.235878	0.00625614	1	P03958
GO:0071673	positive regulation of smooth muscle cell chemotaxis	9	0.235878	0.00625614	1	O70200
GO:0002445	type II hypersensitivity	8	0.235878	0.00625614	1	P26151
GO:0008049	male courtship behavior	6	0.235878	0.00625614	1	P20060
GO:0038145	macrophage colony-stimulating factor signaling pathway	7	0.235878	0.00625614	1	P09581
GO:0060405	regulation of penile erection	4	0.235878	0.00625614	1	P03958
GO:0060407	negative regulation of penile erection	5	0.235878	0.00625614	1	P03958
GO:0010625	positive regulation of Schwann cell proliferation	10	0.235878	0.00625614	1	P03995
GO:0035691	macrophage migration inhibitory factor signaling pathway	7	0.235878	0.00625614	1	P04441
GO:1990748	cellular detoxification	2	0.238699	0.00636707	5	O08709, O08807, P08226, P11352, P48774
GO:0098754	detoxification	1	0.238699	0.00636707	5	O08709, O08807, P08226, P11352, P48774
GO:0045665	negative regulation of neuron differentiation	8	0.241378	0.00646289	7	O08795, P03995, P08226, P14211, P20152, P70208, P70338
GO:0045807	positive regulation of endocytosis	7	0.242938	0.00651689	6	P08226, P14211, P26151, P48759, Q06890, Q9EPB4
GO:0050810	regulation of steroid biosynthetic process	7	0.245636	0.00660166	4	P08226, P25799, P70338, Q8VDN2
GO:0033628	regulation of cell adhesion mediated by integrin	4	0.24668	0.00667947	3	P03958, P29351, Q8K1B8
GO:0032963	collagen metabolic process	2	0.24668	0.00667947	3	O70370, P10605, P11087
GO:0048169	regulation of long-term neuronal synaptic plasticity	9	0.24668	0.00667947	3	O55100, Q62277, Q8CC35
GO:0042886	amide transport	5	0.248599	0.0067735	22	P04441, P08113, P08226, P11087, P14211, P14602, P23492, P61027, P62259, P62746, P84091, Q06890, Q09014, Q5U5M8, Q61730, Q68FD5, Q80SW1, Q8CFB4, Q99P88, Q9CY50, Q9DCP2, Q9JKW0
GO:0050764	regulation of phagocytosis	7	0.248599	0.0067983	4	P14211, P26151, P48759, Q9EPB4
GO:0050727	regulation of inflammatory response	6	0.248599	0.00683204	8	P03958, P08226, P11352, P25799, P26151, P29452, P99026, Q9EPB4
GO:0019222	regulation of metabolic process	3	0.248599	0.00684632	109	B8JJA7, E9Q3T0, E9Q7P9, G5E870, O08709, O08800, O35309, O35639, O35737, O70551, P01029, P03995, P04441, P05132, P05555, P08113, P08226, P09581, P0DOV1, P0DOV2, P11031, P11087, P11352, P11798, P11835, P12246, P14211, P14602, P17918, P20060, P20152, P25799, P26040, P26041, P28063, P28076, P29351, P29452, P35762, P41234, P47955, P48759, P49935, P56528, P57776, P62082, P62259, P62322, P62869, P63002,…
GO:0060020	Bergmann glial cell differentiation	6	0.248599	0.00688184	2	P03995, P20152
GO:0060556	regulation of vitamin D biosynthetic process	8	0.248599	0.00688184	2	P25799, P70338
GO:0044793	negative regulation by host of viral process	7	0.248599	0.00688184	2	P12246, P48759
GO:0007154	cell communication	2	0.25004	0.00693434	15	P08113, P0DOV1, P0DOV2, P17809, P31648, P63002, P63011, P70365, P70689, Q64314, Q8BG39, Q8VE19, Q921C1, Q99P91, Q9DCP2
GO:0045010	actin nucleation	12	0.250681	0.00698705	3	Q3UQ44, Q9CPW4, Q9WV32
GO:0002181	cytoplasmic translation	8	0.250681	0.00698705	3	E9Q3T0, P47955, P62082
GO:0051336	regulation of hydrolase activity	4	0.250681	0.00699003	32	O08800, P01029, P08113, P11352, P12246, P17918, P28063, P28076, P48759, P49935, P70202, P97371, P97372, Q00898, Q3TBD2, Q3UQ44, Q5SQX6, Q61702, Q61703, Q61704, Q62426, Q8BYW1, Q8R5J9, Q8VCH6, Q8VDV3, Q91WP6, Q921Z5, Q9D0M5, Q9EPB4, Q9JHS3, Q9JKF1, Q9JKW0
GO:0009628	response to abiotic stimulus	2	0.250758	0.00700483	20	O70370, O89017, P03958, P05132, P08113, P08121, P11087, P11352, P17918, P25799, P29452, P57776, P62259, P62746, P63011, P70202, Q6PDN3, Q8CC35, Q8K3D3, Q9DCP2
GO:0065003	protein-containing complex assembly	4	0.262468	0.00738695	28	O70200, O70551, P04441, P08226, P0C7N9, P10854, P11031, P11087, P14211, P17809, P62307, P70460, P84228, Q06890, Q09014, Q60710, Q61263, Q68FD5, Q6ZQ38, Q8BTV2, Q8BW94, Q8CFB4, Q8K1B8, Q8K3D3, Q9CWU6, Q9CYI4, Q9JHF5, Q9Z0E6
GO:0042632	cholesterol homeostasis	7	0.262468	0.00741135	4	P08226, P41234, Q61263, Q9Z0J0
GO:0055092	sterol homeostasis	6	0.262468	0.00741135	4	P08226, P41234, Q61263, Q9Z0J0
GO:0002577	regulation of antigen processing and presentation	4	0.26542	0.007575	2	P04441, Q9EPB4
GO:0044362	negative regulation of molecular function in other organism	5	0.26542	0.007575	2	P12246, P48759
GO:0009113	purine nucleobase biosynthetic process	8	0.26542	0.007575	2	P03958, P08030
GO:0052204	negative regulation of molecular function in other organism involved in symbiotic interaction	6	0.26542	0.007575	2	P12246, P48759
GO:0050768	negative regulation of neurogenesis	7	0.267918	0.00767332	8	O08795, P03995, P08121, P08226, P14211, P20152, P70208, P70338
GO:0016043	cellular component organization	2	0.271064	0.00777711	84	B1AR17, E9Q7P9, O08807, O35955, O70200, O70370, O70551, O89023, P02463, P03995, P04441, P08113, P08121, P08226, P09581, P0C7N9, P10854, P11031, P11087, P11798, P14211, P17809, P20060, P20152, P24452, P26040, P26041, P26151, P28660, P29416, P35802, P40240, P48962, P51881, P61027, P62307, P62774, P63011, P70365, P70460, P84228, Q06890, Q09014, Q3UIR3, Q3UQ44, Q5U5M8, Q60710, Q61233, Q61263, Q64314,…
GO:1901565	organonitrogen compound catabolic process	4	0.271965	0.00781667	19	O88593, O89023, P03958, P08113, P08226, P12265, P14211, P18242, P20060, P23492, P29416, P49935, Q60648, Q60710, Q99K82, Q9JHF5, Q9R111, Q9WVJ3, Q9Z2A9
GO:2001023	regulation of response to drug	4	0.272287	0.00783965	4	P70365, Q8R5J9, Q9JKW0, Q9QY42
GO:0006508	proteolysis	5	0.273406	0.00788564	28	A6H611, G5E870, O35955, O70370, O89017, O89023, P08113, P10605, P14211, P16675, P18242, P27773, P28063, P28076, P29452, P49935, P99026, Q5SQX6, Q61233, Q8VCH6, Q91Y82, Q920A5, Q924Z4, Q9EPB4, Q9WUU7, Q9WVJ3, Q9Z0L8, Q9Z2A9
GO:0022407	regulation of cell-cell adhesion	4	0.275477	0.00795927	9	O70200, P03958, P04441, P23492, P29351, P40240, Q8K1B8, Q99P91, Q9EPB4
GO:0030334	regulation of cell migration	6	0.275573	0.00797593	19	O35639, O70200, P03958, P04441, P08121, P08226, P09581, P11087, P14211, P14602, P16110, P26041, P49935, P62746, Q61599, Q6PDN3, Q8K1B8, Q99P91, Q9EPB4
GO:0030100	regulation of endocytosis	6	0.278382	0.00807128	8	P08226, P14211, P16110, P26151, P48759, Q06890, Q9EPB4, Q9JKD3
GO:0051047	positive regulation of secretion	6	0.280418	0.00814446	10	P04370, P05555, P09581, P11835, P26040, P29452, P63011, Q61730, Q9EPB4, Q9JKD3
GO:0051129	negative regulation of cellular component organization	5	0.280441	0.00817815	17	G5E870, O08795, P03995, P08226, P11352, P16110, P20152, P24452, P51881, P70208, P70338, Q06890, Q3UZP4, Q8BH43, Q9JHJ0, Q9JKD3, Q9Z0E6
GO:0016192	vesicle-mediated transport	4	0.280441	0.00825284	22	O35071, O35639, P08226, P12265, P26040, P26151, P35762, P40240, P61027, P62746, P84091, Q07797, Q5U5M8, Q62277, Q68FD5, Q8BH43, Q8BI08, Q8BVE3, Q8R191, Q922R8, Q9EPB4, Q9ERE7
GO:0090197	positive regulation of chemokine secretion	10	0.280441	0.0082983	2	P09581, Q9EPB4
GO:0071404	cellular response to low-density lipoprotein particle stimulus	6	0.280441	0.0082983	2	P35762, P40240
GO:0046137	negative regulation of vitamin metabolic process	6	0.280441	0.0082983	2	P25799, P70338
GO:2000107	negative regulation of leukocyte apoptotic process	8	0.280441	0.00830068	3	P03958, P04441, Q9EQN3
GO:2000401	regulation of lymphocyte migration	8	0.280441	0.00830068	3	O70200, P26041, Q9EPB4
GO:0045428	regulation of nitric oxide biosynthetic process	7	0.280441	0.00830068	3	P48759, Q06890, Q64314
GO:0008380	RNA splicing	8	0.283903	0.00841746	7	E9Q6E5, P57784, P62322, Q505B7, Q6ZWM4, Q8JZX4, Q9D883
GO:0031348	negative regulation of defense response	6	0.289082	0.00858557	6	O35309, P03958, P08226, P11352, P25799, P99026
GO:0006898	receptor-mediated endocytosis	6	0.290559	0.00865875	7	P08226, P12265, P26040, P26151, P35762, P40240, Q07797
GO:0015031	protein transport	7	0.291211	0.00869286	21	P04441, P08113, P08226, P11087, P14211, P14602, P23492, P61027, P62259, P62746, P84091, Q06890, Q09014, Q5U5M8, Q61730, Q68FD5, Q80SW1, Q8CFB4, Q99P88, Q9CY50, Q9JKW0
GO:0050793	regulation of developmental process	3	0.294059	0.00879271	44	G5E870, O08795, O35639, O89017, P03958, P03995, P04441, P05132, P08121, P08226, P09581, P11087, P11352, P12246, P14211, P14602, P20060, P20152, P23492, P24369, P26040, P26041, P29351, P49935, P62746, P70208, P70338, P70365, Q00915, Q02105, Q61599, Q61730, Q64314, Q64339, Q80X71, Q8BMS9, Q8BVF2, Q8C079, Q8K2T8, Q8VBZ3, Q9CPT4, Q9CYI4, Q9Z0E6, Q9Z1Q5
GO:1903531	negative regulation of secretion by cell	7	0.297195	0.00902035	6	P26040, P97429, Q62277, Q64314, Q66L44, Q9Z0E6
GO:0090196	regulation of chemokine secretion	9	0.297195	0.00905132	2	P09581, Q9EPB4
GO:0030574	collagen catabolic process	3	0.297195	0.00905132	2	O70370, P10605
GO:0006613	cotranslational protein targeting to membrane	11	0.297195	0.00905132	2	Q9CY50, Q9JKW0
GO:0044359	modulation of molecular function in other organism	4	0.297195	0.00905132	2	P12246, P48759
GO:1903019	negative regulation of glycoprotein metabolic process	7	0.297195	0.00905132	2	P12246, P48759
GO:0052205	modulation of molecular function in other organism involved in symbiotic interaction	5	0.297195	0.00905132	2	P12246, P48759
GO:1901214	regulation of neuron death	5	0.299411	0.00913391	8	O89017, P08226, P11352, P60904, Q06890, Q64314, Q99P91, Q9WUU7
GO:0044089	positive regulation of cellular component biogenesis	4	0.302649	0.00924793	14	P11031, P26041, P28660, P70460, Q06890, Q3UQ44, Q61233, Q61730, Q8BH43, Q8CC35, Q8CFB4, Q9CPW4, Q9EPB4, Q9WV32
GO:0071496	cellular response to external stimulus	3	0.305328	0.00935839	8	P08113, P11087, P17809, P25799, P63002, P70365, Q8VE19, Q9DCP2
GO:0015833	peptide transport	6	0.314551	0.00969246	21	P04441, P08113, P08226, P11087, P14211, P14602, P23492, P61027, P62259, P62746, P84091, Q06890, Q09014, Q5U5M8, Q61730, Q68FD5, Q80SW1, Q8CFB4, Q99P88, Q9CY50, Q9JKW0
GO:0071786	endoplasmic reticulum tubular network organization	5	0.314551	0.00983368	2	P61027, Q9JKW0
GO:0002902	regulation of B cell apoptotic process	9	0.314551	0.00983368	2	P03958, P04441
GO:0042454	ribonucleoside catabolic process	8	0.314551	0.00983368	2	P03958, P23492
GO:0032688	negative regulation of interferon-beta production	7	0.314551	0.00983368	2	O35309, Q9EPB4
GO:0032769	negative regulation of monooxygenase activity	6	0.314551	0.00983368	2	P25799, P70338
GO:0015867	ATP transport	9	0.314551	0.00983368	2	P48962, P51881
GO:0002791	regulation of peptide secretion	6	0.320812	0.0100464	11	P04370, P04441, P09581, P26040, P29452, P97429, Q61730, Q64314, Q9EPB4, Q9JKD3, Q9Z0E6
GO:0050921	positive regulation of chemotaxis	6	0.326552	0.0102583	5	O54824, O70200, P04441, P14211, P14602
GO:0031345	negative regulation of cell projection organization	6	0.330607	0.010419	6	O08795, P03995, P08226, P20152, P70208, P70338
GO:0021782	glial cell development	4	0.33294	0.0105261	3	P03995, P20152, Q922J6
GO:1903037	regulation of leukocyte cell-cell adhesion	5	0.334036	0.0106334	7	O70200, P03958, P04441, P23492, P29351, Q99P91, Q9EPB4
GO:0015812	gamma-aminobutyric acid transport	9	0.334036	0.010645	2	P31648, P31650
GO:0009264	deoxyribonucleotide catabolic process	9	0.334036	0.010645	2	P03958, Q60710
GO:1900221	regulation of amyloid-beta clearance	4	0.334036	0.010645	2	P08226, Q06890
GO:0010950	positive regulation of endopeptidase activity	10	0.336335	0.0107496	6	P49935, P97371, P97372, Q5SQX6, Q8R5J9, Q9EPB4
GO:0044070	regulation of anion transport	6	0.336335	0.0107521	4	P08226, Q80SW1, Q8R5J9, Q9JKW0
GO:0002792	negative regulation of peptide secretion	7	0.336506	0.0108635	5	P04441, P26040, P97429, Q64314, Q9Z0E6
GO:1903050	regulation of proteolysis involved in cellular protein catabolic process	8	0.336506	0.0109191	8	P05132, P11352, P62082, P97371, P97372, Q06890, Q3UZP4, Q8BVF2
GO:1900047	negative regulation of hemostasis	5	0.336506	0.0109273	3	P08226, P40240, Q64314
GO:0001885	endothelial cell development	5	0.336506	0.0109273	3	P11352, P26040, P26041
GO:0006378	mRNA polyadenylation	10	0.336506	0.0109273	3	Q80SW1, Q8K2T8, Q9EPU4
GO:0030195	negative regulation of blood coagulation	8	0.336506	0.0109273	3	P08226, P40240, Q64314
GO:0090087	regulation of peptide transport	5	0.338657	0.0110937	16	P04370, P04441, P05132, P09581, P26040, P29452, P62259, P97429, Q3UZP4, Q61233, Q61730, Q64314, Q8BMT9, Q9EPB4, Q9JKD3, Q9Z0E6
GO:0043067	regulation of programmed cell death	5	0.338657	0.0110996	30	O89017, P03958, P04441, P08113, P09581, P11352, P11798, P14602, P16110, P27773, P29452, P48962, P49935, P51881, P60904, P62082, P62746, P63002, P70365, Q06890, Q64345, Q80VJ2, Q8BMS9, Q8R5J9, Q8VCH6, Q921Z5, Q9CPT4, Q9EPB4, Q9EQN3, Q9JKW0
GO:0043933	protein-containing complex subunit organization	3	0.338657	0.0110996	30	O70200, O70551, P04441, P08121, P08226, P0C7N9, P10854, P11031, P11087, P14211, P17809, P62307, P70460, P84228, Q06890, Q09014, Q60710, Q61263, Q68FD5, Q6ZQ38, Q8BTV2, Q8BW94, Q8CFB4, Q8K1B8, Q8K2T8, Q8K3D3, Q9CWU6, Q9CYI4, Q9JHF5, Q9Z0E6
GO:0017157	regulation of exocytosis	7	0.341533	0.0112111	7	P05555, P11835, P61027, P63011, Q62277, Q66L44, Q9JKD3
GO:0050777	negative regulation of immune response	5	0.3417	0.0112802	5	O35309, P08121, P11352, P29351, P99026
GO:2000045	regulation of G1/S transition of mitotic cell cycle	8	0.3417	0.0112802	5	O70200, P29351, P97371, P97372, Q99P91
GO:0031952	regulation of protein autophosphorylation	9	0.3417	0.0113372	3	Q8BMS9, Q99P91, Q9EQK5
GO:0032722	positive regulation of chemokine production	6	0.3417	0.0113372	3	P04441, P09581, Q9EPB4
GO:1902930	regulation of alcohol biosynthetic process	5	0.3417	0.0113372	3	P08226, P25799, P70338
GO:0022607	cellular component assembly	3	0.341855	0.0113742	40	O70200, O70551, P04441, P08113, P08226, P0C7N9, P10854, P11031, P11087, P14211, P17809, P26040, P40240, P62307, P70460, P84228, Q06890, Q09014, Q60710, Q61233, Q61263, Q64314, Q68FD5, Q6PDN3, Q6ZQ38, Q8BTV2, Q8BW94, Q8CC35, Q8CFB4, Q8K1B8, Q8K2T8, Q8K3D3, Q91ZM2, Q9CWU6, Q9CYI4, Q9D0M5, Q9JHF5, Q9JHJ0, Q9JKW0, Q9Z0E6
GO:1902563	regulation of neutrophil activation	6	0.342617	0.0114848	2	P05555, P11835
GO:0043313	regulation of neutrophil degranulation	10	0.342617	0.0114848	2	P05555, P11835
GO:0043270	positive regulation of ion transport	6	0.342617	0.0115083	7	O70370, P08226, P11798, P16110, Q6PDN3, Q80SW1, Q9JKW0
GO:0051240	positive regulation of multicellular organismal process	4	0.342617	0.0116586	30	O35083, O35639, P03958, P03995, P04370, P04441, P08226, P09581, P11087, P14211, P14602, P23492, P24369, P26040, P29452, P49935, P62746, P62774, P70365, Q06890, Q61730, Q64314, Q64339, Q80X71, Q8BVF2, Q8VDN2, Q9CPT4, Q9EPB4, Q9JKD3, Q9Z1Q5
GO:0045619	regulation of lymphocyte differentiation	7	0.342617	0.0117077	5	P03958, P04441, P23492, P29351, Q8VBZ3
GO:0043269	regulation of ion transport	5	0.342617	0.0117333	14	O54824, O70370, P08226, P11798, P16110, P29351, P59648, P62259, Q66L44, Q6PDN3, Q80SW1, Q8R5J9, Q9JKW0, Q9Z1Q5
GO:0015991	ATP hydrolysis coupled proton transport	10	0.342617	0.0117559	3	Q8BVE3, Q9CR84, Q9JHF5
GO:0099131	ATP hydrolysis coupled ion transmembrane transport	7	0.342617	0.0117559	3	Q8BVE3, Q9CR84, Q9JHF5
GO:0015988	energy coupled proton transmembrane transport, against electrochemical gradient	9	0.342617	0.0117559	3	Q8BVE3, Q9CR84, Q9JHF5
GO:1901700	response to oxygen-containing compound	3	0.342617	0.0119142	20	P02463, P05132, P08113, P08121, P11087, P11352, P25799, P26040, P26041, P29452, P41234, P49935, P61027, P62746, P70338, Q09014, Q8K2T8, Q8VDN2, Q9EPB4, Q9JHS3
GO:0071704	organic substance metabolic process	2	0.342617	0.0119256	124	A6H611, E9Q3T0, E9Q6E5, G5E870, O08709, O08795, O08807, O08914, O35083, O35309, O35448, O35955, O55100, O70370, O70551, O88593, O89017, O89023, P01029, P03893, P03899, P03958, P04441, P05132, P08030, P08113, P08121, P08226, P08905, P09581, P10605, P11352, P11798, P12265, P14106, P14211, P16675, P17918, P18242, P20060, P23492, P24369, P26040, P27773, P28063, P28076, P29351, P29416, P29452, P35762,…
GO:0050804	modulation of chemical synaptic transmission	6	0.342617	0.0121072	8	O55100, P03995, P05132, P08226, P11798, P63011, Q62277, Q8CC35
GO:0099177	regulation of trans-synaptic signaling	5	0.342617	0.0121072	8	O55100, P03995, P05132, P08226, P11798, P63011, Q62277, Q8CC35
GO:0034248	regulation of cellular amide metabolic process	5	0.342617	0.0121357	13	E9Q7P9, P03995, P08226, P14211, P20152, P57776, P62869, Q06890, Q6P6M7, Q7TMK9, Q8BMJ3, Q9CWU6, Q9D4J1
GO:0050920	regulation of chemotaxis	5	0.342617	0.0121463	6	O54824, O70200, P04441, P14211, P14602, P70208
GO:0032328	alanine transport	10	0.342617	0.0123528	2	Q8BJI1, Q9DCP2
GO:0055094	response to lipoprotein particle	5	0.342617	0.0123528	2	P35762, P40240
GO:0044794	positive regulation by host of viral process	7	0.342617	0.0123528	2	P08226, P24369
GO:0070233	negative regulation of T cell apoptotic process	10	0.342617	0.0123528	2	P03958, Q9EQN3
GO:0099640	axo-dendritic protein transport	10	0.342617	0.0124733	1	P14602
GO:0099641	anterograde axonal protein transport	11	0.342617	0.0124733	1	P14602
GO:0061670	evoked neurotransmitter secretion	9	0.342617	0.0124733	1	P63011
GO:1905355	spine apparatus assembly	5	0.342617	0.0124733	1	Q8CC35
GO:0099118	microtubule-based protein transport	8	0.342617	0.0124733	1	P14602
GO:0045355	negative regulation of interferon-alpha biosynthetic process	8	0.342617	0.0124733	1	O35309
GO:0045358	negative regulation of interferon-beta biosynthetic process	8	0.342617	0.0124733	1	O35309
GO:1900035	negative regulation of cellular response to heat	7	0.342617	0.0124733	1	Q64314
GO:0006776	vitamin A metabolic process	9	0.342617	0.0124733	1	Q00915
GO:0002588	positive regulation of antigen processing and presentation of peptide antigen via MHC class II	7	0.342617	0.0124733	1	Q9EPB4
GO:0002585	positive regulation of antigen processing and presentation of peptide antigen	6	0.342617	0.0124733	1	Q9EPB4
GO:0002582	positive regulation of antigen processing and presentation of peptide or polysaccharide antigen via MHC class II	6	0.342617	0.0124733	1	Q9EPB4
GO:0002636	positive regulation of germinal center formation	8	0.342617	0.0124733	1	P03958
GO:0050975	sensory perception of touch	6	0.342617	0.0124733	1	P63011
GO:0006147	guanine catabolic process	9	0.342617	0.0124733	1	Q9R111
GO:0048790	maintenance of presynaptic active zone structure	5	0.342617	0.0124733	1	P63011
GO:0098840	protein transport along microtubule	9	0.342617	0.0124733	1	P14602
GO:0071971	extracellular exosome assembly	5	0.342617	0.0124733	1	Q64314
GO:1905383	protein localization to presynapse	5	0.342617	0.0124733	1	P14602
GO:0072697	protein localization to cell cortex	6	0.342617	0.0124733	1	P26040
GO:0043631	RNA polyadenylation	7	0.346159	0.0126196	3	Q80SW1, Q8K2T8, Q9EPU4
GO:2000379	positive regulation of reactive oxygen species metabolic process	6	0.348837	0.0127349	4	P05555, P11835, P48759, Q06890
GO:0050714	positive regulation of protein secretion	8	0.352844	0.0129167	7	P04370, P09581, P26040, P29452, Q61730, Q9EPB4, Q9JKD3
GO:0007015	actin filament organization	4	0.353274	0.0129503	8	O70200, P08113, P26040, Q3UQ44, Q61233, Q8BYW1, Q9CPW4, Q9WV32
GO:0006612	protein targeting to membrane	10	0.35542	0.0130648	3	Q09014, Q9CY50, Q9JKW0
GO:0051924	regulation of calcium ion transport	7	0.357965	0.0132458	7	O54824, P11798, P16110, P29351, P62259, Q66L44, Q6PDN3
GO:0043281	regulation of cysteine-type endopeptidase activity involved in apoptotic process	10	0.357965	0.0132458	7	P11352, P49935, Q8R5J9, Q8VCH6, Q921Z5, Q9EPB4, Q9JKW0
GO:0038166	angiotensin-activated signaling pathway	6	0.357965	0.0132486	2	P11798, Q80SW1
GO:0048708	astrocyte differentiation	5	0.357965	0.0132486	2	P03995, P20152
GO:2000106	regulation of leukocyte apoptotic process	7	0.359979	0.0133413	4	P03958, P04441, P16110, Q9EQN3
GO:0051235	maintenance of location	3	0.362936	0.0134692	6	P08226, P20060, P29391, P29416, Q60648, Q61263
GO:0032768	regulation of monooxygenase activity	5	0.36378	0.0135189	3	P08226, P25799, P70338
GO:0050818	regulation of coagulation	4	0.366251	0.0136513	4	P08226, P40240, P48036, Q64314
GO:0050684	regulation of mRNA processing	8	0.366251	0.0136661	6	O08709, O70551, Q80SW1, Q8BJ05, Q8K2T8, Q9D0B0
GO:0006836	neurotransmitter transport	4	0.368485	0.013768	5	P31648, P31650, P63011, Q8BJI1, Q8BLE7
GO:1901135	carbohydrate derivative metabolic process	3	0.368492	0.0137869	22	O08795, O88593, P03958, P08030, P12265, P20060, P23492, P29416, P45377, P47968, Q60648, Q60710, Q61702, Q61703, Q61704, Q80SW1, Q8BVE3, Q8BVF2, Q8CFX1, Q924Z4, Q9CR84, Q9JHF5
GO:0051851	modification by host of symbiont morphology or physiology	5	0.372698	0.0139658	4	P08226, P12246, P24369, P48759
GO:0006909	phagocytosis	6	0.372698	0.0139818	3	O35639, Q922R8, Q9ERE7
GO:0002886	regulation of myeloid leukocyte mediated immunity	6	0.384758	0.0144537	3	P05555, P11835, P26151
GO:0043200	response to amino acid	5	0.388361	0.0146086	4	P02463, P08121, P11087, Q9JHS3
GO:0034641	cellular nitrogen compound metabolic process	3	0.391911	0.0147619	56	A6H611, E9Q3T0, E9Q6E5, O08709, O08914, O35309, O55100, O89023, P03958, P05132, P08030, P11352, P14211, P17918, P20060, P23492, P29416, P47955, P48774, P49935, P56528, P57784, P62082, P62322, P70670, Q505B7, Q60648, Q60710, Q6NV83, Q6P6M7, Q6ZWM4, Q6ZWV7, Q80SW1, Q8BJ05, Q8BVE3, Q8BVF2, Q8CFX1, Q8JZX4, Q8K2T8, Q91XB0, Q924Z4, Q99K82, Q99L43, Q99MV1, Q9CQ40, Q9CR84, Q9D883, Q9DCM0, Q9EPU4, Q9JHF5,…
GO:0006412	translation	7	0.394603	0.0149236	8	E9Q3T0, O55100, P47955, P62082, Q6ZWV7, Q8BJ05, Q9CQ40, Q9Z2A9
GO:0032350	regulation of hormone metabolic process	4	0.394603	0.0149345	3	P25799, P70338, Q8VDN2
GO:0019218	regulation of steroid metabolic process	6	0.394603	0.0149369	4	P08226, P25799, P70338, Q8VDN2
GO:0050708	regulation of protein secretion	7	0.394603	0.0150682	10	P04370, P09581, P26040, P29452, P97429, Q61730, Q64314, Q9EPB4, Q9JKD3, Q9Z0E6
GO:0042981	regulation of apoptotic process	6	0.394603	0.0151072	29	O89017, P03958, P04441, P08113, P09581, P11352, P11798, P14602, P16110, P27773, P29452, P49935, P51881, P60904, P62082, P62746, P63002, P70365, Q06890, Q64345, Q80VJ2, Q8BMS9, Q8R5J9, Q8VCH6, Q921Z5, Q9CPT4, Q9EPB4, Q9EQN3, Q9JKW0
GO:0045655	regulation of monocyte differentiation	8	0.394603	0.015122	2	P04441, P12246
GO:0071803	positive regulation of podosome assembly	8	0.394603	0.015122	2	P26041, Q61233
GO:0015865	purine nucleotide transport	7	0.394603	0.015122	2	P48962, P51881
GO:0032462	regulation of protein homooligomerization	7	0.394603	0.015122	2	P08226, Q06890
GO:0009143	nucleoside triphosphate catabolic process	8	0.394603	0.015122	2	P03958, Q60710
GO:0051503	adenine nucleotide transport	8	0.394603	0.015122	2	P48962, P51881
GO:0015868	purine ribonucleotide transport	8	0.394603	0.015122	2	P48962, P51881
GO:0032880	regulation of protein localization	4	0.408536	0.0156971	20	P04370, P05132, P09581, P26040, P26041, P29452, P62259, P97429, Q3UIR3, Q3UZP4, Q61233, Q61730, Q64314, Q8BMT9, Q8CFB4, Q99PT1, Q9EPB4, Q9ERE7, Q9JKD3, Q9Z0E6
GO:0051186	cofactor metabolic process	3	0.410794	0.0158253	15	O08709, P03893, P03899, P11352, P12265, P23492, P45377, P48774, P56528, Q80SW1, Q8CFX1, Q9DCM0, Q9Z0L8, Q9Z1Q5, Q9Z2A9
GO:0051223	regulation of protein transport	6	0.410794	0.0158253	15	P04370, P05132, P09581, P26040, P29452, P62259, P97429, Q3UZP4, Q61233, Q61730, Q64314, Q8BMT9, Q9EPB4, Q9JKD3, Q9Z0E6
GO:1903018	regulation of glycoprotein metabolic process	6	0.412252	0.015923	3	P12246, P48759, Q61263
GO:1903901	negative regulation of viral life cycle	7	0.4124	0.0159495	4	O70551, P12246, P48759, Q64339
GO:0009164	nucleoside catabolic process	7	0.412495	0.0160988	2	P03958, P23492
GO:0051955	regulation of amino acid transport	7	0.412495	0.0160988	2	Q8R5J9, Q9JKW0
GO:0043302	positive regulation of leukocyte degranulation	10	0.412495	0.0160988	2	P05555, P11835
GO:0030656	regulation of vitamin metabolic process	5	0.412495	0.0160988	2	P25799, P70338
GO:0032930	positive regulation of superoxide anion generation	8	0.412495	0.0160988	2	P05555, P11835
GO:0042311	vasodilation	8	0.412495	0.0160988	2	P08226, P11352
GO:0006672	ceramide metabolic process	7	0.415946	0.0162964	4	P20060, P29416, Q60648, Q924Z4
GO:0009725	response to hormone	4	0.417293	0.0163702	9	O70370, P05132, P10605, P25799, P26041, P41234, P49935, P61027, Q8VDN2
GO:0031124	mRNA 3'-end processing	9	0.418298	0.0164307	3	Q80SW1, Q8K2T8, Q9EPU4
GO:0098869	cellular oxidant detoxification	3	0.429868	0.0170043	4	O08709, O08807, P08226, P11352
GO:0045833	negative regulation of lipid metabolic process	6	0.429868	0.0170043	4	P08226, P25799, P70338, Q8VDN2
GO:0046597	negative regulation of viral entry into host cell	8	0.429868	0.0171019	2	P12246, P48759
GO:0097202	activation of cysteine-type endopeptidase activity	12	0.429868	0.0171019	2	Q5SQX6, Q9EPB4
GO:0071402	cellular response to lipoprotein particle stimulus	3	0.429868	0.0171019	2	P35762, P40240
GO:0034377	plasma lipoprotein particle assembly	6	0.429868	0.0171019	2	P08226, Q61263
GO:0009967	positive regulation of signal transduction	6	0.430615	0.0172324	27	P03958, P04441, P07091, P08121, P09581, P11087, P11352, P14211, P25799, P27773, P29351, P29452, P35762, P49935, P62082, P70338, Q09014, Q5SQX6, Q8BMS9, Q8R5J9, Q8VE19, Q91Y82, Q91ZM2, Q9CPT4, Q9EPB4, Q9JHS3, Q9QY42
GO:1901566	organonitrogen compound biosynthetic process	4	0.430615	0.0173579	21	E9Q3T0, O55100, O88593, P03958, P08030, P08226, P23492, P47955, P62082, Q05816, Q61730, Q6ZWV7, Q8BJ05, Q8BVF2, Q924Z4, Q99L43, Q9CQ40, Q9CR84, Q9JHF5, Q9QY42, Q9Z2A9
GO:0050870	positive regulation of T cell activation	8	0.430615	0.0174359	5	O70200, P03958, P04441, P23492, Q9EPB4
GO:0032652	regulation of interleukin-1 production	5	0.430615	0.0174732	3	P14602, P29452, Q9EPB4
GO:0051251	positive regulation of lymphocyte activation	7	0.430615	0.0178225	8	O70200, P03958, P04441, P23492, P35762, P56528, Q5U5M8, Q9EPB4
GO:0002793	positive regulation of peptide secretion	7	0.430615	0.0178818	7	P04370, P09581, P26040, P29452, Q61730, Q9EPB4, Q9JKD3
GO:0031329	regulation of cellular catabolic process	5	0.430615	0.0179413	17	P03995, P05132, P08226, P11352, P20152, P26040, P26041, P35762, P62082, P97371, P97372, Q06890, Q3UZP4, Q7TMK9, Q8BJ05, Q8BVF2, Q9EPB4
GO:0045921	positive regulation of exocytosis	8	0.430615	0.0181017	4	P05555, P11835, P63011, Q9JKD3
GO:0034656	nucleobase-containing small molecule catabolic process	6	0.430615	0.018131	2	P03958, P23492
GO:1902003	regulation of amyloid-beta formation	7	0.430615	0.018131	2	P08226, Q06890
GO:0045637	regulation of myeloid cell differentiation	6	0.430615	0.0182775	6	P04441, P12246, Q00915, Q02105, Q8BMS9, Q8K2T8
GO:0051130	positive regulation of cellular component organization	5	0.430615	0.0184139	25	P08226, P11031, P14211, P26041, P26151, P28660, P48759, P70208, P70460, Q06890, Q3UQ44, Q61233, Q61730, Q80X71, Q8BH43, Q8BMT9, Q8CC35, Q8CFB4, Q8K2T8, Q91ZM2, Q9CPW4, Q9EPB4, Q9ERE7, Q9JLV6, Q9WV32
GO:0030301	cholesterol transport	7	0.430615	0.0185519	3	P08226, Q61263, Q9Z0J0
GO:0071657	positive regulation of granulocyte colony-stimulating factor production	7	0.430615	0.0186516	1	Q64314
GO:0071655	regulation of granulocyte colony-stimulating factor production	6	0.430615	0.0186516	1	Q64314
GO:0071593	lymphocyte aggregation	6	0.430615	0.0186516	1	P26041
GO:0010265	SCF complex assembly	5	0.430615	0.0186516	1	Q6ZQ38
GO:0006154	adenosine catabolic process	10	0.430615	0.0186516	1	P03958
GO:0046083	adenine metabolic process	8	0.430615	0.0186516	1	P08030
GO:0046084	adenine biosynthetic process	9	0.430615	0.0186516	1	P08030
GO:1901748	leukotriene D4 metabolic process	8	0.430615	0.0186516	1	Q9Z2A9
GO:0010878	cholesterol storage	5	0.430615	0.0186516	1	Q61263
GO:0038168	epidermal growth factor receptor signaling pathway via I-kappaB kinase/NF-kappaB cascade	11	0.430615	0.0186516	1	Q8BMS9
GO:0038167	epidermal growth factor receptor signaling pathway via positive regulation of NF-kappaB transcription factor activity	10	0.430615	0.0186516	1	Q8BMS9
GO:0006738	nicotinamide riboside catabolic process	9	0.430615	0.0186516	1	P23492
GO:0002502	peptide antigen assembly with MHC class I protein complex	7	0.430615	0.0186516	1	P14211
GO:0034356	NAD biosynthesis via nicotinamide riboside salvage pathway	12	0.430615	0.0186516	1	P23492
GO:0070638	pyridine nucleoside catabolic process	8	0.430615	0.0186516	1	P23492
GO:0070637	pyridine nucleoside metabolic process	7	0.430615	0.0186516	1	P23492
GO:2000210	positive regulation of anoikis	8	0.430615	0.0186516	1	P63002
GO:1990709	presynaptic active zone organization	3	0.430615	0.0186516	1	P63011
GO:0006148	inosine catabolic process	10	0.430615	0.0186516	1	P23492
GO:0070256	negative regulation of mucus secretion	7	0.430615	0.0186516	1	P03958
GO:0046098	guanine metabolic process	8	0.430615	0.0186516	1	Q9R111
GO:1905913	negative regulation of calcium ion export across plasma membrane	9	0.430615	0.0186516	1	P62259
GO:1905912	regulation of calcium ion export across plasma membrane	8	0.430615	0.0186516	1	P62259
GO:1901750	leukotriene D4 biosynthetic process	9	0.430615	0.0186516	1	Q9Z2A9
GO:0001805	positive regulation of type III hypersensitivity	11	0.430615	0.0186516	1	P26151
GO:0001803	regulation of type III hypersensitivity	10	0.430615	0.0186516	1	P26151
GO:0046103	inosine biosynthetic process	10	0.430615	0.0186516	1	P03958
GO:0046495	nicotinamide riboside metabolic process	8	0.430615	0.0186516	1	P23492
GO:0009609	response to symbiotic bacterium	6	0.430615	0.0186516	1	P11352
GO:0009608	response to symbiont	5	0.430615	0.0186516	1	P11352
GO:0043128	positive regulation of 1-phosphatidylinositol 4-kinase activity	11	0.430615	0.0186516	1	P35762
GO:0043126	regulation of 1-phosphatidylinositol 4-kinase activity	10	0.430615	0.0186516	1	P35762
GO:0042590	antigen processing and presentation of exogenous peptide antigen via MHC class I	5	0.430615	0.0186516	1	P26151
GO:0032687	negative regulation of interferon-alpha production	7	0.430615	0.0186516	1	O35309
GO:1901256	regulation of macrophage colony-stimulating factor production	5	0.430615	0.0186516	1	Q64314
GO:1901258	positive regulation of macrophage colony-stimulating factor production	6	0.430615	0.0186516	1	Q64314
GO:0031247	actin rod assembly	7	0.430615	0.0186516	1	P08113
GO:0042313	protein kinase C deactivation	7	0.430615	0.0186516	1	P14602
GO:0006168	adenine salvage	10	0.430615	0.0186516	1	P08030
GO:0050663	cytokine secretion	9	0.43953	0.0191047	3	P23492, Q61730, Q8CFB4
GO:0015918	sterol transport	6	0.43953	0.0191047	3	P08226, Q61263, Q9Z0J0
GO:1901564	organonitrogen compound metabolic process	3	0.43953	0.0191218	90	A6H611, E9Q3T0, G5E870, O08709, O08795, O08807, O08914, O35448, O35955, O55100, O70370, O70551, O88593, O89017, O89023, P01029, P03958, P05132, P08030, P08113, P08121, P08226, P09581, P10605, P11352, P11798, P12265, P14106, P14211, P16675, P18242, P20060, P23492, P24369, P27773, P28063, P28076, P29351, P29416, P29452, P47955, P48774, P49935, P56528, P62082, P70365, P98086, P99026, Q05816, Q3UIR3,…
GO:0044419	interspecies interaction between organisms	2	0.43953	0.0191264	8	P08226, P08905, P10605, P11352, P12246, P24369, P35762, P48759
GO:0010592	positive regulation of lamellipodium assembly	9	0.439928	0.0191856	2	P28660, Q8BH43
GO:0009306	protein secretion	8	0.439928	0.0191881	5	P23492, P61027, Q5U5M8, Q61730, Q8CFB4
GO:0051493	regulation of cytoskeleton organization	6	0.444338	0.0194028	14	P09581, P24452, P28660, P62774, P70208, P70460, Q3UQ44, Q61599, Q8BH43, Q8CC35, Q9CPW4, Q9EPB4, Q9JHJ0, Q9WV32
GO:0045184	establishment of protein localization	4	0.445132	0.0194599	21	P04441, P08113, P08226, P11087, P14211, P14602, P23492, P61027, P62259, P62746, P84091, Q06890, Q09014, Q5U5M8, Q61730, Q68FD5, Q80SW1, Q8CFB4, Q99P88, Q9CY50, Q9JKW0
GO:1903202	negative regulation of oxidative stress-induced cell death	8	0.44831	0.0196667	3	P11352, P14602, Q9QY42
GO:1900408	negative regulation of cellular response to oxidative stress	7	0.44831	0.0196667	3	P11352, P14602, Q9QY42
GO:0044087	regulation of cellular component biogenesis	3	0.451545	0.0198314	21	P05132, P08226, P11031, P24452, P26040, P26041, P28660, P62774, P70460, Q06890, Q3UQ44, Q3UZP4, Q61233, Q61730, Q8BH43, Q8CC35, Q8CFB4, Q9CPW4, Q9EPB4, Q9JHJ0, Q9WV32
GO:0043069	negative regulation of programmed cell death	6	0.45592	0.0200763	19	O89017, P03958, P04441, P08113, P09581, P11352, P14602, P16110, P48962, P49935, P51881, P60904, Q06890, Q64345, Q8VCH6, Q921Z5, Q9CPT4, Q9EQN3, Q9JKW0
GO:0002064	epithelial cell development	4	0.45592	0.020106	5	P11352, P20152, P26040, P26041, Q9JKF1
GO:0045582	positive regulation of T cell differentiation	9	0.45592	0.0202377	3	P03958, P04441, P23492
GO:0045109	intermediate filament organization	6	0.45592	0.0202654	2	P03995, P20152
GO:0065005	protein-lipid complex assembly	5	0.45592	0.0202654	2	P08226, Q61263
GO:0030852	regulation of granulocyte differentiation	8	0.45592	0.0202654	2	Q00915, Q02105
GO:0010544	negative regulation of platelet activation	9	0.45592	0.0202654	2	P08226, P40240
GO:0071677	positive regulation of mononuclear cell migration	9	0.45592	0.0202654	2	O70200, P16110
GO:0050716	positive regulation of interleukin-1 secretion	10	0.45592	0.0202654	2	P29452, Q9EPB4
GO:1903311	regulation of mRNA metabolic process	7	0.45592	0.0202971	8	O08709, O70551, P20152, Q7TMK9, Q80SW1, Q8BJ05, Q8K2T8, Q9D0B0
GO:0002684	positive regulation of immune system process	4	0.45592	0.0202994	17	O70200, O88593, P01029, P03958, P04441, P05555, P11835, P14106, P14211, P16110, P23492, P26151, P35762, P56528, P98086, Q5U5M8, Q9EPB4
GO:1903305	regulation of regulated secretory pathway	8	0.465146	0.0207336	5	P05555, P11835, P63011, Q66L44, Q9JKD3
GO:0030866	cortical actin cytoskeleton organization	6	0.466506	0.0208177	3	P14211, P26040, Q8C079
GO:0008284	positive regulation of cell proliferation	5	0.466602	0.0208456	17	O70200, P03958, P03995, P04441, P09581, P14211, P23492, P28667, P29351, P35762, P49935, P51881, P56528, Q8BVF2, Q9CPT4, Q9EPB4, Q9JLF6
GO:0006865	amino acid transport	8	0.469065	0.0210522	5	P31648, P31650, Q8BJI1, Q8BLE7, Q9DCP2
GO:2001242	regulation of intrinsic apoptotic signaling pathway	8	0.469065	0.0210738	6	P04441, P11352, P14602, P62082, Q06890, Q9EPB4
GO:0010952	positive regulation of peptidase activity	9	0.469065	0.0210738	6	P49935, P97371, P97372, Q5SQX6, Q8R5J9, Q9EPB4
GO:2000482	regulation of interleukin-8 secretion	9	0.471712	0.02137	2	P97429, Q9EPB4
GO:0035855	megakaryocyte development	5	0.471712	0.02137	2	P29351, Q8BH43
GO:1903039	positive regulation of leukocyte cell-cell adhesion	6	0.471712	0.0213739	5	O70200, P03958, P04441, P23492, Q9EPB4
GO:1902883	negative regulation of response to oxidative stress	6	0.471712	0.0214069	3	P11352, P14602, Q9QY42
GO:1903426	regulation of reactive oxygen species biosynthetic process	6	0.471712	0.0214069	3	P48759, Q06890, Q64314
GO:0048731	system development	3	0.4739	0.0215301	11	O08795, O89023, P04370, P11087, P20060, P29416, P63002, Q64314, Q8BMS9, Q8CHK3, Q8VCH6
GO:0031647	regulation of protein stability	3	0.482303	0.0219361	8	P14211, P24369, P35762, P49935, P62082, Q06890, Q8BMS9, Q9EPB4
GO:0046902	regulation of mitochondrial membrane permeability	6	0.482748	0.0220051	3	P11798, P48962, P51881
GO:0104004	cellular response to environmental stimulus	3	0.484798	0.0221474	8	P11087, P17918, P25799, P57776, P62746, Q6PDN3, Q8K3D3, Q9DCP2
GO:0071214	cellular response to abiotic stimulus	4	0.484798	0.0221474	8	P11087, P17918, P25799, P57776, P62746, Q6PDN3, Q8K3D3, Q9DCP2
GO:0009119	ribonucleoside metabolic process	7	0.488874	0.0223583	5	P03958, P08030, P23492, Q80SW1, Q8BVF2
GO:0016125	sterol metabolic process	5	0.489258	0.0224971	4	P08226, Q61263, Q8VCH6, Q9CRA4
GO:2000641	regulation of early endosome to late endosome transport	7	0.489258	0.0224992	2	P26040, P26041
GO:0033081	regulation of T cell differentiation in thymus	9	0.489258	0.0224992	2	P03958, Q8VBZ3
GO:0009058	biosynthetic process	2	0.490884	0.0226482	37	E9Q3T0, O35083, O35309, O55100, O88593, P03893, P03899, P03958, P04441, P08030, P08226, P11087, P17918, P20060, P23492, P47955, P62082, P70670, Q00915, Q05816, Q60710, Q61730, Q6P6M7, Q6ZWV7, Q8BJ05, Q8BVF2, Q8VCH6, Q924Z4, Q99L43, Q9CQ40, Q9CR84, Q9CRA4, Q9CY27, Q9EPW0, Q9JHF5, Q9QY42, Q9Z2A9
GO:0010959	regulation of metal ion transport	6	0.494225	0.0228272	9	O54824, P11798, P16110, P29351, P59648, P62259, Q66L44, Q6PDN3, Q80SW1
GO:0009311	oligosaccharide metabolic process	4	0.494344	0.022926	4	P12265, P20060, Q60648, Q8CAA7
GO:0045580	regulation of T cell differentiation	8	0.494344	0.022926	4	P03958, P04441, P23492, Q8VBZ3
GO:0017144	drug metabolic process	3	0.494344	0.0229325	16	O08914, P03958, P11352, P23492, P45377, P49935, P56528, P97807, Q80SW1, Q8BVE3, Q99K82, Q9CR84, Q9DCM0, Q9JHF5, Q9QY42, Q9Z2A9
GO:0043043	peptide biosynthetic process	6	0.496891	0.0232253	8	E9Q3T0, O55100, P47955, P62082, Q6ZWV7, Q8BJ05, Q9CQ40, Q9Z2A9
GO:0022904	respiratory electron transport chain	5	0.496891	0.0233599	4	P00158, P00397, P03893, P03899
GO:0032928	regulation of superoxide anion generation	7	0.496891	0.0236524	2	P05555, P11835
GO:0042178	xenobiotic catabolic process	4	0.496891	0.0236524	2	O08914, P48774
GO:0070527	platelet aggregation	5	0.496891	0.0236524	2	P29351, Q8K1B8
GO:2000241	regulation of reproductive process	3	0.496891	0.0237158	5	O08807, P03958, P05132, P14211, Q61599
GO:0045069	regulation of viral genome replication	7	0.496891	0.0237988	4	O70551, P24369, Q64282, Q64339
GO:0032680	regulation of tumor necrosis factor production	6	0.496891	0.0237988	4	P14602, Q06890, Q64314, Q9EPB4
GO:0002790	peptide secretion	7	0.496891	0.0240634	5	P23492, P61027, Q5U5M8, Q61730, Q8CFB4
GO:0032760	positive regulation of tumor necrosis factor production	7	0.496891	0.0244885	3	P14602, Q06890, Q9EPB4
GO:1903555	regulation of tumor necrosis factor superfamily cytokine production	5	0.496891	0.0246915	4	P14602, Q06890, Q64314, Q9EPB4
GO:0035821	modification of morphology or physiology of other organism	3	0.496891	0.0247682	5	P08226, P08905, P12246, P24369, P48759
GO:0006624	vacuolar protein processing	7	0.496891	0.0247914	1	O89017
GO:0023041	neuronal signal transduction	5	0.496891	0.0247914	1	Q7TQE6
GO:0099010	modification of postsynaptic structure	5	0.496891	0.0247914	1	Q8CC35
GO:0036228	protein localization to nuclear inner membrane	8	0.496891	0.0247914	1	Q99P88
GO:0035759	mesangial cell-matrix adhesion	5	0.496891	0.0247914	1	Q64314
GO:0043615	astrocyte cell migration	6	0.496891	0.0247914	1	P20060
GO:0046900	tetrahydrofolylpolyglutamate metabolic process	7	0.496891	0.0247914	1	Q9Z0L8
GO:0046122	purine deoxyribonucleoside metabolic process	8	0.496891	0.0247914	1	P03958
GO:0070813	hydrogen sulfide metabolic process	4	0.496891	0.0247914	1	Q9DCM0
GO:0010269	response to selenium ion	4	0.496891	0.0247914	1	P11352
GO:0043103	hypoxanthine salvage	10	0.496891	0.0247914	1	P03958
GO:0033277	abortive mitotic cell cycle	4	0.496891	0.0247914	1	P29351
GO:0051714	positive regulation of cytolysis in other organism	6	0.496891	0.0247914	1	O88593
GO:0070105	positive regulation of interleukin-6-mediated signaling pathway	8	0.496891	0.0247914	1	P70338
GO:0071787	endoplasmic reticulum tubular network formation	6	0.496891	0.0247914	1	Q9JKW0
GO:0097056	selenocysteinyl-tRNA(Sec) biosynthetic process	9	0.496891	0.0247914	1	Q6P6M7
GO:1904395	positive regulation of skeletal muscle acetylcholine-gated channel clustering	9	0.496891	0.0247914	1	Q9ERE7
GO:1904398	positive regulation of neuromuscular junction development	7	0.496891	0.0247914	1	Q9ERE7
GO:0090032	negative regulation of steroid hormone biosynthetic process	9	0.496891	0.0247914	1	Q8VDN2
GO:1903416	response to glycoside	4	0.496891	0.0247914	1	Q8VDN2
GO:0042986	positive regulation of amyloid precursor protein biosynthetic process	9	0.496891	0.0247914	1	Q61263
GO:0015742	alpha-ketoglutarate transport	9	0.496891	0.0247914	1	Q9CR62
GO:0031947	negative regulation of glucocorticoid biosynthetic process	10	0.496891	0.0247914	1	Q8VDN2
GO:0031944	negative regulation of glucocorticoid metabolic process	8	0.496891	0.0247914	1	Q8VDN2
GO:0002524	hypersensitivity	7	0.496891	0.0247914	1	P26151
GO:0045083	negative regulation of interleukin-12 biosynthetic process	8	0.496891	0.0247914	1	P25799
GO:0010624	regulation of Schwann cell proliferation	9	0.496891	0.0247914	1	P03995
GO:0098886	modification of dendritic spine	6	0.496891	0.0247914	1	Q8CC35
GO:1903649	regulation of cytoplasmic transport	6	0.496891	0.0248295	2	P26040, P26041
GO:0032480	negative regulation of type I interferon production	6	0.496891	0.0248295	2	O35309, Q9EPB4
GO:2000778	positive regulation of interleukin-6 secretion	10	0.496891	0.0248295	2	Q61730, Q9EPB4
GO:0030865	cortical cytoskeleton organization	5	0.501428	0.0251321	3	P14211, P26040, Q8C079
GO:1903557	positive regulation of tumor necrosis factor superfamily cytokine production	6	0.501428	0.0251321	3	P14602, Q06890, Q9EPB4
GO:0045596	negative regulation of cell differentiation	5	0.508443	0.0255855	14	O08795, P03995, P04441, P05132, P08121, P08226, P12246, P14211, P20152, P70208, P70338, Q02105, Q8K2T8, Q9Z0E6
GO:0033043	regulation of organelle organization	5	0.508468	0.0256131	27	G5E870, P09581, P11352, P14211, P24452, P26040, P26041, P28660, P51881, P62774, P63011, P70208, P70338, P70460, Q3UQ44, Q61233, Q61599, Q8BH43, Q8BMT9, Q8CC35, Q8K2T8, Q91ZM2, Q9CPW4, Q9EPB4, Q9JHJ0, Q9JLV6, Q9WV32
GO:0000398	mRNA splicing, via spliceosome	11	0.512147	0.0258501	5	P57784, P62322, Q6ZWM4, Q8JZX4, Q9D883
GO:0000377	RNA splicing, via transesterification reactions with bulged adenosine as nucleophile	10	0.512147	0.0258501	5	P57784, P62322, Q6ZWM4, Q8JZX4, Q9D883
GO:1902533	positive regulation of intracellular signal transduction	7	0.513659	0.0259728	18	P03958, P04441, P07091, P08121, P09581, P11352, P14211, P29351, P35762, P62082, Q09014, Q8BMS9, Q8R5J9, Q8VE19, Q9CPT4, Q9EPB4, Q9JHS3, Q9QY42
GO:0071711	basement membrane organization	5	0.513659	0.02603	2	O70370, P02463
GO:0006862	nucleotide transport	6	0.513659	0.02603	2	P48962, P51881
GO:2000406	positive regulation of T cell migration	10	0.513659	0.02603	2	O70200, Q9EPB4
GO:0043154	negative regulation of cysteine-type endopeptidase activity involved in apoptotic process	12	0.513899	0.0260681	4	P11352, Q8VCH6, Q921Z5, Q9JKW0
GO:0010634	positive regulation of epithelial cell migration	8	0.516328	0.0262173	5	O35639, P14211, P14602, P49935, P62746
GO:0031623	receptor internalization	7	0.519804	0.0264463	3	P26040, P35762, P40240
GO:0032642	regulation of chemokine production	5	0.519804	0.0264463	3	P04441, P09581, Q9EPB4
GO:0055088	lipid homeostasis	5	0.52107	0.026537	4	P08226, P41234, Q61263, Q9Z0J0
GO:1901576	organic substance biosynthetic process	3	0.522506	0.0266364	36	E9Q3T0, O35083, O35309, O55100, O88593, P03893, P03899, P03958, P04441, P08030, P08226, P17918, P20060, P23492, P47955, P62082, P70670, Q00915, Q05816, Q60710, Q61730, Q6P6M7, Q6ZWV7, Q8BJ05, Q8BVF2, Q8VCH6, Q924Z4, Q99L43, Q9CQ40, Q9CR84, Q9CRA4, Q9CY27, Q9EPW0, Q9JHF5, Q9QY42, Q9Z2A9
GO:0008104	protein localization	3	0.52675	0.0269059	30	P04441, P08113, P08226, P11087, P11835, P14211, P14602, P23492, P26040, P35762, P61027, P62259, P62746, P84091, Q06890, Q09014, Q5U5M8, Q61730, Q68FD5, Q80SW1, Q8BI08, Q8CFB4, Q8K2T8, Q8VCH6, Q8VE19, Q99P88, Q9CY50, Q9ERE7, Q9JHS3, Q9JKW0
GO:0000375	RNA splicing, via transesterification reactions	9	0.527324	0.0269618	5	P57784, P62322, Q6ZWM4, Q8JZX4, Q9D883
GO:0071222	cellular response to lipopolysaccharide	6	0.527763	0.0270109	4	P25799, P70338, Q8K2T8, Q9EPB4
GO:0030834	regulation of actin filament depolymerization	10	0.528794	0.027117	3	P24452, P62774, Q9JHJ0
GO:0046827	positive regulation of protein export from nucleus	9	0.52886	0.0272537	2	P05132, P62259
GO:0032731	positive regulation of interleukin-1 beta production	7	0.52886	0.0272537	2	P14602, Q9EPB4
GO:0009200	deoxyribonucleoside triphosphate metabolic process	8	0.52886	0.0272537	2	P03958, Q60710
GO:0046112	nucleobase biosynthetic process	7	0.52886	0.0272537	2	P03958, P08030
GO:1903707	negative regulation of hemopoiesis	6	0.531882	0.0274899	4	P04441, P12246, Q02105, Q8K2T8
GO:0048524	positive regulation of viral process	6	0.531882	0.0274899	4	O70551, P04441, P08226, P24369
GO:0006886	intracellular protein transport	8	0.534688	0.0276902	14	P04441, P08113, P14211, P14602, P62259, P62746, P84091, Q09014, Q5U5M8, Q68FD5, Q80SW1, Q99P88, Q9CY50, Q9JKW0
GO:0038127	ERBB signaling pathway	8	0.534688	0.0277967	3	Q8BMS9, Q9EQK5, Q9JKF1
GO:0032663	regulation of interleukin-2 production	5	0.534688	0.0277967	3	P26040, Q64314, Q9Z0E6
GO:0010647	positive regulation of cell communication	5	0.542413	0.0283077	28	P03958, P03995, P04441, P07091, P08121, P09581, P11087, P11352, P14211, P25799, P27773, P29351, P29452, P35762, P49935, P62082, P70338, Q09014, Q5SQX6, Q8BMS9, Q8R5J9, Q8VE19, Q91Y82, Q91ZM2, Q9CPT4, Q9EPB4, Q9JHS3, Q9QY42
GO:0090559	regulation of membrane permeability	3	0.543999	0.0284854	3	P11798, P48962, P51881
GO:0042455	ribonucleoside biosynthetic process	8	0.543999	0.0284854	3	P03958, P08030, Q8BVF2
GO:0022900	electron transport chain	4	0.543999	0.0284908	5	P00158, P00397, P03893, P03899, Q91VW3
GO:1901658	glycosyl compound catabolic process	5	0.543999	0.0285001	2	P03958, P23492
GO:0023056	positive regulation of signaling	4	0.550165	0.028851	28	P03958, P03995, P04441, P07091, P08121, P09581, P11087, P11352, P14211, P25799, P27773, P29351, P29452, P35762, P49935, P62082, P70338, Q09014, Q5SQX6, Q8BMS9, Q8R5J9, Q8VE19, Q91Y82, Q91ZM2, Q9CPT4, Q9EPB4, Q9JHS3, Q9QY42
GO:0051172	negative regulation of nitrogen compound metabolic process	5	0.551541	0.0289509	43	G5E870, O08800, O35309, P01029, P08226, P11352, P12246, P14211, P14602, P25799, P26040, P29351, P48759, P62082, P62259, P63002, P70202, P70338, P84228, Q00898, Q06890, Q3UZP4, Q61702, Q61703, Q61704, Q62426, Q64314, Q64339, Q7TMK9, Q8BJ05, Q8BMS9, Q8BVF2, Q8K2T8, Q8VCH6, Q91WP6, Q921Z5, Q9D0B0, Q9EPB4, Q9EQK5, Q9JKW0, Q9JLV6, Q9WUU7, Q9Z0E6
GO:0009163	nucleoside biosynthetic process	7	0.554899	0.0291831	3	P03958, P08030, Q8BVF2
GO:0060395	SMAD protein signal transduction	5	0.554899	0.0291831	3	P11031, P20152, P29416
GO:0032733	positive regulation of interleukin-10 production	6	0.554953	0.029769	2	Q64314, Q9EPB4
GO:1902176	negative regulation of oxidative stress-induced intrinsic apoptotic signaling pathway	10	0.554953	0.029769	2	P11352, P14602
GO:0019725	cellular homeostasis	4	0.554953	0.0299125	15	O08709, O08807, P05132, P08003, P08226, P11352, P20060, P27773, P62259, Q31125, Q8BVE3, Q8VDN2, Q91VW3, Q922R8, Q9JHF5
GO:0048525	negative regulation of viral process	6	0.554953	0.0299607	4	O70551, P12246, P48759, Q64339
GO:0070201	regulation of establishment of protein localization	5	0.554953	0.0301548	15	P04370, P05132, P09581, P26040, P29452, P62259, P97429, Q3UZP4, Q61233, Q61730, Q64314, Q8BMT9, Q9EPB4, Q9JKD3, Q9Z0E6
GO:0010595	positive regulation of endothelial cell migration	9	0.554953	0.0304701	4	O35639, P14211, P14602, P62746
GO:0031668	cellular response to extracellular stimulus	4	0.554953	0.030474	6	P08113, P17809, P63002, P70365, Q8VE19, Q9DCP2
GO:0006629	lipid metabolic process	3	0.554953	0.0305516	23	O08709, O08914, O35083, P04441, P08226, P09581, P11352, P20060, P29416, P45377, Q00915, Q05816, Q60648, Q61207, Q61263, Q8CHK3, Q8VCH6, Q924Z4, Q99L43, Q9CRA4, Q9CY27, Q9EPW0, Q9Z2A9
GO:0050866	negative regulation of cell activation	5	0.554953	0.0308855	5	P04441, P08226, P29351, P40240, Q99P91
GO:0042094	interleukin-2 biosynthetic process	7	0.554953	0.0308929	1	Q61730
GO:1905937	negative regulation of germ cell proliferation	6	0.554953	0.0308929	1	O08807
GO:0050859	negative regulation of B cell receptor signaling pathway	8	0.554953	0.0308929	1	P29351
GO:1903000	regulation of lipid transport across blood brain barrier	6	0.554953	0.0308929	1	P08226
GO:1903002	positive regulation of lipid transport across blood brain barrier	7	0.554953	0.0308929	1	P08226
GO:0014005	microglia development	5	0.554953	0.0308929	1	Q922J6
GO:0018966	styrene metabolic process	5	0.554953	0.0308929	1	O08914
GO:1904714	regulation of chaperone-mediated autophagy	7	0.554953	0.0308929	1	P03995
GO:0044331	cell-cell adhesion mediated by cadherin	4	0.554953	0.0308929	1	E9Q7P9
GO:1903911	positive regulation of receptor clustering	8	0.554953	0.0308929	1	Q9ERE7
GO:2000255	negative regulation of male germ cell proliferation	7	0.554953	0.0308929	1	O08807
GO:0031630	regulation of synaptic vesicle fusion to presynaptic active zone membrane	11	0.554953	0.0308929	1	P63011
GO:0002586	regulation of antigen processing and presentation of peptide antigen via MHC class II	6	0.554953	0.0308929	1	Q9EPB4
GO:1905860	positive regulation of heparan sulfate proteoglycan binding	6	0.554953	0.0308929	1	P08226
GO:1902896	terminal web assembly	7	0.554953	0.0308929	1	P26040
GO:0098700	neurotransmitter loading into synaptic vesicle	5	0.554953	0.0308929	1	Q8BLE7
GO:1904393	regulation of skeletal muscle acetylcholine-gated channel clustering	8	0.554953	0.0308929	1	Q9ERE7
GO:1905890	regulation of cellular response to very-low-density lipoprotein particle stimulus	4	0.554953	0.0308929	1	P08226
GO:0003158	endothelium development	5	0.554953	0.0308929	1	Q64314
GO:1902994	regulation of phospholipid efflux	8	0.554953	0.0308929	1	P08226
GO:1902995	positive regulation of phospholipid efflux	9	0.554953	0.0308929	1	P08226
GO:0042207	styrene catabolic process	6	0.554953	0.0308929	1	O08914
GO:1905853	regulation of heparan sulfate binding	4	0.554953	0.0308929	1	P08226
GO:1905855	positive regulation of heparan sulfate binding	5	0.554953	0.0308929	1	P08226
GO:1905858	regulation of heparan sulfate proteoglycan binding	5	0.554953	0.0308929	1	P08226
GO:0070970	interleukin-2 secretion	10	0.554953	0.0308929	1	P23492
GO:1901630	negative regulation of presynaptic membrane organization	7	0.554953	0.0308929	1	P08226
GO:0006014	D-ribose metabolic process	6	0.554953	0.0308929	1	P47968
GO:0006166	purine ribonucleoside salvage	10	0.554953	0.0308929	1	P08030
GO:0051222	positive regulation of protein transport	7	0.555026	0.030925	10	P04370, P05132, P09581, P26040, P29452, P62259, Q61730, Q8BMT9, Q9EPB4, Q9JKD3
GO:0043112	receptor metabolic process	5	0.555593	0.0309845	4	O89017, P26040, P35762, P40240
GO:1903959	regulation of anion transmembrane transport	7	0.556444	0.0310601	2	Q8R5J9, Q9JKW0
GO:0046128	purine ribonucleoside metabolic process	8	0.563382	0.0315041	4	P03958, P08030, P23492, Q80SW1
GO:1901657	glycosyl compound metabolic process	4	0.569192	0.0318578	6	P03958, P08030, P23492, P45377, Q80SW1, Q8BVF2
GO:0050709	negative regulation of protein secretion	8	0.571734	0.0320288	4	P26040, P97429, Q64314, Q9Z0E6
GO:2000377	regulation of reactive oxygen species metabolic process	5	0.573003	0.0321288	5	P05555, P11835, P48759, Q06890, Q64314
GO:0031954	positive regulation of protein autophosphorylation	10	0.573744	0.0323729	2	Q8BMS9, Q99P91
GO:1902991	regulation of amyloid precursor protein catabolic process	6	0.573744	0.0323729	2	P08226, Q06890
GO:2001024	negative regulation of response to drug	5	0.573744	0.0323729	2	Q8R5J9, Q9QY42
GO:0046456	icosanoid biosynthetic process	7	0.573744	0.0323729	2	P04441, Q9Z2A9
GO:0007033	vacuole organization	4	0.576521	0.0325587	4	O89023, P20060, P29416, Q80X71
GO:0045638	negative regulation of myeloid cell differentiation	7	0.580393	0.0328066	3	P12246, Q02105, Q8K2T8
GO:0051262	protein tetramerization	6	0.58285	0.0329749	5	P04441, P70460, Q60710, Q8BTV2, Q8CFB4
GO:1903902	positive regulation of viral life cycle	7	0.5921	0.0335581	3	O70551, P04441, P24369
GO:0009615	response to virus	5	0.5921	0.0336443	6	P14602, Q06890, Q60710, Q64339, Q64345, Q9Z0J0
GO:0010605	negative regulation of macromolecule metabolic process	5	0.5921	0.0336877	45	G5E870, O08800, O35309, P01029, P08226, P11352, P12246, P14211, P14602, P25799, P26040, P29351, P48759, P62082, P62259, P62322, P63002, P70202, P70338, P84228, Q00898, Q06890, Q3UZP4, Q61702, Q61703, Q61704, Q62426, Q64314, Q64339, Q7TMK9, Q8BJ05, Q8BMS9, Q8BVF2, Q8K2T8, Q8VCH6, Q91WP6, Q921Z5, Q99MV1, Q9D0B0, Q9EPB4, Q9EQK5, Q9JKW0, Q9JLV6, Q9WUU7, Q9Z0E6
GO:2000403	positive regulation of lymphocyte migration	9	0.5921	0.0337072	2	O70200, Q9EPB4
GO:0098751	bone cell development	4	0.5921	0.0337072	2	P29351, Q8BH43
GO:0044703	multi-organism reproductive process	2	0.5921	0.0337072	2	P20060, P29416
GO:0045823	positive regulation of heart contraction	7	0.5921	0.0337072	2	P03958, Q8VDN2
GO:0009617	response to bacterium	5	0.592187	0.033742	7	O35639, O88593, P08905, P11352, P26151, Q64339, Q9EPB4
GO:0031324	negative regulation of cellular metabolic process	5	0.600537	0.0342783	45	G5E870, O08800, O35309, P01029, P08226, P11352, P12246, P14211, P14602, P25799, P26040, P29351, P48759, P62082, P62259, P63002, P70202, P70338, P84228, Q00898, Q06890, Q3UZP4, Q61702, Q61703, Q61704, Q62426, Q64314, Q64339, Q7TMK9, Q8BJ05, Q8BMS9, Q8BVF2, Q8K2T8, Q8VCH6, Q8VDN2, Q91WP6, Q921Z5, Q9D0B0, Q9EPB4, Q9EQK5, Q9JKF1, Q9JKW0, Q9JLV6, Q9WUU7, Q9Z0E6
GO:0050794	regulation of cellular process	3	0.60115	0.0343437	177	B8JJA7, E9Q3T0, E9Q7P9, G5E870, O08709, O08795, O08800, O08807, O35309, O35639, O35737, O54824, O55100, O70200, O70551, O88593, O89017, P01029, P02463, P03958, P03995, P04370, P04441, P05132, P05555, P07091, P08003, P08113, P08121, P08226, P09581, P0DOV1, P0DOV2, P11031, P11087, P11352, P11798, P11835, P12246, P12265, P14211, P14602, P16110, P17918, P20060, P20152, P23492, P24452, P25799, P26040,…
GO:0007162	negative regulation of cell adhesion	5	0.601198	0.0343767	6	P04441, P11087, P29351, P40240, Q99P91, Q9Z0E6
GO:0006820	anion transport	5	0.608573	0.0348291	13	P08226, P17809, P31648, P31650, P48962, P51881, Q8BH79, Q8BJI1, Q8BLE7, Q8VEM8, Q9CR62, Q9DCP2, Q9Z1Q5
GO:0046638	positive regulation of alpha-beta T cell differentiation	10	0.609153	0.0350627	2	P03958, P23492
GO:1901020	negative regulation of calcium ion transmembrane transporter activity	10	0.609153	0.0350627	2	P62259, Q66L44
GO:0010001	glial cell differentiation	4	0.609153	0.0350879	3	P03995, P20152, Q922J6
GO:0071417	cellular response to organonitrogen compound	5	0.609153	0.0352108	8	P02463, P08113, P08121, P11087, P25799, P26040, P61027, Q9JHS3
GO:0001505	regulation of neurotransmitter levels	3	0.609153	0.0352108	8	P03995, P11798, P48759, P63011, Q06890, Q64314, Q8R5J9, Q9JKW0
GO:0051271	negative regulation of cellular component movement	5	0.609153	0.0355039	8	O70200, P03958, P08121, P08226, P14211, P62746, P70208, Q61599
GO:2000059	negative regulation of ubiquitin-dependent protein catabolic process	10	0.609153	0.0358662	3	P62082, Q3UZP4, Q8BVF2
GO:0033344	cholesterol efflux	8	0.609153	0.036439	2	Q61263, Q9Z0J0
GO:1904407	positive regulation of nitric oxide metabolic process	7	0.609153	0.036439	2	P48759, Q06890
GO:0046129	purine ribonucleoside biosynthetic process	9	0.609153	0.036439	2	P03958, P08030
GO:1903170	negative regulation of calcium ion transmembrane transport	9	0.609153	0.036439	2	P62259, Q66L44
GO:0050704	regulation of interleukin-1 secretion	9	0.609153	0.036439	2	P29452, Q9EPB4
GO:0051354	negative regulation of oxidoreductase activity	5	0.609153	0.036439	2	P25799, P70338
GO:0042451	purine nucleoside biosynthetic process	8	0.609153	0.036439	2	P03958, P08030
GO:0045429	positive regulation of nitric oxide biosynthetic process	8	0.609153	0.036439	2	P48759, Q06890
GO:0045621	positive regulation of lymphocyte differentiation	8	0.609153	0.0366532	3	P03958, P04441, P23492
GO:0006040	amino sugar metabolic process	4	0.609153	0.0366532	3	P20060, P29416, Q60648
GO:0086014	atrial cardiac muscle cell action potential	7	0.609153	0.0369564	1	Q99P88
GO:0090261	positive regulation of inclusion body assembly	6	0.609153	0.0369564	1	Q06890
GO:1902847	regulation of neuronal signal transduction	6	0.609153	0.0369564	1	Q06890
GO:1901629	regulation of presynaptic membrane organization	6	0.609153	0.0369564	1	P08226
GO:0034435	cholesterol esterification	8	0.609153	0.0369564	1	Q61263
GO:0042471	ear morphogenesis	5	0.609153	0.0369564	1	P70689
GO:1903070	negative regulation of ER-associated ubiquitin-dependent protein catabolic process	12	0.609153	0.0369564	1	Q3UZP4
GO:0000431	regulation of transcription from RNA polymerase II promoter by galactose	12	0.609153	0.0369564	1	P70365
GO:0000435	positive regulation of transcription from RNA polymerase II promoter by galactose	13	0.609153	0.0369564	1	P70365
GO:0070103	regulation of interleukin-6-mediated signaling pathway	7	0.609153	0.0369564	1	P70338
GO:1902309	negative regulation of peptidyl-serine dephosphorylation	10	0.609153	0.0369564	1	P62259
GO:0002894	positive regulation of type II hypersensitivity	11	0.609153	0.0369564	1	P26151
GO:0002892	regulation of type II hypersensitivity	10	0.609153	0.0369564	1	P26151
GO:0034433	steroid esterification	6	0.609153	0.0369564	1	Q61263
GO:0034434	sterol esterification	7	0.609153	0.0369564	1	Q61263
GO:0061517	macrophage proliferation	3	0.609153	0.0369564	1	Q06890
GO:0061518	microglial cell proliferation	4	0.609153	0.0369564	1	Q06890
GO:0001798	positive regulation of type IIa hypersensitivity	12	0.609153	0.0369564	1	P26151
GO:0001796	regulation of type IIa hypersensitivity	11	0.609153	0.0369564	1	P26151
GO:0031442	positive regulation of mRNA 3'-end processing	10	0.609153	0.0369564	1	Q8K2T8
GO:0006106	fumarate metabolic process	7	0.609153	0.0369564	1	P97807
GO:0072012	glomerulus vasculature development	7	0.609153	0.0369564	1	Q64314
GO:0000409	regulation of transcription by galactose	10	0.609153	0.0369564	1	P70365
GO:1905894	regulation of cellular response to tunicamycin	4	0.609153	0.0369564	1	Q06890
GO:1905895	negative regulation of cellular response to tunicamycin	5	0.609153	0.0369564	1	Q06890
GO:1905891	regulation of cellular response to thapsigargin	4	0.609153	0.0369564	1	Q06890
GO:1905892	negative regulation of cellular response to thapsigargin	5	0.609153	0.0369564	1	Q06890
GO:0038172	interleukin-33-mediated signaling pathway	7	0.609153	0.0369564	1	Q61730
GO:1902998	positive regulation of neurofibrillary tangle assembly	7	0.609153	0.0369564	1	Q06890
GO:0032805	positive regulation of low-density lipoprotein particle receptor catabolic process	9	0.609153	0.0369564	1	P08226
GO:0007039	protein catabolic process in the vacuole	7	0.609153	0.0369564	1	Q9JHF5
GO:0006272	leading strand elongation	9	0.609153	0.0369564	1	P17918
GO:0051581	negative regulation of neurotransmitter uptake	7	0.609153	0.0369564	1	Q8R5J9
GO:2000343	positive regulation of chemokine (C-X-C motif) ligand 2 production	7	0.609153	0.0369564	1	P04441
GO:0000411	positive regulation of transcription by galactose	12	0.609153	0.0369564	1	P70365
GO:0061440	kidney vasculature development	6	0.609153	0.0369564	1	Q64314
GO:0001878	response to yeast	6	0.609153	0.0369564	1	P48759
GO:0034418	urate biosynthetic process	6	0.609153	0.0369564	1	P23492
GO:0097051	establishment of protein localization to endoplasmic reticulum membrane	8	0.609153	0.0369564	1	P61027
GO:0002277	myeloid dendritic cell activation involved in immune response	6	0.609153	0.0369564	1	Q9EPB4
GO:0061437	renal system vasculature development	5	0.609153	0.0369564	1	Q64314
GO:0042278	purine nucleoside metabolic process	7	0.609153	0.0369817	4	P03958, P08030, P23492, Q80SW1
GO:1904951	positive regulation of establishment of protein localization	6	0.613924	0.0373332	10	P04370, P05132, P09581, P26040, P29452, P62259, Q61730, Q8BMT9, Q9EPB4, Q9JKD3
GO:1903201	regulation of oxidative stress-induced cell death	7	0.614302	0.0374491	3	P11352, P14602, Q9QY42
GO:0071219	cellular response to molecule of bacterial origin	5	0.615573	0.0375576	4	P25799, P70338, Q8K2T8, Q9EPB4
GO:0033036	macromolecule localization	2	0.615688	0.0375957	30	P04441, P08113, P08226, P11087, P11835, P14211, P14602, P23492, P26040, P35762, P61027, P62259, P62746, P84091, Q06890, Q09014, Q5U5M8, Q61730, Q68FD5, Q80SW1, Q8BI08, Q8CFB4, Q8K2T8, Q8VCH6, Q8VE19, Q99P88, Q9CY50, Q9ERE7, Q9JHS3, Q9JKW0
GO:0031399	regulation of protein modification process	7	0.616695	0.0377194	33	E9Q3T0, G5E870, O35309, P04441, P08113, P08226, P09581, P11835, P14602, P26040, P29351, P35762, P47955, P62082, P62259, P70338, Q06890, Q09014, Q3UZP4, Q61207, Q64339, Q8BMS9, Q8BVF2, Q8K2T8, Q8R5J9, Q99P91, Q9CPT4, Q9EPB4, Q9EQK5, Q9JKF1, Q9JLV6, Q9QY42, Q9Z0E6
GO:0042036	negative regulation of cytokine biosynthetic process	7	0.617581	0.0378359	2	O35309, P25799
GO:0007035	vacuolar acidification	12	0.617581	0.0378359	2	Q8BVE3, Q9JHF5
GO:0015893	drug transport	4	0.624809	0.0383417	5	P48962, P51881, Q8BJI1, Q8BLE7, Q9DCP2
GO:0009116	nucleoside metabolic process	6	0.630911	0.0388116	5	P03958, P08030, P23492, Q80SW1, Q8BVF2
GO:0051224	negative regulation of protein transport	7	0.630911	0.0388116	5	P26040, P97429, Q3UZP4, Q64314, Q9Z0E6
GO:0044249	cellular biosynthetic process	3	0.631543	0.0389101	33	E9Q3T0, O35083, O35309, O55100, O88593, P03893, P03899, P03958, P04441, P08030, P08226, P17918, P20060, P23492, P47955, P62082, P70670, Q00915, Q05816, Q60710, Q6P6M7, Q6ZWV7, Q8BJ05, Q8BVF2, Q924Z4, Q99L43, Q9CQ40, Q9CR84, Q9CY27, Q9EPW0, Q9JHF5, Q9QY42, Q9Z2A9
GO:0044255	cellular lipid metabolic process	4	0.632174	0.0390168	20	O08709, O08914, O35083, P04441, P09581, P11352, P20060, P29416, P45377, Q00915, Q05816, Q60648, Q61207, Q61263, Q8CHK3, Q924Z4, Q99L43, Q9CY27, Q9EPW0, Q9Z2A9
GO:0009620	response to fungus	5	0.634963	0.039253	2	P48759, Q9CQI6
GO:1902914	regulation of protein polyubiquitination	10	0.634963	0.039253	2	G5E870, O35309
GO:0043066	negative regulation of apoptotic process	7	0.650945	0.0404379	18	O89017, P03958, P04441, P08113, P09581, P11352, P14602, P16110, P49935, P51881, P60904, Q06890, Q64345, Q8VCH6, Q921Z5, Q9CPT4, Q9EQN3, Q9JKW0
GO:0031529	ruffle organization	5	0.652847	0.04069	2	O70200, P09581
GO:0070555	response to interleukin-1	5	0.652847	0.0407206	3	P25799, P63002, Q9EPB4
GO:0061045	negative regulation of wound healing	7	0.652847	0.0407206	3	P08226, P40240, Q64314
GO:0051603	proteolysis involved in cellular protein catabolic process	6	0.656027	0.0409851	14	G5E870, O35955, O70370, O89017, P08113, P10605, P14211, P16675, P28063, P28076, P49935, P99026, Q920A5, Q9WUU7
GO:0042737	drug catabolic process	4	0.657681	0.0411216	4	P03958, P11352, P49935, Q99K82
GO:0046942	carboxylic acid transport	7	0.658257	0.041224	7	P08226, P31648, P31650, Q8BJI1, Q8BLE7, Q9CR62, Q9DCP2
GO:0015849	organic acid transport	5	0.658257	0.041224	7	P08226, P31648, P31650, Q8BJI1, Q8BLE7, Q9CR62, Q9DCP2
GO:2000117	negative regulation of cysteine-type endopeptidase activity	11	0.663877	0.0417337	4	P11352, Q8VCH6, Q921Z5, Q9JKW0
GO:0043170	macromolecule metabolic process	3	0.663877	0.04208	92	A6H611, E9Q3T0, E9Q6E5, G5E870, O08795, O08807, O35309, O35448, O35955, O55100, O70370, O70551, O88593, O89017, O89023, P01029, P05132, P08113, P08121, P08226, P08905, P09581, P10605, P11352, P11798, P12265, P14106, P14211, P16675, P17918, P18242, P20060, P24369, P26040, P27773, P28063, P28076, P29351, P29416, P29452, P35762, P40240, P47955, P49935, P57784, P62082, P62322, P70365, P70670, P98086,…
GO:0071801	regulation of podosome assembly	7	0.663877	0.0421466	2	P26041, Q61233
GO:2000404	regulation of T cell migration	9	0.663877	0.0421466	2	O70200, Q9EPB4
GO:0043588	skin development	4	0.663877	0.0421466	2	P08121, Q8VCH6
GO:1902106	negative regulation of leukocyte differentiation	7	0.663877	0.0424088	3	P04441, P12246, Q02105
GO:0006627	protein processing involved in protein targeting to mitochondrion	8	0.663877	0.042982	1	A6H611
GO:0048537	mucosal-associated lymphoid tissue development	5	0.663877	0.042982	1	P03958
GO:0002885	positive regulation of hypersensitivity	10	0.663877	0.042982	1	P26151
GO:0008228	opsonization	3	0.663877	0.042982	1	P48759
GO:0099558	maintenance of synapse structure	4	0.663877	0.042982	1	P63011
GO:0051365	cellular response to potassium ion starvation	7	0.663877	0.042982	1	Q9DCP2
GO:0008347	glial cell migration	5	0.663877	0.042982	1	P20060
GO:0002580	regulation of antigen processing and presentation of peptide or polysaccharide antigen via MHC class II	5	0.663877	0.042982	1	Q9EPB4
GO:0038001	paracrine signaling	4	0.663877	0.042982	1	Q64314
GO:0050702	interleukin-1 beta secretion	11	0.663877	0.042982	1	Q8CFB4
GO:0060167	regulation of adenosine receptor signaling pathway	7	0.663877	0.042982	1	P03958
GO:1902996	regulation of neurofibrillary tangle assembly	6	0.663877	0.042982	1	Q06890
GO:1903961	positive regulation of anion transmembrane transport	8	0.663877	0.042982	1	Q9JKW0
GO:0002606	positive regulation of dendritic cell antigen processing and presentation	6	0.663877	0.042982	1	P04441
GO:0046101	hypoxanthine biosynthetic process	9	0.663877	0.042982	1	P03958
GO:0046100	hypoxanthine metabolic process	8	0.663877	0.042982	1	P03958
GO:1902949	positive regulation of tau-protein kinase activity	11	0.663877	0.042982	1	Q06890
GO:0061402	positive regulation of transcription from RNA polymerase II promoter in response to acidic pH	12	0.663877	0.042982	1	Q9DCP2
GO:0048541	Peyer's patch development	6	0.663877	0.042982	1	P03958
GO:1904145	negative regulation of meiotic cell cycle process involved in oocyte maturation	10	0.663877	0.042982	1	P05132
GO:0097688	glutamate receptor clustering	8	0.663877	0.042982	1	P08226
GO:0097113	AMPA glutamate receptor clustering	9	0.663877	0.042982	1	P08226
GO:0060713	labyrinthine layer morphogenesis	4	0.663877	0.042982	1	P70365
GO:1903364	positive regulation of cellular protein catabolic process	8	0.66671	0.043199	5	P08226, P26040, P26041, P35762, Q06890
GO:0055085	transmembrane transport	4	0.669599	0.0435065	25	P00158, P00397, P03893, P03899, P17809, P31648, P31650, P41234, P48962, P51881, Q05816, Q31125, Q5U5M8, Q8BG39, Q8BH79, Q8BJI1, Q8BLE7, Q8BVE3, Q8VDN2, Q8VEM8, Q923B6, Q9CR84, Q9DCP2, Q9JHF5, Q9Z1Q5
GO:0045444	fat cell differentiation	4	0.669599	0.0436006	4	P11352, P28063, Q61112, Q923B6
GO:2001243	negative regulation of intrinsic apoptotic signaling pathway	9	0.669599	0.0436006	4	P04441, P11352, P14602, Q06890
GO:0031670	cellular response to nutrient	6	0.669599	0.0436225	2	P08113, P70365
GO:0090322	regulation of superoxide metabolic process	6	0.669599	0.0436225	2	P05555, P11835
GO:2000273	positive regulation of signaling receptor activity	7	0.669599	0.0436225	2	Q09014, Q80VJ2
GO:1900006	positive regulation of dendrite development	10	0.676366	0.0441316	3	P08226, Q61730, Q80X71
GO:0050905	neuromuscular process	4	0.685578	0.0448709	4	O89023, P20060, P29416, Q60648
GO:1902745	positive regulation of lamellipodium organization	8	0.688285	0.0451175	2	P28660, Q8BH43
GO:0034645	cellular macromolecule biosynthetic process	5	0.6899	0.045293	14	E9Q3T0, O35309, O55100, O88593, P08226, P17918, P47955, P62082, P70670, Q6P6M7, Q6ZWV7, Q8BJ05, Q9CQ40, Q9Z2A9
GO:0098542	defense response to other organism	5	0.691396	0.045426	9	O35639, O88593, P08905, P26151, Q60710, Q64339, Q64345, Q9CQI6, Q9EPB4
GO:0042102	positive regulation of T cell proliferation	9	0.695281	0.0458889	3	O70200, P23492, Q9EPB4
GO:0002821	positive regulation of adaptive immune response	6	0.695281	0.0458889	3	P03958, P26151, Q9EPB4
GO:1900407	regulation of cellular response to oxidative stress	6	0.695281	0.0458889	3	P11352, P14602, Q9QY42
GO:0080135	regulation of cellular response to stress	5	0.695281	0.0459003	14	G5E870, P04441, P11352, P14602, P17918, P26040, Q06890, Q09014, Q3UZP4, Q64314, Q8BMS9, Q8R5J9, Q9EPB4, Q9QY42
GO:0045765	regulation of angiogenesis	6	0.702982	0.0465063	7	O35639, P14602, P49935, P62746, Q64314, Q8BVF2, Q9CPT4
GO:0034109	homotypic cell-cell adhesion	4	0.703797	0.0466312	2	P29351, Q8K1B8
GO:2001038	regulation of cellular response to drug	5	0.703797	0.0466312	2	P70365, Q9QY42
GO:1904950	negative regulation of establishment of protein localization	6	0.70595	0.0468094	5	P26040, P97429, Q3UZP4, Q64314, Q9Z0E6
GO:0022409	positive regulation of cell-cell adhesion	5	0.710441	0.0473394	5	O70200, P03958, P04441, P23492, Q9EPB4
GO:0015718	monocarboxylic acid transport	8	0.710441	0.0474733	4	P08226, P31648, P31650, Q9DCP2
GO:0061136	regulation of proteasomal protein catabolic process	9	0.710441	0.0475099	6	P05132, P11352, P97371, P97372, Q06890, Q3UZP4
GO:1901661	quinone metabolic process	4	0.710441	0.0476803	3	P03893, P03899, P45377
GO:0051341	regulation of oxidoreductase activity	4	0.710441	0.0476803	3	P08226, P25799, P70338
GO:0042572	retinol metabolic process	9	0.710441	0.0481633	2	P45377, Q00915
GO:0061028	establishment of endothelial barrier	6	0.710441	0.0481633	2	P26040, P26041
GO:0032653	regulation of interleukin-10 production	5	0.710441	0.0481633	2	Q64314, Q9EPB4
GO:2001233	regulation of apoptotic signaling pathway	7	0.710441	0.0483274	10	P04441, P11352, P14602, P16110, P27773, P49935, P51881, P62082, Q06890, Q9EPB4
GO:2000646	positive regulation of receptor catabolic process	7	0.710441	0.04897	1	P08226
GO:0071800	podosome assembly	5	0.710441	0.04897	1	Q09014
GO:0106001	intestinal hexose absorption	6	0.710441	0.04897	1	P26040
GO:0045915	positive regulation of catecholamine metabolic process	7	0.710441	0.04897	1	Q9QY42
GO:0099563	modification of synaptic structure	4	0.710441	0.04897	1	Q8CC35
GO:0002883	regulation of hypersensitivity	9	0.710441	0.04897	1	P26151
GO:0070307	lens fiber cell development	5	0.710441	0.04897	1	P20152
GO:0046121	deoxyribonucleoside catabolic process	8	0.710441	0.04897	1	P03958
GO:0006867	asparagine transport	10	0.710441	0.04897	1	Q9DCP2
GO:0002138	retinoic acid biosynthetic process	10	0.710441	0.04897	1	Q00915
GO:0001951	intestinal D-glucose absorption	7	0.710441	0.04897	1	P26040
GO:0045354	regulation of interferon-alpha biosynthetic process	7	0.710441	0.04897	1	O35309
GO:0051710	regulation of cytolysis in other organism	5	0.710441	0.04897	1	O88593
GO:0045964	positive regulation of dopamine metabolic process	8	0.710441	0.04897	1	Q9QY42
GO:0002501	peptide antigen assembly with MHC protein complex	6	0.710441	0.04897	1	P14211
GO:0042274	ribosomal small subunit biogenesis	4	0.710441	0.04897	1	P62082
GO:1990809	endoplasmic reticulum tubular network membrane organization	6	0.710441	0.04897	1	Q9JKW0
GO:1902308	regulation of peptidyl-serine dephosphorylation	9	0.710441	0.04897	1	P62259
GO:0046110	xanthine metabolic process	8	0.710441	0.04897	1	P03958
GO:0002438	acute inflammatory response to antigenic stimulus	6	0.710441	0.04897	1	P26151
GO:0050747	positive regulation of lipoprotein metabolic process	7	0.710441	0.04897	1	Q3UZP4
GO:1903061	positive regulation of protein lipidation	9	0.710441	0.04897	1	Q3UZP4
GO:0015817	histidine transport	10	0.710441	0.04897	1	Q9DCP2
GO:0016102	diterpenoid biosynthetic process	8	0.710441	0.04897	1	Q00915
GO:0060252	positive regulation of glial cell proliferation	9	0.710441	0.04897	1	P03995
GO:2001181	positive regulation of interleukin-10 secretion	10	0.710441	0.04897	1	Q9EPB4
GO:0019886	antigen processing and presentation of exogenous peptide antigen via MHC class II	5	0.710441	0.04897	1	P04441
GO:0031946	regulation of glucocorticoid biosynthetic process	9	0.710441	0.04897	1	Q8VDN2
GO:0009052	pentose-phosphate shunt, non-oxidative branch	6	0.710441	0.04897	1	P47968
GO:0010813	neuropeptide catabolic process	7	0.710441	0.04897	1	P49935
GO:0071394	cellular response to testosterone stimulus	6	0.710441	0.04897	1	P26041
GO:0070236	negative regulation of activation-induced cell death of T cells	11	0.710441	0.04897	1	Q9EQN3
GO:0010666	positive regulation of cardiac muscle cell apoptotic process	10	0.710441	0.04897	1	P11798
GO:0010663	positive regulation of striated muscle cell apoptotic process	9	0.710441	0.04897	1	P11798
GO:0009892	negative regulation of metabolic process	4	0.714876	0.0493117	47	G5E870, O08800, O35309, P01029, P08226, P11352, P12246, P14211, P14602, P25799, P26040, P29351, P48759, P62082, P62259, P62322, P63002, P70202, P70338, P84228, Q00898, Q06890, Q3UZP4, Q61702, Q61703, Q61704, Q62426, Q64314, Q64339, Q7TMK9, Q8BJ05, Q8BMS9, Q8BVF2, Q8K2T8, Q8VCH6, Q8VDN2, Q91WP6, Q921Z5, Q99MV1, Q9D0B0, Q9EPB4, Q9EQK5, Q9JKF1, Q9JKW0, Q9JLV6, Q9WUU7, Q9Z0E6
GO:0051289	protein homotetramerization	7	0.716118	0.0495058	3	P70460, Q60710, Q8CFB4
GO:0014068	positive regulation of phosphatidylinositol 3-kinase signaling	8	0.716118	0.0495058	3	P29351, Q09014, Q9CPT4
GO:0050685	positive regulation of mRNA processing	9	0.717554	0.0497136	2	O08709, Q8K2T8
GO:0043094	cellular metabolic compound salvage	3	0.717554	0.0497136	2	P03958, P08030

## Sheet: UAOS-Na vs Normal MF
GO.ID	GO.Name	Level	FDR	P.Value	Nr.Test	IDs
GO:0050839	cell adhesion molecule binding	3	0.00377147	4.37393e-06	23	E9Q7P9, O08709, P08121, P11835, P14211, P24452, P26040, P26041, P29351, P57776, P61027, P62259, P70460, Q61233, Q8BH43, Q8K1B8, Q99KD5, Q99P91, Q9DAW9, Q9JHJ0, Q9JKF1, Q9WVA4, Q9Z1Q5
GO:0016787	hydrolase activity	2	0.00535729	8.96117e-06	69	A6H611, B1AR17, O08709, O08914, O35071, O35448, O35955, O70370, O88593, O89017, O89023, P03958, P08905, P10605, P11031, P12265, P16675, P17918, P18242, P20060, P27773, P28063, P28076, P29351, P29416, P29452, P41234, P49935, P56135, P56528, P61027, P62746, P63011, P99026, Q000W5, Q60648, Q60710, Q60766, Q61107, Q61233, Q61599, Q61635, Q62293, Q80SW1, Q8BVE3, Q8BW94, Q8CFB4, Q8CFX1, Q8VDN2, Q91WA3,…
GO:0004563	beta-N-acetylhexosaminidase activity	6	0.0069276	1.32739e-05	3	P20060, P29416, Q60648
GO:0061135	endopeptidase regulator activity	4	0.00825209	1.83084e-05	12	O08800, P01029, P70202, P97371, P97372, Q00898, Q61702, Q61703, Q61704, Q62426, Q91WP6, Q921Z5
GO:0061134	peptidase regulator activity	3	0.00956308	2.66003e-05	13	O08800, P01029, P49935, P70202, P97371, P97372, Q00898, Q61702, Q61703, Q61704, Q62426, Q91WP6, Q921Z5
GO:0005471	ATP:ADP antiporter activity	8	0.0107477	3.90196e-05	2	P48962, P51881
GO:0102148	N-acetyl-beta-D-galactosaminidase activity	5	0.0107477	3.90196e-05	2	P20060, P29416
GO:0042802	identical protein binding	3	0.0207974	8.59915e-05	42	O08709, O08807, O35309, P03995, P07091, P08226, P08905, P09581, P11031, P11087, P11798, P12246, P14106, P14602, P17809, P17918, P20060, P20152, P25799, P27773, P47968, P48759, P48774, P56565, P62259, P97372, P97429, Q00898, Q60710, Q61233, Q62277, Q64345, Q80SW1, Q8CFB4, Q921C1, Q9CYI4, Q9EPB4, Q9EQK5, Q9ERE7, Q9JKW0, Q9WVJ3, Q9Z0E6
GO:0008238	exopeptidase activity	5	0.0227253	9.74007e-05	9	O89023, P16675, P49935, Q61233, Q920A5, Q9WUU7, Q9WVJ3, Q9Z0L8, Q9Z2A9
GO:0016491	oxidoreductase activity	2	0.0243847	0.000106972	26	O08709, O08807, P00158, P00397, P03893, P03899, P08003, P11352, P27773, P45377, P62259, Q09014, Q31125, Q8CFX1, Q8R127, Q8VCH6, Q91VW3, Q91YR9, Q921W4, Q922R8, Q923B6, Q99K82, Q9CRA4, Q9CY27, Q9DCM0, Q9ESY9
GO:0004197	cysteine-type endopeptidase activity	6	0.0329096	0.00017258	7	O70370, O89017, P10605, P29452, P49935, Q9EPB4, Q9WUU7
GO:0030234	enzyme regulator activity	2	0.0343785	0.000182497	30	E9Q3T0, O08800, O35639, P01029, P08226, P14602, P17918, P47955, P49935, P62082, P70202, P97371, P97372, Q00898, Q09014, Q3TBD2, Q3UIR3, Q60648, Q61207, Q61599, Q61702, Q61703, Q61704, Q62426, Q8BYW1, Q91WP6, Q921Z5, Q99PT1, Q9ESY9, Q9JKF1
GO:0015037	peptide disulfide oxidoreductase activity	5	0.0343785	0.000184638	3	P08003, P27773, Q922R8
GO:0050750	low-density lipoprotein particle receptor binding	5	0.038482	0.000235516	4	P08113, P08226, Q06890, Q9ERE7
GO:0003924	GTPase activity	7	0.0386868	0.00024189	13	P61027, P62746, P63011, Q000W5, Q60766, Q61107, Q61599, Q61635, Q62293, Q8CFB4, Q923S9, Q9QZ85, Q9Z0E6
GO:0004298	threonine-type endopeptidase activity	6	0.0421087	0.000276025	4	O35955, P28063, P28076, P99026
GO:0070003	threonine-type peptidase activity	5	0.0421087	0.000276025	4	O35955, P28063, P28076, P99026
GO:0004866	endopeptidase inhibitor activity	5	0.0428003	0.000283247	10	O08800, P01029, P70202, Q00898, Q61702, Q61703, Q61704, Q62426, Q91WP6, Q921Z5
GO:0001882	nucleoside binding	3	0.0459657	0.000326803	15	A0A140LIF8, P23492, P61027, P62746, P63011, Q000W5, Q60766, Q61107, Q61635, Q62293, Q8CFB4, Q923S9, Q9DCE9, Q9QZ85, Q9Z0E6
GO:0019001	guanyl nucleotide binding	6	0.0498646	0.000373938	15	A0A140LIF8, P61027, P62746, P63011, Q000W5, Q60710, Q60766, Q61107, Q61635, Q62293, Q8CFB4, Q923S9, Q9DCE9, Q9QZ85, Q9Z0E6
GO:0044877	protein-containing complex binding	2	0.0509263	0.000403158	26	O70200, O70370, P08121, P08226, P10605, P14211, P16110, P17918, P20152, P24369, P24452, P26040, P26151, P28660, P37804, P84228, Q06890, Q3UQ44, Q61233, Q8BH43, Q8K1B8, Q8VEM8, Q91XB0, Q99P91, Q9CPW4, Q9WV32
GO:0019904	protein domain specific binding	3	0.0512919	0.000408638	21	P05132, P11352, P12265, P20152, P24452, P26040, P29351, P62259, P70460, P84091, Q09014, Q62277, Q68FD5, Q6A068, Q8BH43, Q8R191, Q9CYI4, Q9D0B0, Q9D883, Q9EPB4, Q9JKF1
GO:0008233	peptidase activity	3	0.0529066	0.000424171	23	A6H611, O35955, O70370, O89017, O89023, P10605, P16675, P18242, P27773, P28063, P28076, P29452, P49935, P99026, Q61233, Q91Y82, Q920A5, Q924Z4, Q9EPB4, Q9WUU7, Q9WVJ3, Q9Z0L8, Q9Z2A9
GO:0070011	peptidase activity, acting on L-amino acid peptides	4	0.0547231	0.000456603	22	A6H611, O35955, O70370, O89017, O89023, P10605, P16675, P18242, P28063, P28076, P29452, P49935, P99026, Q61233, Q91Y82, Q920A5, Q924Z4, Q9EPB4, Q9WUU7, Q9WVJ3, Q9Z0L8, Q9Z2A9
GO:0004180	carboxypeptidase activity	6	0.0587227	0.000515215	5	P16675, Q61233, Q920A5, Q9WUU7, Q9WVJ3
GO:0070325	lipoprotein particle receptor binding	4	0.0591473	0.000521923	4	P08113, P08226, Q06890, Q9ERE7
GO:0030414	peptidase inhibitor activity	4	0.0595704	0.000528661	10	O08800, P01029, P70202, Q00898, Q61702, Q61703, Q61704, Q62426, Q91WP6, Q921Z5
GO:0003723	RNA binding	4	0.0617103	0.000565764	34	E9Q6E5, E9Q7P9, O08795, O35737, O55100, O89086, P08113, P14211, P20152, P26041, P57776, P57784, P62082, P62307, P62322, P62869, Q60710, Q6NV83, Q6P6M7, Q6ZWM4, Q6ZWV7, Q7TMK9, Q80VJ2, Q8BJ05, Q8BMJ3, Q8BTV2, Q8JZX4, Q9CYI4, Q9D0B0, Q9D4J1, Q9D883, Q9EPU4, Q9QYI4, Q9Z2X1
GO:0015929	hexosaminidase activity	5	0.0669662	0.000634815	3	P20060, P29416, Q60648
GO:0044548	S100 protein binding	3	0.0669662	0.000634815	3	P26040, P56565, Q9JKF1
GO:0048407	platelet-derived growth factor binding	4	0.070554	0.000707711	3	P02463, P08121, P11087
GO:0005525	GTP binding	8	0.0742002	0.00075577	14	A0A140LIF8, P61027, P62746, P63011, Q000W5, Q60766, Q61107, Q61635, Q62293, Q8CFB4, Q923S9, Q9DCE9, Q9QZ85, Q9Z0E6
GO:0032550	purine ribonucleoside binding	5	0.0744857	0.00076464	14	A0A140LIF8, P61027, P62746, P63011, Q000W5, Q60766, Q61107, Q61635, Q62293, Q8CFB4, Q923S9, Q9DCE9, Q9QZ85, Q9Z0E6
GO:0001883	purine nucleoside binding	4	0.074727	0.000773597	14	A0A140LIF8, P61027, P62746, P63011, Q000W5, Q60766, Q61107, Q61635, Q62293, Q8CFB4, Q923S9, Q9DCE9, Q9QZ85, Q9Z0E6
GO:0016667	oxidoreductase activity, acting on a sulfur group of donors	3	0.074727	0.00078178	5	P08003, P27773, Q91VW3, Q922R8, Q9ESY9
GO:0071617	lysophospholipid acyltransferase activity	5	0.074727	0.000785727	3	O35083, Q8CHK3, Q9D517
GO:0005094	Rho GDP-dissociation inhibitor activity	6	0.074727	0.000802585	2	Q61599, Q99PT1
GO:0001849	complement component C1q binding	4	0.074727	0.000802585	2	P12246, P48759
GO:0002054	nucleobase binding	3	0.074727	0.000802585	2	P08030, P23492
GO:0002060	purine nucleobase binding	4	0.074727	0.000802585	2	P08030, P23492
GO:0032549	ribonucleoside binding	4	0.0758036	0.000819727	14	A0A140LIF8, P61027, P62746, P63011, Q000W5, Q60766, Q61107, Q61635, Q62293, Q8CFB4, Q923S9, Q9DCE9, Q9QZ85, Q9Z0E6
GO:0032561	guanyl ribonucleotide binding	7	0.087696	0.001063	14	A0A140LIF8, P61027, P62746, P63011, Q000W5, Q60766, Q61107, Q61635, Q62293, Q8CFB4, Q923S9, Q9DCE9, Q9QZ85, Q9Z0E6
GO:0005198	structural molecule activity	1	0.0966514	0.00125163	20	E9Q3T0, O55100, P02463, P03995, P04370, P08121, P11087, P14733, P20152, P47955, P62082, Q68FD5, Q6ZWV7, Q8BI08, Q8BJ05, Q99P88, Q9CPW4, Q9CQ40, Q9JHS3, Q9WV32
GO:0019899	enzyme binding	3	0.0986112	0.00129284	50	O08709, P04441, P05132, P08113, P08121, P09581, P11087, P11835, P14211, P14602, P14733, P17918, P24369, P26040, P26041, P28660, P29351, P48774, P51881, P56395, P56565, P62082, P62259, P62869, P70365, Q00898, Q06890, Q3UIR3, Q3UQ44, Q3UZP4, Q61233, Q61599, Q61730, Q62277, Q62426, Q68FD5, Q8C079, Q8K2T8, Q8VCH6, Q8VDV3, Q9CQI6, Q9EPB4, Q9EPU4, Q9EQK5, Q9JHF5, Q9JHS3, Q9JKF1, Q9QY42, Q9Z0E6, Q9Z0J0
GO:0003756	protein disulfide isomerase activity	5	0.100178	0.00136891	3	P08003, P27773, Q922R8
GO:0016864	intramolecular oxidoreductase activity, transposing S-S bonds	4	0.100178	0.00136891	3	P08003, P27773, Q922R8
GO:0004175	endopeptidase activity	5	0.120398	0.00180305	15	A6H611, O35955, O70370, O89017, O89023, P10605, P18242, P28063, P28076, P29452, P49935, P99026, Q91Y82, Q9EPB4, Q9WUU7
GO:0004857	enzyme inhibitor activity	3	0.12871	0.00196648	13	O08800, O35639, P01029, P14602, P62082, P70202, Q00898, Q61702, Q61703, Q61704, Q62426, Q91WP6, Q921Z5
GO:0046790	virion binding	2	0.130947	0.00206748	2	P12246, P48759
GO:0032405	MutLalpha complex binding	4	0.130947	0.00206748	2	P17918, Q91XB0
GO:0045296	cadherin binding	4	0.134829	0.00216211	14	O08709, P24452, P26040, P57776, P61027, P62259, P70460, Q8BH43, Q99KD5, Q9DAW9, Q9JHJ0, Q9JKF1, Q9WVA4, Q9Z1Q5
GO:0016860	intramolecular oxidoreductase activity	3	0.137531	0.00222607	4	P08003, P27773, P47968, Q922R8
GO:0004867	serine-type endopeptidase inhibitor activity	6	0.14479	0.00245793	6	O08800, Q00898, Q61702, Q61703, Q61704, Q91WP6
GO:0015036	disulfide oxidoreductase activity	4	0.146032	0.00251831	4	P08003, P27773, Q91VW3, Q922R8
GO:0017111	nucleoside-triphosphatase activity	6	0.159502	0.00283102	25	B1AR17, O35071, P11031, P41234, P56135, P61027, P62746, P63011, Q000W5, Q60766, Q61107, Q61599, Q61635, Q62293, Q8BVE3, Q8BW94, Q8CFB4, Q8VDN2, Q923S9, Q9CR84, Q9D0M5, Q9JHF5, Q9QXL1, Q9QZ85, Q9Z0E6
GO:0005332	gamma-aminobutyric acid:sodium symporter activity	11	0.159751	0.00290793	2	P31648, P31650
GO:0098641	cadherin binding involved in cell-cell adhesion	5	0.164433	0.00301804	3	P61027, Q9DAW9, Q9JHJ0
GO:0008509	anion transmembrane transporter activity	4	0.170469	0.00322336	12	P17809, P31648, P31650, P48962, P51881, Q8BH79, Q8BJI1, Q8BLE7, Q8VEM8, Q9CR62, Q9DCP2, Q9Z1Q5
GO:0015185	gamma-aminobutyric acid transmembrane transporter activity	8	0.175404	0.0033786	2	P31648, P31650
GO:0016798	hydrolase activity, acting on glycosyl bonds	3	0.188008	0.00378254	7	P08905, P12265, P17918, P20060, P29416, P56528, Q60648
GO:0019911	structural constituent of myelin sheath	2	0.190109	0.00388232	2	P04370, Q8BI08
GO:0003824	catalytic activity	1	0.204542	0.00424925	121	A6H611, B1AR17, G5E870, O08709, O08807, O08914, O35071, O35083, O35448, O35955, O70370, O70551, O88593, O89017, O89023, P00158, P00397, P03893, P03899, P03958, P05132, P08003, P08030, P08905, P09581, P10605, P11031, P11352, P11798, P12265, P16675, P17918, P18242, P20060, P23492, P24369, P27773, P28063, P28076, P29351, P29416, P29452, P41234, P45377, P47968, P48774, P49935, P56135, P56528, P61027,…
GO:0061133	endopeptidase activator activity	5	0.226091	0.00498721	2	P97371, P97372
GO:0042609	CD4 receptor binding	4	0.226091	0.00498721	2	O54824, P04441
GO:0008289	lipid binding	2	0.233299	0.00523488	18	O35639, P08226, P48036, P51880, P84091, P97429, P99026, Q00915, Q05816, Q09014, Q3UQ44, Q61207, Q61263, Q62277, Q8VDN2, Q9CR84, Q9JKF1, Q9Z0J0
GO:0016462	pyrophosphatase activity	5	0.234628	0.00529986	25	B1AR17, O35071, P11031, P41234, P56135, P61027, P62746, P63011, Q000W5, Q60766, Q61107, Q61599, Q61635, Q62293, Q8BVE3, Q8BW94, Q8CFB4, Q8VDN2, Q923S9, Q9CR84, Q9D0M5, Q9JHF5, Q9QXL1, Q9QZ85, Q9Z0E6
GO:0017124	SH3 domain binding	4	0.234628	0.00530019	5	P11352, P29351, P70460, Q09014, Q8BH43
GO:0016818	hydrolase activity, acting on acid anhydrides, in phosphorus-containing anhydrides	4	0.235878	0.005368	25	B1AR17, O35071, P11031, P41234, P56135, P61027, P62746, P63011, Q000W5, Q60766, Q61107, Q61599, Q61635, Q62293, Q8BVE3, Q8BW94, Q8CFB4, Q8VDN2, Q923S9, Q9CR84, Q9D0M5, Q9JHF5, Q9QXL1, Q9QZ85, Q9Z0E6
GO:0016817	hydrolase activity, acting on acid anhydrides	3	0.235878	0.00538204	25	B1AR17, O35071, P11031, P41234, P56135, P61027, P62746, P63011, Q000W5, Q60766, Q61107, Q61599, Q61635, Q62293, Q8BVE3, Q8BW94, Q8CFB4, Q8VDN2, Q923S9, Q9CR84, Q9D0M5, Q9JHF5, Q9QXL1, Q9QZ85, Q9Z0E6
GO:0015301	anion:anion antiporter activity	7	0.235878	0.00553085	3	P48962, P51881, Q9CR62
GO:0050733	RS domain binding	4	0.235878	0.00558753	2	Q9CYI4, Q9D883
GO:0001848	complement binding	3	0.235878	0.00558753	2	P12246, P48759
GO:0004185	serine-type carboxypeptidase activity	7	0.235878	0.00558753	2	P16675, Q920A5
GO:0005347	ATP transmembrane transporter activity	7	0.235878	0.00558753	2	P48962, P51881
GO:0015217	ADP transmembrane transporter activity	7	0.235878	0.00558753	2	P48962, P51881
GO:0003779	actin binding	4	0.235878	0.0057751	15	O70200, P24452, P26040, P26041, P37804, P70460, Q3UQ44, Q61233, Q8BH43, Q8CC35, Q9CPW4, Q9CQI6, Q9DAW9, Q9WV32, Q9Z0E6
GO:0000246	delta24(24-1) sterol reductase activity	5	0.235878	0.00625614	1	Q8VCH6
GO:0017064	fatty acid amide hydrolase activity	5	0.235878	0.00625614	1	O08914
GO:0005011	macrophage colony-stimulating factor receptor activity	8	0.235878	0.00625614	1	P09581
GO:0050313	sulfur dioxygenase activity	5	0.235878	0.00625614	1	Q9DCM0
GO:0042658	MHC class II protein binding, via antigen binding groove	6	0.235878	0.00625614	1	P04441
GO:0050135	NAD(P)+ nucleosidase activity	5	0.235878	0.00625614	1	P56528
GO:0034722	gamma-glutamyl-peptidase activity	7	0.235878	0.00625614	1	Q9Z0L8
GO:0004751	ribose-5-phosphate isomerase activity	5	0.235878	0.00625614	1	P47968
GO:0032440	2-alkenal reductase [NAD(P)] activity	5	0.235878	0.00625614	1	Q91YR9
GO:0001872	(1->3)-beta-D-glucan binding	4	0.235878	0.00625614	1	P48759
GO:0043394	proteoglycan binding	3	0.238737	0.00638011	3	O70370, P10605, Q99P91
GO:0098772	molecular function regulator	1	0.24684	0.00669623	37	E9Q3T0, O08800, O35639, O54824, P01029, P08226, P14602, P16110, P17918, P47955, P49935, P59648, P62082, P62259, P70202, P97371, P97372, Q00898, Q09014, Q3TBD2, Q3UIR3, Q60648, Q61207, Q61599, Q61702, Q61703, Q61704, Q62426, Q8BYW1, Q8VDV3, Q91WP6, Q921Z5, Q99P91, Q99PT1, Q9ESY9, Q9JHS3, Q9JKF1
GO:0005515	protein binding	2	0.248599	0.00684334	145	D3Z6Q9, E9Q7P9, G5E870, O08709, O08795, O08807, O35071, O35309, O35639, O54824, O70200, O70370, P01029, P02463, P03995, P04370, P04441, P05132, P05555, P07091, P08113, P08121, P08226, P08905, P09581, P10605, P10854, P11031, P11087, P11352, P11798, P11835, P12246, P12265, P14106, P14211, P14602, P14733, P16110, P17809, P17918, P20060, P20152, P24369, P24452, P25799, P26040, P26041, P27773, P28660,…
GO:0008514	organic anion transmembrane transporter activity	5	0.25077	0.00701783	9	P17809, P31648, P31650, P48962, P51881, Q8BJI1, Q8BLE7, Q9CR62, Q9DCP2
GO:0098632	cell-cell adhesion mediator activity	3	0.26002	0.00730291	3	P61027, Q9DAW9, Q9JHJ0
GO:0001846	opsonin binding	3	0.26542	0.007575	2	P12246, P48759
GO:0051920	peroxiredoxin activity	4	0.26542	0.007575	2	O08709, O08807
GO:0032404	mismatch repair complex binding	3	0.280441	0.0082983	2	P17918, Q91XB0
GO:0044183	protein binding involved in protein folding	3	0.280441	0.00830068	3	P04441, P14602, Q8BVF2
GO:0008234	cysteine-type peptidase activity	5	0.297195	0.00891347	8	O70370, O89017, P10605, P29452, P49935, Q924Z4, Q9EPB4, Q9WUU7
GO:0097153	cysteine-type endopeptidase activity involved in apoptotic process	7	0.297195	0.00905132	2	P29452, Q9EPB4
GO:0019865	immunoglobulin binding	3	0.297195	0.00905132	2	P16110, P26151
GO:0042171	lysophosphatidic acid acyltransferase activity	6	0.297195	0.00905132	2	O35083, Q9D517
GO:0005326	neurotransmitter transporter activity	2	0.314551	0.00971455	4	P31648, P31650, Q8BJI1, Q8BLE7
GO:0000295	adenine nucleotide transmembrane transporter activity	6	0.314551	0.00983368	2	P48962, P51881
GO:0140161	monocarboxylate:sodium symporter activity	10	0.314551	0.00983368	2	P31648, P31650
GO:0005346	purine ribonucleotide transmembrane transporter activity	6	0.314551	0.00983368	2	P48962, P51881
GO:0015216	purine nucleotide transmembrane transporter activity	5	0.314551	0.00983368	2	P48962, P51881
GO:0015171	amino acid transmembrane transporter activity	7	0.320812	0.0100618	5	P31648, P31650, Q8BJI1, Q8BLE7, Q9DCP2
GO:0015355	secondary active monocarboxylate transmembrane transporter activity	8	0.334036	0.010645	2	P31648, P31650
GO:0051015	actin filament binding	5	0.336506	0.0107927	8	O70200, P24452, P26040, P37804, Q3UQ44, Q61233, Q9CPW4, Q9WV32
GO:0016504	peptidase activator activity	4	0.336506	0.0109273	3	P49935, P97371, P97372
GO:0042169	SH2 domain binding	4	0.336506	0.0109273	3	P29351, Q62277, Q8R191
GO:0016755	transferase activity, transferring amino-acyl groups	4	0.342617	0.0114848	2	Q9JLF6, Q9Z2A9
GO:0031072	heat shock protein binding	3	0.342617	0.0119256	5	P05555, P11835, Q99KD5, Q9QY42, Q9Z0E6
GO:0070008	serine-type exopeptidase activity	6	0.342617	0.0123528	2	P16675, Q920A5
GO:0005178	integrin binding	4	0.342617	0.0123695	5	P08121, P14211, Q61233, Q8K1B8, Q99P91
GO:0004040	amidase activity	5	0.342617	0.0124733	1	O08914
GO:0003999	adenine phosphoribosyltransferase activity	6	0.342617	0.0124733	1	P08030
GO:0036505	prosaposin receptor activity	5	0.342617	0.0124733	1	Q9QY42
GO:0017024	myosin I binding	5	0.342617	0.0124733	1	Q9EPB4
GO:0047933	glucose-1,6-bisphosphate synthase activity	5	0.342617	0.0124733	1	Q8CAA7
GO:0008892	guanine deaminase activity	5	0.342617	0.0124733	1	Q9R111
GO:0002055	adenine binding	5	0.342617	0.0124733	1	P08030
GO:0032090	Pyrin domain binding	4	0.342617	0.0124733	1	Q9EPB4
GO:0008426	protein kinase C inhibitor activity	7	0.342617	0.0124733	1	P14602
GO:0098631	cell adhesion mediator activity	2	0.35542	0.0130648	3	P61027, Q9DAW9, Q9JHJ0
GO:0015215	nucleotide transmembrane transporter activity	4	0.394603	0.015122	2	P48962, P51881
GO:0031489	myosin V binding	5	0.412495	0.0160988	2	P61027, P63011
GO:0008092	cytoskeletal protein binding	3	0.429868	0.0170866	25	O35071, O70200, P08226, P24452, P25799, P26040, P26041, P37804, P61027, P63011, P70460, Q3UQ44, Q61233, Q8BH43, Q8CC35, Q8CFB4, Q9CPW4, Q9CQI6, Q9D0M5, Q9DAW9, Q9EPB4, Q9JHJ0, Q9QXL1, Q9WV32, Q9Z0E6
GO:0061783	peptidoglycan muralytic activity	2	0.429868	0.0171019	2	O88593, P08905
GO:0016209	antioxidant activity	1	0.430615	0.0181017	4	O08709, O08807, P08226, P11352
GO:0005092	GDP-dissociation inhibitor activity	5	0.430615	0.018131	2	Q61599, Q99PT1
GO:0005328	neurotransmitter:sodium symporter activity	9	0.430615	0.0185519	3	P31648, P31650, Q8BJI1
GO:0004333	fumarate hydratase activity	5	0.430615	0.0186516	1	P97807
GO:0106130	purine phosphoribosyltransferase activity	5	0.430615	0.0186516	1	P08030
GO:0002951	leukotriene-C(4) hydrolase	5	0.430615	0.0186516	1	Q9Z2A9
GO:0000254	C-4 methylsterol oxidase activity	5	0.430615	0.0186516	1	Q9CRA4
GO:0004566	beta-glucuronidase activity	5	0.430615	0.0186516	1	P12265
GO:0015367	oxoglutarate:malate antiporter activity	10	0.430615	0.0186516	1	Q9CR62
GO:0000048	peptidyltransferase activity	5	0.430615	0.0186516	1	Q9Z2A9
GO:0005201	extracellular matrix structural constituent	2	0.44831	0.0196667	3	P02463, P08121, P11087
GO:0033218	amide binding	2	0.452618	0.0199013	8	P04441, P08226, P48774, Q06890, Q61207, Q61263, Q8VCH6, Q9QY42
GO:0008242	omega peptidase activity	6	0.471712	0.02137	2	Q9Z0L8, Q9Z2A9
GO:0044769	ATPase activity, coupled to transmembrane movement of ions, rotational mechanism	12	0.471712	0.0214069	3	Q8BVE3, Q9CR84, Q9JHF5
GO:0051018	protein kinase A binding	3	0.471712	0.0214069	3	P05132, P26040, Q8BH43
GO:0048365	Rac GTPase binding	8	0.489258	0.0224971	4	P28660, Q3UQ44, Q61599, Q9JKF1
GO:0022804	active transmembrane transporter activity	3	0.494344	0.02286	11	P31648, P31650, P41234, P48962, P51881, Q8BJI1, Q8BVE3, Q8VDN2, Q9CR62, Q9CR84, Q9JHF5
GO:0015485	cholesterol binding	5	0.496891	0.0232287	3	Q61263, Q62277, Q9Z0J0
GO:0016684	oxidoreductase activity, acting on peroxide as acceptor	3	0.496891	0.0232287	3	O08709, O08807, P11352
GO:0015605	organophosphate ester transmembrane transporter activity	3	0.496891	0.0236524	2	P48962, P51881
GO:0034237	protein kinase A regulatory subunit binding	4	0.496891	0.0236524	2	P05132, P26040
GO:0004553	hydrolase activity, hydrolyzing O-glycosyl compounds	4	0.496891	0.0240634	5	P08905, P12265, P20060, P29416, Q60648
GO:0046943	carboxylic acid transmembrane transporter activity	6	0.496891	0.0241467	6	P31648, P31650, Q8BJI1, Q8BLE7, Q9CR62, Q9DCP2
GO:0008028	monocarboxylic acid transmembrane transporter activity	7	0.496891	0.0244885	3	P31648, P31650, Q9DCP2
GO:0019770	IgG receptor activity	5	0.496891	0.0247914	1	P26151
GO:0015140	malate transmembrane transporter activity	9	0.496891	0.0247914	1	Q9CR62
GO:0070573	metallodipeptidase activity	7	0.496891	0.0247914	1	Q9WVJ3
GO:0047522	15-oxoprostaglandin 13-oxidase activity	5	0.496891	0.0247914	1	Q91YR9
GO:0004731	purine-nucleoside phosphorylase activity	5	0.496891	0.0247914	1	P23492
GO:0030337	DNA polymerase processivity factor activity	3	0.496891	0.0247914	1	P17918
GO:0019198	transmembrane receptor protein phosphatase activity	7	0.496891	0.0247914	1	P29351
GO:0005001	transmembrane receptor protein tyrosine phosphatase activity	8	0.496891	0.0247914	1	P29351
GO:0016785	transferase activity, transferring selenium-containing groups	3	0.496891	0.0247914	1	Q6P6M7
GO:0140031	phosphorylation-dependent protein binding	4	0.496891	0.0247914	1	P29351
GO:0019003	GDP binding	8	0.501428	0.0251321	3	P61027, P62746, Q9Z0E6
GO:0005342	organic acid transmembrane transporter activity	3	0.50496	0.0253346	6	P31648, P31650, Q8BJI1, Q8BLE7, Q9CR62, Q9DCP2
GO:0097718	disordered domain specific binding	4	0.528794	0.027117	3	P26040, P84091, Q68FD5
GO:0001540	amyloid-beta binding	4	0.534688	0.0277967	3	P04441, P08226, Q06890
GO:0032934	sterol binding	4	0.534688	0.0277967	3	Q61263, Q62277, Q9Z0J0
GO:0019829	cation-transporting ATPase activity	12	0.536536	0.0279739	4	Q8BVE3, Q8VDN2, Q9CR84, Q9JHF5
GO:0022853	active ion transmembrane transporter activity	4	0.536536	0.0279739	4	Q8BVE3, Q8VDN2, Q9CR84, Q9JHF5
GO:0042625	ATPase coupled ion transmembrane transporter activity	11	0.536536	0.0279739	4	Q8BVE3, Q8VDN2, Q9CR84, Q9JHF5
GO:0016853	isomerase activity	2	0.554953	0.0301343	6	P08003, P24369, P27773, P47968, Q8CAA7, Q922R8
GO:0051117	ATPase binding	4	0.554953	0.0304701	4	P26040, P56565, Q3UZP4, Q9JHF5
GO:0002020	protease binding	4	0.554953	0.0304779	5	P08121, P11087, Q00898, Q62426, Q9EPB4
GO:0034736	cholesterol O-acyltransferase activity	7	0.554953	0.0308929	1	Q61263
GO:0016019	peptidoglycan receptor activity	5	0.554953	0.0308929	1	O88593
GO:0003953	NAD+ nucleosidase activity	5	0.554953	0.0308929	1	P56528
GO:0016793	triphosphoric monoester hydrolase activity	5	0.554953	0.0308929	1	Q60710
GO:0000701	purine-specific mismatch base pair DNA N-glycosylase activity	7	0.554953	0.0308929	1	P17918
GO:0047718	indanol dehydrogenase activity	5	0.554953	0.0308929	1	P45377
GO:0004772	sterol O-acyltransferase activity	6	0.554953	0.0308929	1	Q61263
GO:0032554	purine deoxyribonucleotide binding	6	0.554953	0.0308929	1	Q60710
GO:0030108	HLA-A specific activating MHC class I receptor activity	6	0.554953	0.0308929	1	P49935
GO:0032560	guanyl deoxyribonucleotide binding	7	0.554953	0.0308929	1	Q60710
GO:0032567	dGTP binding	8	0.554953	0.0308929	1	Q60710
GO:0032397	activating MHC class I receptor activity	5	0.554953	0.0308929	1	P49935
GO:0035718	macrophage migration inhibitory factor binding	4	0.554953	0.0308929	1	P04441
GO:0046911	metal chelating activity	5	0.554953	0.0308929	1	P08226
GO:0008832	dGTPase activity	6	0.554953	0.0308929	1	Q60710
GO:0005496	steroid binding	3	0.563382	0.0315041	4	Q61263, Q62277, Q8VDN2, Q9Z0J0
GO:0004602	glutathione peroxidase activity	5	0.573744	0.0323729	2	O08709, P11352
GO:0016799	hydrolase activity, hydrolyzing N-glycosyl compounds	4	0.609153	0.036439	2	P17918, P56528
GO:0017127	cholesterol transporter activity	4	0.609153	0.036439	2	P08226, Q9Z0J0
GO:0032552	deoxyribonucleotide binding	5	0.609153	0.0369564	1	Q60710
GO:0002114	interleukin-33 receptor activity	5	0.609153	0.0369564	1	Q61730
GO:0005488	binding	1	0.642505	0.0397516	217	A0A140LIF8, A6H611, B1AR17, B8JJA7, D3Z6Q9, E9Q6E5, E9Q7P9, G5E870, O08709, O08795, O08807, O35071, O35309, O35639, O35737, O54824, O55100, O70200, O70370, O70551, O88593, O89023, O89086, P00158, P00397, P01029, P02463, P03958, P03995, P04370, P04441, P05132, P05555, P07091, P08030, P08113, P08121, P08226, P08905, P09581, P0DOV1, P0DOV2, P10605, P10854, P11031, P11087, P11352, P11798, P11835, P12…
GO:0050136	NADH dehydrogenase (quinone) activity	5	0.652847	0.04069	2	P03893, P03899
GO:0008137	NADH dehydrogenase (ubiquinone) activity	6	0.652847	0.04069	2	P03893, P03899
GO:0003735	structural constituent of ribosome	2	0.654591	0.0408624	7	E9Q3T0, O55100, P47955, P62082, Q6ZWV7, Q8BJ05, Q9CQ40
GO:0017022	myosin binding	4	0.662561	0.0415604	3	P61027, P63011, Q9EPB4
GO:0099516	ion antiporter activity	6	0.662561	0.0415604	3	P48962, P51881, Q9CR62
GO:0005516	calmodulin binding	3	0.663877	0.0417048	5	P11798, P28667, Q3UQ44, Q9DAW9, Q9JKF1
GO:0043236	laminin binding	3	0.663877	0.0421466	2	O70370, P16110
GO:0017057	6-phosphogluconolactonase activity	5	0.663877	0.042982	1	Q8CFX1
GO:0019863	IgE binding	4	0.663877	0.042982	1	P16110
GO:0004687	myosin light chain kinase activity	7	0.663877	0.042982	1	Q6PDN3
GO:0032393	MHC class I receptor activity	4	0.663877	0.042982	1	P49935
GO:0008240	tripeptidyl-peptidase activity	6	0.663877	0.042982	1	O89023
GO:0004345	glucose-6-phosphate dehydrogenase activity	5	0.663877	0.042982	1	Q8CFX1
GO:0015248	sterol transporter activity	3	0.669599	0.0436225	2	P08226, Q9Z0J0
GO:0042626	ATPase activity, coupled to transmembrane movement of substances	10	0.689635	0.0452408	5	P41234, Q8BVE3, Q8VDN2, Q9CR84, Q9JHF5
GO:0016763	transferase activity, transferring pentosyl groups	4	0.710441	0.0476803	3	P08030, P23492, Q8BVF2
GO:0005283	amino acid:sodium symporter activity	10	0.710441	0.0481633	2	P31648, P31650
GO:0005544	calcium-dependent phospholipid binding	5	0.710441	0.0485888	3	O35639, P48036, P97429
GO:0005290	L-histidine transmembrane transporter activity	9	0.710441	0.04897	1	Q9DCP2
GO:0015182	L-asparagine transmembrane transporter activity	9	0.710441	0.04897	1	Q9DCP2
GO:0015238	drug transmembrane transporter activity	3	0.716118	0.0494789	4	P48962, P51881, Q8BLE7, Q9DCP2
GO:0008143	poly(A) binding	7	0.717554	0.0497136	2	Q7TMK9, Q8BJ05

## Sheet: UAOS-Na vs Normal CC
GO.ID	GO.Name	Level	FDR	P.Value	Nr.Test	IDs
GO:0005773	vacuole	5	0.00230634	2.8995e-07	18	O70370, O89017, O89023, P03958, P04441, P10605, P12265, P18242, P20060, P29416, P41234, P49935, Q61207, Q64314, Q68FD5, Q9ESY9, Q9WUU7, Q9Z0J0
GO:0005764	lysosome	7	0.00230634	5.0668e-07	18	O70370, O89017, O89023, P03958, P04441, P10605, P12265, P18242, P20060, P29416, P41234, P49935, Q61207, Q64314, Q68FD5, Q9ESY9, Q9WUU7, Q9Z0J0
GO:0000323	lytic vacuole	6	0.00230634	5.21278e-07	18	O70370, O89017, O89023, P03958, P04441, P10605, P12265, P18242, P20060, P29416, P41234, P49935, Q61207, Q64314, Q68FD5, Q9ESY9, Q9WUU7, Q9Z0J0
GO:0005615	extracellular space	2	0.00230634	8.92451e-07	34	A0A140T8N7, O08800, O54824, O70370, P01029, P02463, P05555, P08003, P08121, P08905, P10605, P11087, P12246, P12265, P14106, P14211, P20060, P27773, P48759, P49935, P98086, Q00898, Q02105, Q07797, Q61207, Q61730, Q62426, Q91WP6, Q922R8, Q9CPT4, Q9WUU7, Q9WVJ3, Q9Z0J0, Q9Z0L8
GO:0044421	extracellular region part	1	0.00270734	1.50165e-06	50	A0A140T8N7, O08800, O54824, O70370, P01029, P02463, P05132, P05555, P08003, P08113, P08121, P08226, P08905, P10605, P11087, P12246, P12265, P14106, P14211, P14602, P16110, P20060, P20152, P27773, P35762, P40240, P48036, P48759, P48774, P49935, P51881, P62082, P98086, Q00898, Q02105, Q06890, Q07797, Q61207, Q61730, Q62426, Q64314, Q80VJ2, Q91WP6, Q922R8, Q9CPT4, Q9WUU7, Q9WVJ3, Q9Z0J0, Q9Z0L8, Q9Z…
GO:0044444	cytoplasmic part	3	0.00333396	2.61451e-06	160	A6H611, E9Q3T0, E9Q7P9, O08709, O08800, O08807, O35309, O35639, O35737, O54824, O55100, O70200, O70370, O70551, O89017, O89023, P00158, P00397, P03899, P03958, P04441, P05132, P07091, P08003, P08030, P08113, P10605, P10854, P11352, P11835, P12265, P14211, P14602, P16110, P17809, P18242, P20060, P20152, P23492, P24369, P24452, P25799, P26040, P26041, P27773, P28076, P28660, P29416, P29452, P41234,…
GO:0044424	intracellular part	2	0.00333396	3.21013e-06	225	A6H611, B1AR17, D3Z6Q9, E9Q3T0, E9Q6E5, E9Q7P9, G5E870, O08709, O08800, O08807, O35071, O35309, O35448, O35639, O35737, O35955, O54824, O55100, O70200, O70370, O70551, O89017, O89023, O89086, P00158, P00397, P03899, P03958, P03995, P04441, P05132, P07091, P08003, P08030, P08113, P09581, P0C7N9, P10605, P10854, P11031, P11087, P11352, P11835, P12265, P14211, P14602, P14733, P16110, P16675, P17809,…
GO:0044464	cell part	1	0.00345604	3.65958e-06	268	A6H611, B1AR17, B8JJA7, D3Z6Q9, E9Q3T0, E9Q6E5, E9Q7P9, G5E870, O08709, O08800, O08807, O35071, O35309, O35448, O35639, O35737, O35955, O54824, O55100, O70200, O70370, O70551, O88593, O89017, O89023, O89086, P00158, P00397, P01901, P01910, P01921, P03899, P03958, P03995, P04370, P04441, P05132, P05555, P07091, P08003, P08030, P08113, P08121, P08226, P09581, P0C7N9, P10605, P10854, P11031, P11087,…
GO:0032991	protein-containing complex	1	0.00511143	7.98983e-06	135	B1AR17, E9Q3T0, E9Q7P9, G5E870, O35071, O35309, O35737, O35955, O55100, O70370, P00158, P00397, P01901, P01910, P01921, P02463, P03899, P04441, P05132, P05555, P08113, P08121, P08226, P09581, P0C7N9, P10605, P10854, P11031, P11087, P11835, P14106, P14211, P14429, P16110, P17918, P20040, P20152, P24369, P25799, P26040, P26151, P28063, P28076, P28660, P29351, P29452, P47955, P49935, P51881, P56135,…
GO:0099503	secretory vesicle	6	0.00636576	1.12344e-05	14	O35639, P05132, P20060, P49935, P60904, P61027, P63011, Q3UQ44, Q66L44, Q68FD5, Q8BG39, Q8R5J9, Q91Y82, Q9JKF1
GO:0005839	proteasome core complex	3	0.00844951	2.01657e-05	4	O35955, P28063, P28076, P99026
GO:0043209	myelin sheath	2	0.00850444	2.19813e-05	11	P03995, P26040, P26041, P27773, P48962, P51881, Q68FD5, Q8VDN2, Q8VEM8, Q921C1, Q922J6
GO:0042611	MHC protein complex	4	0.0128335	4.91803e-05	6	P01901, P01910, P01921, P04441, P14429, P20040
GO:0043227	membrane-bounded organelle	2	0.0200396	8.08375e-05	49	O35448, O35639, O70370, O89017, O89023, P03958, P04441, P05132, P10605, P12265, P17809, P18242, P20060, P20152, P27773, P29416, P35762, P40240, P41234, P47968, P49935, P56379, P56565, P60904, P61027, P62746, P63011, Q3UQ44, Q61112, Q61207, Q62277, Q64314, Q66L44, Q68FD5, Q80SW1, Q8BG39, Q8BGD8, Q8BH43, Q8CC35, Q8R5J9, Q91Y82, Q922R8, Q923S9, Q9CWU6, Q9ESY9, Q9JKF1, Q9WUU7, Q9Z0J0, Q9Z1Q5
GO:0043226	organelle	1	0.0205954	8.41178e-05	87	B1AR17, E9Q3T0, E9Q7P9, O35448, O35639, O55100, O70370, O89017, O89023, O89086, P03958, P04441, P05132, P10605, P11031, P11798, P12265, P17809, P18242, P20060, P20152, P24452, P26041, P27773, P29351, P29416, P35762, P40240, P41234, P47955, P47968, P49935, P51881, P56379, P56565, P57776, P60904, P61027, P62082, P62746, P62869, P63011, P70460, P70670, Q00915, Q09014, Q3UQ44, Q61112, Q61207, Q61233,…
GO:0070382	exocytic vesicle	7	0.0241726	0.000104823	8	P60904, P61027, P63011, Q3UQ44, Q68FD5, Q8BG39, Q8R5J9, Q9JKF1
GO:0043229	intracellular organelle	3	0.0288069	0.000138838	82	B1AR17, E9Q3T0, E9Q7P9, O35448, O35639, O55100, O70370, O89017, O89023, O89086, P03958, P04441, P05132, P10605, P11031, P12265, P17809, P18242, P20060, P20152, P24452, P26041, P27773, P29351, P29416, P41234, P47955, P47968, P49935, P51881, P56379, P56565, P57776, P60904, P61027, P62082, P62746, P62869, P63011, P70460, P70670, Q00915, Q09014, Q3UQ44, Q61112, Q61207, Q61233, Q62277, Q62426, Q64314,…
GO:0048471	perinuclear region of cytoplasm	4	0.0380587	0.000215747	17	O08709, O70200, P05132, P07091, P08113, P10605, P14211, P24369, P26040, P26041, P97429, Q06890, Q5SQX6, Q61233, Q64314, Q9EQK5, Q9Z1Q5
GO:0042613	MHC class II protein complex	5	0.0434626	0.000298049	4	P01910, P01921, P04441, P20040
GO:0005581	collagen trimer	2	0.0456094	0.00032197	8	O70370, P02463, P08121, P10605, P11087, P14106, P98086, Q02105
GO:1990904	ribonucleoprotein complex	2	0.0498646	0.00036506	31	E9Q3T0, E9Q7P9, O35737, O55100, P14211, P20152, P47955, P49935, P57776, P57784, P62082, P62307, P62322, P62869, Q6A068, Q6ZWM4, Q6ZWV7, Q7TMK9, Q80VJ2, Q8BJ05, Q8BMJ3, Q99MV1, Q9CQ40, Q9CYI4, Q9D4J1, Q9D883, Q9EQK5, Q9JKF1, Q9JKW0, Q9Z2Q5, Q9Z2X1
GO:0044432	endoplasmic reticulum part	4	0.0498646	0.000373404	19	P08003, P08113, P14211, P24369, P61027, Q3UZP4, Q60766, Q60870, Q61263, Q61635, Q62293, Q7TQE6, Q99L43, Q9CRA4, Q9CY27, Q9CY50, Q9CZX9, Q9JKW0, Q9QZ85
GO:0098796	membrane protein complex	2	0.0531924	0.000429144	37	P00158, P00397, P01901, P01910, P01921, P03899, P04441, P05555, P08121, P11835, P14211, P14429, P20040, P29351, P56135, P70689, P84091, Q09014, Q3UZP4, Q61233, Q61730, Q64314, Q68FD5, Q8BVE3, Q8K1B8, Q8VDN2, Q921C1, Q99P91, Q9CR84, Q9CZX9, Q9EPB4, Q9ESY9, Q9JHF5, Q9JHS3, Q9JKD3, Q9JKW0, Q9Z1Q5
GO:1990111	spermatoproteasome complex	6	0.074727	0.000802585	2	O35955, P28063
GO:0030175	filopodium	5	0.0865963	0.00102176	5	P26040, P26041, P70460, Q3UQ44, Q61233
GO:0043231	intracellular membrane-bounded organelle	4	0.0866446	0.00103107	30	O35448, O70370, O89017, O89023, P03958, P04441, P05132, P10605, P12265, P17809, P18242, P20060, P20152, P27773, P29416, P41234, P47968, P49935, P56379, P56565, Q61207, Q64314, Q68FD5, Q80SW1, Q8BGD8, Q922R8, Q923S9, Q9ESY9, Q9WUU7, Q9Z0J0
GO:0005789	endoplasmic reticulum membrane	5	0.089771	0.00111806	11	P08113, P61027, Q60766, Q61263, Q61635, Q62293, Q7TQE6, Q99L43, Q9CRA4, Q9CY50, Q9QZ85
GO:0031982	vesicle	3	0.095351	0.0012116	27	O35639, O89017, P04441, P05132, P17809, P20060, P20152, P35762, P40240, P49935, P60904, P61027, P62746, P63011, Q3UQ44, Q61112, Q62277, Q66L44, Q68FD5, Q8BG39, Q8BH43, Q8R5J9, Q91Y82, Q9CWU6, Q9JKF1, Q9WUU7, Q9Z1Q5
GO:0030133	transport vesicle	6	0.0963866	0.00123934	8	P60904, P61027, P63011, Q3UQ44, Q68FD5, Q8BG39, Q8R5J9, Q9JKF1
GO:0001772	immunological synapse	3	0.0986112	0.00128885	4	P16110, P26040, P35762, Q99PT1
GO:0030141	secretory granule	7	0.113239	0.00160785	8	O35639, P05132, P20060, P49935, P61027, P63011, Q66L44, Q91Y82
GO:0044459	plasma membrane part	2	0.114538	0.00163445	51	E9Q7P9, O70200, P01901, P01910, P01921, P03958, P04441, P05132, P05555, P08121, P11835, P14211, P14429, P16110, P17809, P20040, P26040, P26041, P26151, P29351, P31648, P31650, P35762, P40237, P40240, P48036, P59648, P62746, P70689, Q09014, Q61233, Q61730, Q62277, Q64314, Q68FD5, Q6PDN3, Q8BJI1, Q8BYW1, Q8K1B8, Q8VBZ3, Q8VDN2, Q921C1, Q922J6, Q923B6, Q99P91, Q99PT1, Q9DCP2, Q9EPB4, Q9JHF5, Q9JKF1,…
GO:0072559	NLRP3 inflammasome complex	6	0.11616	0.00169859	2	P29452, Q9EPB4
GO:0097169	AIM2 inflammasome complex	6	0.11616	0.00169859	2	P29452, Q9EPB4
GO:0030285	integral component of synaptic vesicle membrane	6	0.130947	0.00206748	2	Q62277, Q8BGN8
GO:0098563	intrinsic component of synaptic vesicle membrane	5	0.130947	0.00206748	2	Q62277, Q8BGN8
GO:0008305	integrin complex	5	0.130947	0.0020865	7	P05555, P08121, P11835, P14211, Q61233, Q8K1B8, Q99P91
GO:0098636	protein complex involved in cell adhesion	2	0.139072	0.00225803	7	P05555, P08121, P11835, P14211, Q61233, Q8K1B8, Q99P91
GO:0019866	organelle inner membrane	3	0.140227	0.00228385	10	P00158, P00397, P14733, P16110, P48962, P51881, Q8VEM8, Q9CR62, Q9CWU6, Q9D4J1
GO:0044422	organelle part	1	0.141595	0.00232041	139	A6H611, B1AR17, E9Q6E5, G5E870, O35071, O35309, O35639, O35737, O54824, O55100, O70200, O89086, P00158, P00397, P03899, P03995, P05132, P08003, P08030, P08113, P09581, P10605, P10854, P11031, P14211, P14602, P14733, P16110, P16675, P17809, P17918, P20152, P24369, P24452, P25799, P26040, P29351, P48774, P48962, P51881, P56135, P57776, P57784, P61027, P62082, P62259, P62307, P62322, P62746, P62774,…
GO:0071437	invadopodium	4	0.14479	0.00247074	2	P26040, P26041
GO:0016461	unconventional myosin complex	6	0.14479	0.00247074	2	Q9D0M5, Q9EPB4
GO:0044446	intracellular organelle part	3	0.151181	0.00263759	136	A6H611, B1AR17, E9Q6E5, G5E870, O35071, O35309, O35639, O35737, O54824, O55100, O70200, O89086, P00158, P00397, P03899, P03995, P05132, P08003, P08030, P08113, P09581, P10605, P10854, P11031, P14211, P14733, P16110, P16675, P17809, P17918, P20152, P24369, P24452, P25799, P26040, P29351, P48962, P51881, P56135, P57776, P57784, P61027, P62082, P62259, P62307, P62322, P62746, P62774, P62869, P63011,…
GO:0031410	cytoplasmic vesicle	5	0.157571	0.00278879	23	O35639, O89017, P04441, P05132, P20060, P20152, P49935, P60904, P61027, P62746, P63011, Q3UQ44, Q61112, Q62277, Q66L44, Q68FD5, Q8BG39, Q8BH43, Q8R5J9, Q91Y82, Q9CWU6, Q9JKF1, Q9WUU7
GO:0008537	proteasome activator complex	3	0.159751	0.00290793	2	P97371, P97372
GO:0097708	intracellular vesicle	4	0.160025	0.00292099	23	O35639, O89017, P04441, P05132, P20060, P20152, P49935, P60904, P61027, P62746, P63011, Q3UQ44, Q61112, Q62277, Q66L44, Q68FD5, Q8BG39, Q8BH43, Q8R5J9, Q91Y82, Q9CWU6, Q9JKF1, Q9WUU7
GO:0005681	spliceosomal complex	5	0.171017	0.00324235	9	O35737, P57784, P62307, Q6A068, Q6ZWM4, Q7TMK9, Q9CYI4, Q9D883, Q9Z2X1
GO:1905369	endopeptidase complex	4	0.17593	0.00342421	4	O35955, P0C7N9, P28063, P49935
GO:0097525	spliceosomal snRNP complex	6	0.17747	0.00346314	5	P57784, P62307, P62322, Q6ZWM4, Q9CYI4
GO:0033267	axon part	4	0.178354	0.00351953	9	P04370, P14602, P35802, P63011, Q5U5M8, Q62277, Q66L44, Q8BJ05, Q9JKF1
GO:0005743	mitochondrial inner membrane	6	0.182009	0.00361594	9	P00158, P00397, P16110, P48962, P51881, Q8VEM8, Q9CR62, Q9CWU6, Q9D4J1
GO:0030532	small nuclear ribonucleoprotein complex	5	0.211733	0.00447616	5	P57784, P62307, P62322, Q6ZWM4, Q9CYI4
GO:0061702	inflammasome complex	5	0.226091	0.00498721	2	P29452, Q9EPB4
GO:0031209	SCAR complex	4	0.226091	0.00498721	2	P28660, Q8BH43
GO:0001891	phagocytic cup	3	0.235878	0.00553085	3	O70200, Q61233, Q8BYW1
GO:0001931	uropod	4	0.235878	0.00558753	2	P26040, P26041
GO:0005840	ribosome	5	0.235878	0.00584053	12	E9Q3T0, E9Q7P9, O55100, P47955, P57776, P62082, P62869, Q6ZWV7, Q8BJ05, Q8BMJ3, Q9D4J1, Q9JKW0
GO:0071013	catalytic step 2 spliceosome	6	0.235878	0.00606218	6	O35737, P57784, P62307, Q6A068, Q7TMK9, Q9Z2X1
GO:0005688	U6 snRNP	7	0.235878	0.00621921	2	P62322, Q6ZWM4
GO:0036053	glomerular endothelium fenestra	4	0.235878	0.00625614	1	Q64314
GO:0043218	compact myelin	2	0.235878	0.00625614	1	P04370
GO:0035693	NOS2-CD74 complex	2	0.235878	0.00625614	1	P04441
GO:0120114	Sm-like protein family complex	2	0.24668	0.00665568	5	P57784, P62307, P62322, Q6ZWM4, Q9CYI4
GO:0009897	external side of plasma membrane	3	0.248105	0.00674307	8	P03958, P04441, P14211, P26151, P40240, P48036, Q64314, Q8VBZ3
GO:0031594	neuromuscular junction	2	0.248599	0.0067983	4	O55100, P05132, Q62277, Q8R191
GO:0034663	endoplasmic reticulum chaperone complex	5	0.248599	0.00688184	2	P08113, P24369
GO:0002102	podosome	5	0.26002	0.00730291	3	Q09014, Q61233, Q8K1B8
GO:0005583	fibrillar collagen trimer	3	0.280441	0.0082983	2	P08121, P11087
GO:0098797	plasma membrane protein complex	3	0.305328	0.0093606	21	P01901, P01910, P01921, P04441, P05555, P08121, P11835, P14211, P14429, P20040, P29351, P70689, Q09014, Q61233, Q61730, Q68FD5, Q8K1B8, Q8VDN2, Q921C1, Q99P91, Q9EPB4
GO:0044423	virion part	1	0.330607	0.010419	6	O35737, P57784, P62307, Q68FD5, Q7TMK9, Q9Z2X1
GO:0000502	proteasome complex	5	0.33294	0.0105261	3	O35955, P0C7N9, P28063
GO:0098552	side of membrane	2	0.336506	0.0109032	9	P03958, P04441, P14211, P26040, P26151, P40240, P48036, Q64314, Q8VBZ3
GO:0071944	cell periphery	2	0.3417	0.0113372	3	P04370, P51880, Q06890
GO:1904115	axon cytoplasm	7	0.3417	0.0113372	3	P14602, Q5U5M8, Q8BJ05
GO:0005922	connexin complex	4	0.342617	0.0114848	2	P70689, Q921C1
GO:0045171	intercellular bridge	2	0.342617	0.0118587	4	P05132, P48774, Q64314, Q80VJ2
GO:0005788	endoplasmic reticulum lumen	5	0.342617	0.0121833	3	P08003, P08113, P14211
GO:0031475	myosin V complex	7	0.342617	0.0124733	1	Q9D0M5
GO:0043626	PCNA complex	4	0.342617	0.0124733	1	P17918
GO:0005586	collagen type III trimer	4	0.342617	0.0124733	1	P08121
GO:0044796	DNA polymerase processivity factor complex	3	0.342617	0.0124733	1	P17918
GO:0097444	spine apparatus	4	0.342617	0.0124733	1	Q8CC35
GO:0045160	myosin I complex	7	0.342617	0.0124733	1	Q9EPB4
GO:0072558	NLRP1 inflammasome complex	6	0.342617	0.0124733	1	Q9EPB4
GO:0001726	ruffle	4	0.366251	0.0136513	4	P26040, Q61233, Q8BH43, Q9JKF1
GO:0044420	extracellular matrix component	2	0.401963	0.0154242	3	P02463, P08121, P11087
GO:0098802	plasma membrane receptor complex	4	0.411629	0.0158782	10	P05555, P08121, P11835, P14211, P29351, Q61233, Q61730, Q8K1B8, Q99P91, Q9EPB4
GO:0044853	plasma membrane raft	5	0.415946	0.0162964	4	P05132, P05555, P11835, P26040
GO:0098858	actin-based cell projection	4	0.430615	0.0177202	5	P26040, P26041, P70460, Q3UQ44, Q61233
GO:1905368	peptidase complex	3	0.430615	0.0177311	4	O35955, P0C7N9, P28063, P49935
GO:0097458	neuron part	2	0.430615	0.0180373	25	O55100, P04370, P05132, P11352, P11798, P14602, P20152, P31648, P35802, P51880, P60904, P63011, Q06890, Q5U5M8, Q62277, Q66L44, Q7TQE6, Q8BG39, Q8BGN8, Q8BJ05, Q8BLE7, Q8CC35, Q8R191, Q8VDN2, Q9JKF1
GO:0019013	viral nucleocapsid	2	0.430615	0.0185917	5	O35737, P57784, P62307, Q7TMK9, Q9Z2X1
GO:0005584	collagen type I trimer	4	0.430615	0.0186516	1	P11087
GO:0042824	MHC class I peptide loading complex	5	0.430615	0.0186516	1	P14211
GO:0032798	Swi5-Sfr1 complex	6	0.430615	0.0186516	1	Q8K3D3
GO:0070557	PCNA-p21 complex	5	0.430615	0.0186516	1	P17918
GO:0019012	virion	1	0.471712	0.02137	2	P12246, P48759
GO:0120111	neuron projection cytoplasm	6	0.482748	0.0220051	3	P14602, Q5U5M8, Q8BJ05
GO:0071782	endoplasmic reticulum tubular network	6	0.489258	0.0224992	2	P61027, Q60870
GO:0030672	synaptic vesicle membrane	8	0.490643	0.0226123	3	O55100, Q8BLE7, Q8R191
GO:0099501	exocytic vesicle membrane	7	0.490643	0.0226123	3	O55100, Q8BLE7, Q8R191
GO:0032838	plasma membrane bounded cell projection cytoplasm	5	0.496891	0.0232287	3	P14602, Q5U5M8, Q8BJ05
GO:0005885	Arp2/3 protein complex	5	0.496891	0.0236524	2	Q9CPW4, Q9WV32
GO:0042584	chromaffin granule membrane	7	0.496891	0.0247914	1	Q62277
GO:1990682	CSF1-CSF1R complex	2	0.496891	0.0247914	1	P09581
GO:0089717	spanning component of membrane	4	0.496891	0.0247914	1	E9Q7P9
GO:0030891	VCB complex	6	0.496891	0.0247914	1	P62869
GO:0044214	spanning component of plasma membrane	5	0.496891	0.0247914	1	E9Q7P9
GO:0005854	nascent polypeptide-associated complex	4	0.496891	0.0247914	1	P70670
GO:0072563	endothelial microparticle	3	0.496891	0.0247914	1	P48036
GO:0098827	endoplasmic reticulum subcompartment	5	0.496891	0.0248295	2	P61027, Q60870
GO:0043195	terminal bouton	5	0.52886	0.0272537	2	P63011, Q62277
GO:0005902	microvillus	5	0.534688	0.0277967	3	P26040, P26041, Q3UQ44
GO:0046540	U4/U6 x U5 tri-snRNP complex	8	0.554953	0.029769	2	P62322, Q6ZWM4
GO:0071256	translocon complex	5	0.554953	0.0308929	1	Q9JKW0
GO:0005784	Sec61 translocon complex	6	0.554953	0.0308929	1	Q9JKW0
GO:0035692	macrophage migration inhibitory factor receptor complex	3	0.554953	0.0308929	1	P04441
GO:0033177	proton-transporting two-sector ATPase complex, proton-transporting domain	3	0.573744	0.0323729	2	Q9CR84, Q9JHF5
GO:0034364	high-density lipoprotein particle	5	0.573744	0.0323729	2	P08226, Q06890
GO:0031012	extracellular matrix	2	0.597526	0.0340763	10	P08113, P08226, P12246, P14602, P16110, P20152, P51881, P62082, Q06890, Q07797
GO:0042612	MHC class I protein complex	5	0.609153	0.0350627	2	P01901, P14429
GO:0045121	membrane raft	4	0.609153	0.0366354	6	P05132, P05555, P11835, P17809, P26040, Q8BI08
GO:0033269	internode region of axon	5	0.609153	0.0369564	1	P04370
GO:0030867	rough endoplasmic reticulum membrane	6	0.609153	0.0369564	1	Q7TQE6
GO:0098857	membrane microdomain	3	0.609293	0.0370209	6	P05132, P05555, P11835, P17809, P26040, Q8BI08
GO:0043232	intracellular non-membrane-bounded organelle	4	0.614276	0.0374166	43	B1AR17, E9Q3T0, E9Q7P9, O55100, O89086, P10605, P11031, P17809, P24452, P26041, P29351, P47955, P49935, P51881, P57776, P62082, P62869, P70460, P70670, Q00915, Q09014, Q61233, Q62426, Q68FD5, Q6ZWV7, Q80VJ2, Q8BH43, Q8BJ05, Q8BMJ3, Q8BMS9, Q8CC35, Q8K1B8, Q8R127, Q921Y0, Q99MV1, Q9D0B0, Q9D4J1, Q9DAW9, Q9EPB4, Q9EQK5, Q9JKF1, Q9JKW0, Q9JLV6
GO:0043228	non-membrane-bounded organelle	2	0.614276	0.0374166	43	B1AR17, E9Q3T0, E9Q7P9, O55100, O89086, P10605, P11031, P17809, P24452, P26041, P29351, P47955, P49935, P51881, P57776, P62082, P62869, P70460, P70670, Q00915, Q09014, Q61233, Q62426, Q68FD5, Q6ZWV7, Q80VJ2, Q8BH43, Q8BJ05, Q8BMJ3, Q8BMS9, Q8CC35, Q8K1B8, Q8R127, Q921Y0, Q99MV1, Q9D0B0, Q9D4J1, Q9DAW9, Q9EPB4, Q9EQK5, Q9JKF1, Q9JKW0, Q9JLV6
GO:0030658	transport vesicle membrane	6	0.62389	0.0382539	3	O55100, Q8BLE7, Q8R191
GO:0030027	lamellipodium	4	0.628319	0.0385887	6	O70200, P70460, Q3UQ44, Q6PDN3, Q8BH43, Q9CPW4
GO:0045202	synapse	1	0.644589	0.0399131	4	O55100, P05132, Q62277, Q8R191
GO:0012506	vesicle membrane	3	0.647614	0.0401983	6	O35639, O55100, P97429, Q62277, Q8BLE7, Q8R191
GO:0098589	membrane region	2	0.647614	0.0401983	6	P05132, P05555, P11835, P17809, P26040, Q8BI08
GO:0043235	receptor complex	2	0.663877	0.0422471	12	P04441, P05555, P08121, P11835, P14211, P29351, Q61233, Q61730, Q8K1B8, Q99P91, Q9EPB4, Q9QY42
GO:0005796	Golgi lumen	5	0.663877	0.042982	1	Q61112
GO:0072557	IPAF inflammasome complex	6	0.663877	0.042982	1	P29452
GO:0016607	nuclear speck	7	0.670745	0.043731	10	E9Q6E5, G5E870, O54824, P05132, P57784, Q6A068, Q6DFV1, Q8BJ05, Q99KD5, Q9D883
GO:0005912	adherens junction	3	0.682235	0.0445489	9	P26040, P26041, P61027, P70460, Q5F226, Q61233, Q8BFW7, Q9DAW9, Q9JHJ0
GO:0016459	myosin complex	5	0.683876	0.044725	5	P61027, P63011, Q6PDN3, Q9D0M5, Q9EPB4
GO:0097526	spliceosomal tri-snRNP complex	7	0.688285	0.0451175	2	P62322, Q6ZWM4
GO:0031966	mitochondrial membrane	5	0.710441	0.0479223	9	P00158, P00397, P16110, P48962, P51881, Q8VEM8, Q9CR62, Q9CWU6, Q9D4J1
GO:0005849	mRNA cleavage factor complex	6	0.710441	0.0481633	2	Q8BTV2, Q9EPU4
GO:0001669	acrosomal vesicle	8	0.710441	0.0485888	3	P05132, P20060, P63011
GO:0030670	phagocytic vesicle membrane	7	0.710441	0.04897	1	O35639

## Sheet: UAOS-Na vs EAE BP
GO.ID	GO.Name	Level	FDR	P.Value	Nr.Test	IDs
GO:0051234	establishment of localization	2	0.0097446	6.63839e-07	22	E9Q401, O35245, P0DP60, P40240, P41731, P48962, P49817, P51881, P97445, P97813, Q3TDN2, Q61334, Q61730, Q6P5F9, Q8BGH4, Q8BH24, Q8R3N6, Q99MR3, Q9JHF5, Q9JKV5, Q9WTR6, Q9Z1T6
GO:0051179	localization	1	0.0111446	2.24781e-06	23	E9Q401, O35245, P0DP60, P40240, P41731, P48962, P49817, P51881, P97445, P97813, Q3TDN2, Q61334, Q61730, Q6P5F9, Q8BGH4, Q8BH24, Q8C5L6, Q8R3N6, Q99MR3, Q9JHF5, Q9JKV5, Q9WTR6, Q9Z1T6
GO:0060341	regulation of cellular localization	4	0.0175219	4.42243e-06	10	E9Q401, O35245, P05132, P49817, P97445, Q6P5F9, Q8BGH4, Q8BH24, Q8C5L6, Q9Z0E6
GO:0051049	regulation of transport	4	0.0175219	5.30111e-06	14	E9Q401, O35245, P05132, P41731, P49817, P51881, P97445, Q61730, Q6P5F9, Q8BGH4, Q8BH24, Q8C5L6, Q8K1X4, Q9Z0E6
GO:0006810	transport	3	0.0191588	6.76239e-06	20	O35245, P0DP60, P40240, P41731, P48962, P49817, P51881, P97445, P97813, Q3TDN2, Q61334, Q61730, Q6P5F9, Q8BH24, Q8R3N6, Q99MR3, Q9JHF5, Q9JKV5, Q9WTR6, Q9Z1T6
GO:0032879	regulation of localization	3	0.0208543	8.41239e-06	17	E9Q401, O35245, P05132, P08121, P41731, P49817, P51881, P97445, Q61730, Q62011, Q6P5F9, Q8BGH4, Q8BH24, Q8C5L6, Q8K1X4, Q9CZX0, Q9Z0E6
GO:0046486	glycerolipid metabolic process	5	0.0593163	3.30958e-05	7	O35083, P09242, P49817, P97813, Q8C5L6, Q9Z1Q2, Q9Z1T6
GO:0051050	positive regulation of transport	5	0.059413	4.08459e-05	9	E9Q401, O35245, P05132, P41731, P49817, Q61730, Q8BH24, Q8C5L6, Q8K1X4
GO:0008104	protein localization	3	0.0743149	5.85644e-05	12	E9Q401, P41731, P49817, P97445, Q3TDN2, Q61334, Q61730, Q6P5F9, Q8BGH4, Q8C5L6, Q9JKV5, Q9Z1T6
GO:0022607	cellular component assembly	3	0.0743149	6.04746e-05	14	O08530, O35245, P40240, P49817, P97445, Q6ZQ38, Q8BH24, Q8BW94, Q8C5L6, Q9D0I8, Q9JHF5, Q9JM98, Q9Z0E6, Q9Z1T6
GO:0016043	cellular component organization	2	0.0743149	6.37028e-05	23	B1AR17, O08530, O35245, P08121, P21812, P40240, P48962, P49817, P51881, P97445, Q3TDN2, Q6ZQ38, Q8BGH4, Q8BH24, Q8BW94, Q8C5L6, Q8K1X4, Q9CZX0, Q9D0I8, Q9JHF5, Q9JM98, Q9Z0E6, Q9Z1T6
GO:0033036	macromolecule localization	2	0.078108	7.08927e-05	12	E9Q401, P41731, P49817, P97445, Q3TDN2, Q61334, Q61730, Q6P5F9, Q8BGH4, Q8C5L6, Q9JKV5, Q9Z1T6
GO:0071840	cellular component organization or biogenesis	1	0.112722	0.000107993	23	B1AR17, O08530, O35245, P08121, P21812, P40240, P48962, P49817, P51881, P97445, Q3TDN2, Q6ZQ38, Q8BGH4, Q8BH24, Q8BW94, Q8C5L6, Q8K1X4, Q9CZX0, Q9D0I8, Q9JHF5, Q9JM98, Q9Z0E6, Q9Z1T6
GO:0044255	cellular lipid metabolic process	4	0.118056	0.000133113	9	O35083, P09242, P49817, P97813, Q8C5L6, Q924Z4, Q9QYF1, Q9Z1Q2, Q9Z1T6
GO:0071407	cellular response to organic cyclic compound	5	0.118056	0.000143606	5	E9Q401, O35245, P09242, P49817, Q8C5L6
GO:0015866	ADP transport	9	0.118056	0.00014882	2	P48962, P51881
GO:1901698	response to nitrogen compound	3	0.129597	0.000169903	7	E9Q401, O35245, P08121, P40240, P49817, Q3TDN2, Q8C5L6
GO:0051284	positive regulation of sequestering of calcium ion	5	0.135572	0.000184572	2	E9Q401, O35245
GO:0009719	response to endogenous stimulus	2	0.135991	0.000196017	7	E9Q401, O35245, P05132, P08121, P40240, P49817, Q8C5L6
GO:0042221	response to chemical	2	0.135991	0.000215136	13	E9Q401, O35245, P05132, P08121, P09242, P40240, P49817, P51881, Q3TDN2, Q8C5L6, Q8K1X4, Q91VS7, Q9WTR6
GO:0071705	nitrogen compound transport	4	0.135991	0.000217647	10	P48962, P51881, P97445, Q3TDN2, Q61334, Q61730, Q6P5F9, Q8R3N6, Q9JKV5, Q9WTR6
GO:0060546	negative regulation of necroptotic process	7	0.135991	0.000224113	2	P48962, P49817
GO:0060544	regulation of necroptotic process	6	0.135991	0.000267429	2	P48962, P49817
GO:0015867	ATP transport	9	0.135991	0.000267429	2	P48962, P51881
GO:0060547	negative regulation of necrotic cell death	6	0.152786	0.000314504	2	P48962, P49817
GO:1901700	response to oxygen-containing compound	3	0.152786	0.000315866	8	E9Q401, O35245, P05132, P08121, P09242, P49817, Q8C5L6, Q91VS7
GO:0015931	nucleobase-containing compound transport	5	0.153489	0.000325057	4	P48962, P51881, Q6P5F9, Q8R3N6
GO:0034613	cellular protein localization	4	0.157243	0.000340936	8	E9Q401, P41731, P97445, Q61334, Q6P5F9, Q8BGH4, Q8C5L6, Q9Z1T6
GO:0042089	cytokine biosynthetic process	6	0.160133	0.000365323	2	P21812, Q61730
GO:0010033	response to organic substance	3	0.160133	0.000371385	11	E9Q401, O35245, P05132, P08121, P09242, P40240, P49817, P51881, Q3TDN2, Q8C5L6, Q91VS7
GO:0070727	cellular macromolecule localization	3	0.160133	0.000371759	8	E9Q401, P41731, P97445, Q61334, Q6P5F9, Q8BGH4, Q8C5L6, Q9Z1T6
GO:0070070	proton-transporting V-type ATPase complex assembly	7	0.160133	0.000392133	2	Q8BH24, Q9JHF5
GO:0070072	vacuolar proton-transporting V-type ATPase complex assembly	8	0.160133	0.000392133	2	Q8BH24, Q9JHF5
GO:0051503	adenine nucleotide transport	8	0.160133	0.000419873	2	P48962, P51881
GO:0015868	purine ribonucleotide transport	8	0.160133	0.000419873	2	P48962, P51881
GO:0015865	purine nucleotide transport	7	0.160133	0.000419873	2	P48962, P51881
GO:0006629	lipid metabolic process	3	0.173984	0.000464963	9	O35083, P09242, P49817, P97813, Q8C5L6, Q924Z4, Q9QYF1, Q9Z1Q2, Q9Z1T6
GO:0010939	regulation of necrotic cell death	5	0.183414	0.000508661	2	P48962, P49817
GO:0042107	cytokine metabolic process	5	0.183414	0.000508661	2	P21812, Q61730
GO:1901699	cellular response to nitrogen compound	4	0.189655	0.000535533	5	E9Q401, O35245, P08121, P49817, Q8C5L6
GO:0006654	phosphatidic acid biosynthetic process	8	0.1909	0.000572473	2	O35083, P97813
GO:1903779	regulation of cardiac conduction	7	0.1909	0.000572473	2	E9Q401, P49817
GO:0051928	positive regulation of calcium ion transport	8	0.197517	0.000653492	3	E9Q401, O35245, P49817
GO:0055082	cellular chemical homeostasis	5	0.197517	0.000673599	6	O35245, P05132, P49817, P97445, Q8BH24, Q9JHF5
GO:0046473	phosphatidic acid metabolic process	7	0.197517	0.000675086	2	O35083, P97813
GO:0010243	response to organonitrogen compound	4	0.197517	0.000686842	6	E9Q401, O35245, P08121, P40240, Q3TDN2, Q8C5L6
GO:0051924	regulation of calcium ion transport	7	0.197517	0.000687205	4	E9Q401, O35245, P49817, Q8C5L6
GO:0006862	nucleotide transport	6	0.206052	0.000748069	2	P48962, P51881
GO:0070071	proton-transporting two-sector ATPase complex assembly	6	0.210573	0.000785929	2	Q8BH24, Q9JHF5
GO:1901021	positive regulation of calcium ion transmembrane transporter activity	10	0.210573	0.000785929	2	E9Q401, O35245
GO:0014074	response to purine-containing compound	5	0.210573	0.000797966	3	E9Q401, O35245, Q8C5L6
GO:0030155	regulation of cell adhesion	3	0.210573	0.000815346	6	O08530, P40240, P49817, Q62011, Q8K1X4, Q9Z0E6
GO:0034763	negative regulation of transmembrane transport	6	0.210573	0.000823854	3	O35245, P49817, Q8C5L6
GO:0032386	regulation of intracellular transport	5	0.210573	0.000854686	5	P05132, Q6P5F9, Q8BGH4, Q8BH24, Q8C5L6
GO:1901701	cellular response to oxygen-containing compound	4	0.210573	0.000858106	6	E9Q401, O35245, P05132, P08121, Q8C5L6, Q91VS7
GO:0043271	negative regulation of ion transport	6	0.210573	0.000904705	3	O35245, P49817, Q8C5L6
GO:0072235	metanephric distal tubule development	9	0.210573	0.00100098	1	O35245
GO:0043378	positive regulation of CD8-positive, alpha-beta T cell differentiation	11	0.210573	0.00100098	1	Q8K1X4
GO:0048297	negative regulation of isotype switching to IgA isotypes	11	0.210573	0.00100098	1	Q8R3N6
GO:0071464	cellular response to hydrostatic pressure	6	0.210573	0.00100098	1	O35245
GO:0072055	renal cortex development	3	0.210573	0.00100098	1	O35245
GO:0072059	cortical collecting duct development	3	0.210573	0.00100098	1	O35245
GO:0072219	metanephric cortical collecting duct development	4	0.210573	0.00100098	1	O35245
GO:0072214	metanephric cortex development	5	0.210573	0.00100098	1	O35245
GO:0009726	detection of endogenous stimulus	3	0.210573	0.00100098	1	O35245
GO:0003127	detection of nodal flow	4	0.210573	0.00100098	1	O35245
GO:0003245	cardiac muscle tissue growth involved in heart morphogenesis	5	0.210573	0.00100098	1	O08530
GO:0014070	response to organic cyclic compound	4	0.210573	0.00100286	5	E9Q401, O35245, P09242, P49817, Q8C5L6
GO:0051051	negative regulation of transport	5	0.210573	0.00100869	5	O35245, P49817, P51881, Q8C5L6, Q9Z0E6
GO:0010522	regulation of calcium ion transport into cytosol	8	0.213844	0.00103515	3	E9Q401, O35245, P49817
GO:0071310	cellular response to organic substance	4	0.233456	0.0011654	8	E9Q401, O35245, P05132, P08121, P09242, P49817, P51881, Q8C5L6
GO:0070887	cellular response to chemical stimulus	3	0.254657	0.00129691	9	E9Q401, O35245, P05132, P08121, P09242, P49817, P51881, Q8C5L6, Q91VS7
GO:0051128	regulation of cellular component organization	4	0.261651	0.00134572	13	P05132, P41731, P49817, P51881, P97445, Q61730, Q62011, Q6P5F9, Q8C5L6, Q8K1X4, Q9JM98, Q9Z0E6, Q9Z1T6
GO:0002474	antigen processing and presentation of peptide antigen via MHC class I	4	0.261894	0.00136018	2	P06339, Q9R233
GO:0071702	organic substance transport	4	0.27154	0.00147452	10	P48962, P51881, P97445, Q3TDN2, Q61334, Q61730, Q6P5F9, Q8R3N6, Q9JKV5, Q9WTR6
GO:0051223	regulation of protein transport	6	0.27154	0.00147614	6	P05132, Q61730, Q6P5F9, Q8BH24, Q8C5L6, Q9Z0E6
GO:0051592	response to calcium ion	5	0.27154	0.00147693	3	E9Q401, O35245, P49817
GO:0098911	regulation of ventricular cardiac muscle cell action potential	10	0.275455	0.0015141	2	E9Q401, P49817
GO:0010565	regulation of cellular ketone metabolic process	5	0.275455	0.00157345	3	P49817, P97445, Q91YX5
GO:0048585	negative regulation of response to stimulus	4	0.282429	0.00164474	9	O35245, P05132, P08121, P40240, P49817, P51881, Q8C5L6, Q8R3N6, Q9Z0E6
GO:0033157	regulation of intracellular protein transport	7	0.282429	0.00165196	4	P05132, Q6P5F9, Q8BH24, Q8C5L6
GO:0048878	chemical homeostasis	4	0.288671	0.00174545	7	O35245, P05132, P49817, P97445, Q8BH24, Q8C5L6, Q9JHF5
GO:0070972	protein localization to endoplasmic reticulum	6	0.288671	0.00178824	2	E9Q401, Q61334
GO:0090087	regulation of peptide transport	5	0.288671	0.00188711	6	P05132, Q61730, Q6P5F9, Q8BH24, Q8C5L6, Q9Z0E6
GO:0019725	cellular homeostasis	4	0.288671	0.00191633	6	O35245, P05132, P49817, P97445, Q8BH24, Q9JHF5
GO:0070201	regulation of establishment of protein localization	5	0.288671	0.00194589	6	P05132, Q61730, Q6P5F9, Q8BH24, Q8C5L6, Q9Z0E6
GO:2000466	negative regulation of glycogen (starch) synthase activity	6	0.288671	0.00200098	1	Q8C5L6
GO:0061441	renal artery morphogenesis	6	0.288671	0.00200098	1	O35245
GO:1905344	prostaglandin catabolic process	11	0.288671	0.00200098	1	Q9Z1Q2
GO:2001151	regulation of renal water transport	6	0.288671	0.00200098	1	Q8C5L6
GO:2001153	positive regulation of renal water transport	7	0.288671	0.00200098	1	Q8C5L6
GO:0003241	growth involved in heart morphogenesis	4	0.288671	0.00200098	1	O08530
GO:0033137	negative regulation of peptidyl-serine phosphorylation	10	0.288671	0.00202326	2	P49817, Q8C5L6
GO:0045428	regulation of nitric oxide biosynthetic process	7	0.288671	0.00202326	2	O35245, P49817
GO:0062012	regulation of small molecule metabolic process	4	0.294451	0.00207862	4	P49817, P97445, Q8C5L6, Q91YX5
GO:0051239	regulation of multicellular organismal process	3	0.298063	0.00211914	13	E9Q401, O08530, O35083, P05132, P08121, P40240, P49817, P97445, Q61730, Q8C5L6, Q8K1X4, Q8R3N6, Q9Z0E6
GO:0006650	glycerophospholipid metabolic process	6	0.314239	0.00226584	4	O35083, P97813, Q8C5L6, Q9Z1T6
GO:1902579	multi-organism localization	2	0.332932	0.00246778	2	P49817, Q8R3N6
GO:0044766	multi-organism transport	4	0.332932	0.00246778	2	P49817, Q8R3N6
GO:0048002	antigen processing and presentation of peptide antigen	3	0.332932	0.00246778	2	P06339, Q9R233
GO:0002026	regulation of the force of heart contraction	7	0.336245	0.00253471	2	E9Q401, P49817
GO:0043933	protein-containing complex subunit organization	3	0.336245	0.0025432	9	O35245, P08121, P49817, Q6ZQ38, Q8BH24, Q8BW94, Q9D0I8, Q9JHF5, Q9Z0E6
GO:0050776	regulation of immune response	4	0.337337	0.0025855	6	O55186, P08121, P49817, Q8K1X4, Q8R3N6, Q9Z0E6
GO:0030003	cellular cation homeostasis	7	0.337337	0.00259651	5	O35245, P49817, P97445, Q8BH24, Q9JHF5
GO:0071320	cellular response to cAMP	7	0.337337	0.00260249	2	O35245, Q8C5L6
GO:2001258	negative regulation of cation channel activity	9	0.342349	0.00267112	2	O35245, P49817
GO:0033500	carbohydrate homeostasis	5	0.342349	0.00273255	3	P05132, P97445, Q8C5L6
GO:0042593	glucose homeostasis	6	0.342349	0.00273255	3	P05132, P97445, Q8C5L6
GO:0071158	positive regulation of cell cycle arrest	7	0.342349	0.00288209	2	O35245, P05132
GO:0046825	regulation of protein export from nucleus	8	0.342349	0.00295411	2	P05132, Q6P5F9
GO:0051926	negative regulation of calcium ion transport	8	0.342349	0.00295411	2	O35245, Q8C5L6
GO:0006873	cellular ion homeostasis	6	0.342349	0.0029663	5	O35245, P49817, P97445, Q8BH24, Q9JHF5
GO:0035502	metanephric part of ureteric bud development	4	0.342349	0.003	1	O35245
GO:0010265	SCF complex assembly	5	0.342349	0.003	1	Q6ZQ38
GO:0055017	cardiac muscle tissue growth	3	0.342349	0.003	1	O08530
GO:0021679	cerebellar molecular layer development	3	0.342349	0.003	1	P97445
GO:0072194	kidney smooth muscle tissue development	6	0.342349	0.003	1	O35245
GO:0071462	cellular response to water stimulus	5	0.342349	0.003	1	O35245
GO:0021590	cerebellum maturation	4	0.342349	0.003	1	P97445
GO:0031335	regulation of sulfur amino acid metabolic process	7	0.342349	0.003	1	P97445
GO:2001187	positive regulation of CD8-positive, alpha-beta T cell activation	10	0.342349	0.003	1	Q8K1X4
GO:0072208	metanephric smooth muscle tissue development	7	0.342349	0.003	1	O35245
GO:0014056	regulation of acetylcholine secretion, neurotransmission	8	0.342349	0.003	1	P97445
GO:0071417	cellular response to organonitrogen compound	5	0.342349	0.00300367	4	E9Q401, O35245, P08121, Q8C5L6
GO:0034762	regulation of transmembrane transport	5	0.345032	0.00304461	5	E9Q401, O35245, P49817, P97445, Q8C5L6
GO:1903524	positive regulation of blood circulation	6	0.357786	0.00317519	2	E9Q401, P49817
GO:0071495	cellular response to endogenous stimulus	3	0.359928	0.00321941	5	E9Q401, O35245, P05132, P08121, Q8C5L6
GO:0015893	drug transport	4	0.359928	0.00323049	3	P48962, P51881, Q9WTR6
GO:0086004	regulation of cardiac muscle cell contraction	9	0.366535	0.00332676	2	E9Q401, P49817
GO:1905476	negative regulation of protein localization to membrane	7	0.381482	0.00348166	2	Q8C5L6, Q9Z0E6
GO:1903115	regulation of actin filament-based movement	5	0.38246	0.00356035	2	E9Q401, P49817
GO:0045184	establishment of protein localization	4	0.38246	0.00356423	7	E9Q401, Q3TDN2, Q61334, Q61730, Q6P5F9, Q8BGH4, Q9JKV5
GO:0021700	developmental maturation	2	0.38246	0.00358046	3	O08530, P05132, P97445
GO:0044087	regulation of cellular component biogenesis	3	0.38246	0.00363353	7	P05132, P49817, Q61730, Q8C5L6, Q8K1X4, Q9JM98, Q9Z1T6
GO:0042592	homeostatic process	3	0.38246	0.00367607	8	O35245, P05132, P49817, P97445, Q8BH24, Q8C5L6, Q8K1X4, Q9JHF5
GO:0001666	response to hypoxia	5	0.38246	0.00374691	3	E9Q401, P49817, Q8BH24
GO:0051641	cellular localization	2	0.38246	0.00381634	10	E9Q401, P41731, P97445, Q3TDN2, Q61334, Q6P5F9, Q8BGH4, Q8C5L6, Q8R3N6, Q9Z1T6
GO:0036293	response to decreased oxygen levels	4	0.38246	0.00388342	3	E9Q401, P49817, Q8BH24
GO:0010524	positive regulation of calcium ion transport into cytosol	12	0.38246	0.00396621	2	O35245, P49817
GO:0072075	metanephric mesenchyme development	6	0.38246	0.00399803	1	O35245
GO:0046645	positive regulation of gamma-delta T cell activation	9	0.38246	0.00399803	1	Q8K1X4
GO:1900085	negative regulation of peptidyl-tyrosine autophosphorylation	11	0.38246	0.00399803	1	P49817
GO:1903609	negative regulation of inward rectifier potassium channel activity	12	0.38246	0.00399803	1	P49817
GO:0021750	vestibular nucleus development	4	0.38246	0.00399803	1	P97445
GO:0051599	response to hydrostatic pressure	5	0.38246	0.00399803	1	O35245
GO:0033484	nitric oxide homeostasis	6	0.38246	0.00399803	1	P49817
GO:0016062	adaptation of rhodopsin mediated signaling	7	0.38246	0.00399803	1	Q9QYF1
GO:0045588	positive regulation of gamma-delta T cell differentiation	10	0.38246	0.00399803	1	Q8K1X4
GO:0045829	negative regulation of isotype switching	10	0.38246	0.00399803	1	Q8R3N6
GO:0098901	regulation of cardiac muscle cell action potential	5	0.38246	0.00404985	2	E9Q401, P49817
GO:1903426	regulation of reactive oxygen species biosynthetic process	6	0.38246	0.00404985	2	O35245, P49817
GO:1903827	regulation of cellular protein localization	5	0.384304	0.00408875	5	P05132, Q6P5F9, Q8BH24, Q8C5L6, Q9Z0E6
GO:0046902	regulation of mitochondrial membrane permeability	6	0.385565	0.00413431	2	P48962, P51881
GO:0010959	regulation of metal ion transport	6	0.385565	0.00415518	4	E9Q401, O35245, P49817, Q8C5L6
GO:1904427	positive regulation of calcium ion transmembrane transport	9	0.397162	0.00430566	2	E9Q401, O35245
GO:0065003	protein-containing complex assembly	4	0.420361	0.00464297	8	O35245, P49817, Q6ZQ38, Q8BH24, Q8BW94, Q9D0I8, Q9JHF5, Q9Z0E6
GO:0031623	receptor internalization	7	0.420361	0.00474825	2	P40240, P49817
GO:0055080	cation homeostasis	6	0.420361	0.00492632	5	O35245, P49817, P97445, Q8BH24, Q9JHF5
GO:0007204	positive regulation of cytosolic calcium ion concentration	11	0.420361	0.00496414	3	O35245, P49817, P97445
GO:0043269	regulation of ion transport	5	0.420361	0.00498243	5	E9Q401, O35245, P49817, P97445, Q8C5L6
GO:0042094	interleukin-2 biosynthetic process	7	0.420361	0.00499509	1	Q61730
GO:0072074	kidney mesenchyme development	5	0.420361	0.00499509	1	O35245
GO:0042222	interleukin-1 biosynthetic process	7	0.420361	0.00499509	1	P21812
GO:0031587	positive regulation of inositol 1,4,5-trisphosphate-sensitive calcium-release channel activity	14	0.420361	0.00499509	1	O35245
GO:0060414	aorta smooth muscle tissue morphogenesis	5	0.420361	0.00499509	1	P08121
GO:0050883	musculoskeletal movement, spinal reflex action	4	0.420361	0.00499509	1	P97445
GO:2000286	receptor internalization involved in canonical Wnt signaling pathway	8	0.420361	0.00499509	1	P49817
GO:0045869	negative regulation of single stranded viral RNA replication via double stranded DNA intermediate	9	0.420361	0.00499509	1	Q8C5L6
GO:0050720	interleukin-1 beta biosynthetic process	8	0.420361	0.00499509	1	P21812
GO:0051591	response to cAMP	6	0.420361	0.00502348	2	O35245, Q8C5L6
GO:0032413	negative regulation of ion transmembrane transporter activity	8	0.420361	0.00502348	2	O35245, P49817
GO:0090559	regulation of membrane permeability	3	0.420361	0.00502348	2	P48962, P51881
GO:0051649	establishment of localization in cell	3	0.42768	0.00513251	8	P41731, P97445, P97813, Q3TDN2, Q61334, Q6P5F9, Q8R3N6, Q9Z1T6
GO:0070482	response to oxygen levels	3	0.428307	0.00516696	3	E9Q401, P49817, Q8BH24
GO:0044092	negative regulation of molecular function	3	0.428686	0.00520942	7	O35245, P0DP60, P49817, Q3TDN2, Q6ZQ38, Q8C5L6, Q8K1X4
GO:0006820	anion transport	5	0.443346	0.00560959	5	P48962, P51881, P97445, Q99MR3, Q9WTR6
GO:0098771	inorganic ion homeostasis	6	0.443346	0.00560959	5	O35245, P49817, P97445, Q8BH24, Q9JHF5
GO:0065008	regulation of biological quality	2	0.443346	0.00583402	14	E9Q401, O08530, O35245, P05132, P40240, P48962, P49817, P51881, P97445, Q8BH24, Q8C5L6, Q8K1X4, Q9JHF5, Q9QYF1
GO:0046462	monoacylglycerol metabolic process	7	0.443346	0.00599117	1	Q9Z1Q2
GO:0043376	regulation of CD8-positive, alpha-beta T cell differentiation	10	0.443346	0.00599117	1	Q8K1X4
GO:0046643	regulation of gamma-delta T cell activation	8	0.443346	0.00599117	1	Q8K1X4
GO:0086029	Purkinje myocyte to ventricular cardiac muscle cell signaling	5	0.443346	0.00599117	1	E9Q401
GO:0086068	Purkinje myocyte to ventricular cardiac muscle cell communication	4	0.443346	0.00599117	1	E9Q401
GO:0032222	regulation of synaptic transmission, cholinergic	7	0.443346	0.00599117	1	P97445
GO:0070358	actin polymerization-dependent cell motility	4	0.443346	0.00599117	1	Q8K1X4
GO:1901844	regulation of cell communication by electrical coupling involved in cardiac conduction	8	0.443346	0.00599117	1	P49817
GO:0072017	distal tubule development	8	0.443346	0.00599117	1	O35245
GO:0045586	regulation of gamma-delta T cell differentiation	9	0.443346	0.00599117	1	Q8K1X4
GO:0038172	interleukin-33-mediated signaling pathway	7	0.443346	0.00599117	1	Q61730
GO:0045091	regulation of single stranded viral RNA replication via double stranded DNA intermediate	8	0.443346	0.00599117	1	Q8C5L6
GO:0015811	L-cystine transport	10	0.443346	0.00599117	1	Q9WTR6
GO:1903598	positive regulation of gap junction assembly	7	0.443346	0.00599117	1	P49817
GO:0072176	nephric duct development	6	0.443346	0.00599117	1	O35245
GO:0007039	protein catabolic process in the vacuole	7	0.443346	0.00599117	1	Q9JHF5
GO:0072177	mesonephric duct development	8	0.443346	0.00599117	1	O35245
GO:0071449	cellular response to lipid hydroperoxide	6	0.443346	0.00599117	1	Q91VS7
GO:0052651	monoacylglycerol catabolic process	8	0.443346	0.00599117	1	Q9Z1Q2
GO:0045719	negative regulation of glycogen biosynthetic process	10	0.443346	0.00599117	1	Q8C5L6
GO:0097050	type B pancreatic cell apoptotic process	6	0.443346	0.00599117	1	E9Q401
GO:0086098	angiotensin-activated signaling pathway involved in heart process	7	0.443346	0.00599117	1	P49817
GO:0098900	regulation of action potential	4	0.44927	0.00609387	2	E9Q401, P49817
GO:1904063	negative regulation of cation transmembrane transport	8	0.462652	0.00629871	2	O35245, P49817
GO:0032410	negative regulation of transporter activity	6	0.466803	0.00640231	2	O35245, P49817
GO:0009628	response to abiotic stimulus	2	0.476123	0.00683643	6	E9Q401, O35245, P05132, P08121, P49817, Q8BH24
GO:0043270	positive regulation of ion transport	6	0.476123	0.00692101	3	E9Q401, O35245, P49817
GO:1901264	carbohydrate derivative transport	5	0.476123	0.00693189	2	P48962, P51881
GO:0060100	positive regulation of phagocytosis, engulfment	9	0.476123	0.00698627	1	Q8K1X4
GO:0060024	rhythmic synaptic transmission	7	0.476123	0.00698627	1	P97445
GO:0006982	response to lipid hydroperoxide	5	0.476123	0.00698627	1	Q91VS7
GO:0036465	synaptic vesicle recycling	4	0.476123	0.00698627	1	P97813
GO:0072021	ascending thin limb development	8	0.476123	0.00698627	1	O35245
GO:0003220	left ventricular cardiac muscle tissue morphogenesis	7	0.476123	0.00698627	1	E9Q401
GO:2000002	negative regulation of DNA damage checkpoint	8	0.476123	0.00698627	1	Q8R3N6
GO:0072584	caveolin-mediated endocytosis	6	0.476123	0.00698627	1	P49817
GO:0072218	metanephric ascending thin limb development	9	0.476123	0.00698627	1	O35245
GO:1901979	regulation of inward rectifier potassium channel activity	10	0.476123	0.00698627	1	P49817
GO:0070973	protein localization to endoplasmic reticulum exit site	7	0.476123	0.00698627	1	Q61334
GO:1904145	negative regulation of meiotic cell cycle process involved in oocyte maturation	10	0.476123	0.00698627	1	P05132
GO:1905155	positive regulation of membrane invagination	6	0.476123	0.00698627	1	Q8K1X4
GO:1901019	regulation of calcium ion transmembrane transporter activity	9	0.480614	0.00714911	2	E9Q401, O35245
GO:0032414	positive regulation of ion transmembrane transporter activity	8	0.485369	0.00725888	2	E9Q401, O35245
GO:0032412	regulation of ion transmembrane transporter activity	7	0.485369	0.00726879	3	E9Q401, O35245, P49817
GO:0071156	regulation of cell cycle arrest	6	0.490436	0.00736941	2	O35245, P05132
GO:0032970	regulation of actin filament-based process	4	0.511479	0.00789261	4	E9Q401, P49817, Q8C5L6, Q8K1X4
GO:0046907	intracellular transport	4	0.511479	0.00793536	7	P41731, P97445, Q3TDN2, Q61334, Q6P5F9, Q8R3N6, Q9Z1T6
GO:0086019	cell-cell signaling involved in cardiac conduction	4	0.511479	0.00798039	1	E9Q401
GO:1901896	positive regulation of calcium-transporting ATPase activity	11	0.511479	0.00798039	1	E9Q401
GO:0002638	negative regulation of immunoglobulin production	7	0.511479	0.00798039	1	Q8R3N6
GO:1903596	regulation of gap junction assembly	6	0.511479	0.00798039	1	P49817
GO:1901977	negative regulation of cell cycle checkpoint	6	0.511479	0.00798039	1	Q8R3N6
GO:0030644	cellular chloride ion homeostasis	9	0.511479	0.00798039	1	P97445
GO:0060056	mammary gland involution	3	0.511479	0.00798039	1	P49817
GO:0022898	regulation of transmembrane transporter activity	6	0.511479	0.00799508	3	E9Q401, O35245, P49817
GO:0048646	anatomical structure formation involved in morphogenesis	2	0.529652	0.00835402	5	O08530, P05132, P40240, P49817, Q9Z1T6
GO:0048583	regulation of response to stimulus	3	0.529652	0.00840873	15	O35245, O55186, P05132, P08121, P0DP60, P40240, P41731, P49817, P51881, P97445, Q8C5L6, Q8K1X4, Q8R3N6, Q9QYF1, Q9Z0E6
GO:0034766	negative regulation of ion transmembrane transport	7	0.529652	0.00851638	2	O35245, P49817
GO:0006644	phospholipid metabolic process	5	0.529652	0.0086768	4	O35083, P97813, Q8C5L6, Q9Z1T6
GO:1900046	regulation of hemostasis	4	0.529652	0.00875479	2	P40240, P49817
GO:0030193	regulation of blood coagulation	7	0.529652	0.00875479	2	P40240, P49817
GO:0051270	regulation of cellular component movement	4	0.529652	0.00877681	6	E9Q401, P08121, P49817, Q62011, Q8K1X4, Q9CZX0
GO:0051480	regulation of cytosolic calcium ion concentration	10	0.529652	0.00881924	3	O35245, P49817, P97445
GO:0071695	anatomical structure maturation	3	0.529652	0.00887511	2	O08530, P97445
GO:0000056	ribosomal small subunit export from nucleus	13	0.529652	0.00897354	1	Q6P5F9
GO:0098904	regulation of AV node cell action potential	8	0.529652	0.00897354	1	E9Q401
GO:0031585	regulation of inositol 1,4,5-trisphosphate-sensitive calcium-release channel activity	10	0.529652	0.00897354	1	O35245
GO:0090315	negative regulation of protein targeting to membrane	10	0.529652	0.00897354	1	Q8C5L6
GO:0000101	sulfur amino acid transport	9	0.529652	0.00897354	1	Q9WTR6
GO:0072284	metanephric S-shaped body morphogenesis	4	0.529652	0.00897354	1	O35245
GO:2000465	regulation of glycogen (starch) synthase activity	5	0.529652	0.00897354	1	Q8C5L6
GO:0070836	caveola assembly	7	0.529652	0.00897354	1	P49817
GO:0060099	regulation of phagocytosis, engulfment	8	0.529652	0.00897354	1	Q8K1X4
GO:1905153	regulation of membrane invagination	5	0.529652	0.00897354	1	Q8K1X4
GO:0050878	regulation of body fluid levels	3	0.539193	0.00916237	3	P40240, P49817, Q8C5L6
GO:0050801	ion homeostasis	5	0.541207	0.00925117	5	O35245, P49817, P97445, Q8BH24, Q9JHF5
GO:0050818	regulation of coagulation	4	0.550647	0.00948783	2	P40240, P49817
GO:0010038	response to metal ion	4	0.550647	0.00957248	3	E9Q401, O35245, P49817
GO:0010927	cellular component assembly involved in morphogenesis	4	0.550647	0.00961259	2	P40240, Q9Z1T6
GO:0070613	regulation of protein processing	7	0.550647	0.00961259	2	O55186, P05132
GO:0034765	regulation of ion transmembrane transport	6	0.550647	0.00966757	4	E9Q401, O35245, P49817, P97445
GO:0032409	regulation of transporter activity	3	0.550647	0.00969159	3	E9Q401, O35245, P49817
GO:0035637	multicellular organismal signaling	2	0.550647	0.00986429	2	P49817, P97445
GO:1901894	regulation of calcium-transporting ATPase activity	10	0.550647	0.00996571	1	E9Q401
GO:0033280	response to vitamin D	7	0.550647	0.00996571	1	P09242
GO:0048550	negative regulation of pinocytosis	8	0.550647	0.00996571	1	P49817
GO:0009415	response to water	4	0.550647	0.00996571	1	O35245
GO:0033483	gas homeostasis	5	0.550647	0.00996571	1	P49817
GO:0060355	positive regulation of cell adhesion molecule production	5	0.550647	0.00996571	1	P49817
GO:0032880	regulation of protein localization	4	0.550647	0.00999561	6	P05132, Q61730, Q6P5F9, Q8BH24, Q8C5L6, Q9Z0E6
GO:0003143	embryonic heart tube morphogenesis	6	0.55436	0.0101189	2	E9Q401, O35245
GO:1903317	regulation of protein maturation	6	0.55436	0.0101189	2	O55186, P05132
GO:0032411	positive regulation of transporter activity	6	0.572421	0.0105063	2	E9Q401, O35245
GO:0030100	regulation of endocytosis	6	0.573213	0.0105498	3	P41731, P49817, Q8K1X4
GO:0055117	regulation of cardiac muscle contraction	8	0.576386	0.0107682	2	E9Q401, P49817
GO:0072234	metanephric nephron tubule development	8	0.576386	0.0109569	1	O35245
GO:0030913	paranodal junction assembly	6	0.576386	0.0109569	1	P40240
GO:0072050	S-shaped body morphogenesis	3	0.576386	0.0109569	1	O35245
GO:1900041	negative regulation of interleukin-2 secretion	10	0.576386	0.0109569	1	Q9Z0E6
GO:0070874	negative regulation of glycogen metabolic process	9	0.576386	0.0109569	1	Q8C5L6
GO:0072243	metanephric nephron epithelium development	7	0.576386	0.0109569	1	O35245
GO:0014051	gamma-aminobutyric acid secretion	10	0.576386	0.0109569	1	P97445
GO:0072170	metanephric tubule development	7	0.576386	0.0109569	1	O35245
GO:0023052	signaling	1	0.596811	0.0113753	4	E9Q401, P0DP60, P49817, P97445
GO:0051453	regulation of intracellular pH	10	0.598384	0.0114354	2	Q8BH24, Q9JHF5
GO:0019882	antigen processing and presentation	2	0.603601	0.011571	2	P06339, Q9R233
GO:0015711	organic anion transport	6	0.603601	0.011596	4	P48962, P51881, P97445, Q9WTR6
GO:0051279	regulation of release of sequestered calcium ion into cytosol	9	0.607801	0.0117073	2	E9Q401, O35245
GO:0055064	chloride ion homeostasis	8	0.609089	0.0119471	1	P97445
GO:0060353	regulation of cell adhesion molecule production	4	0.609089	0.0119471	1	P49817
GO:0072207	metanephric epithelium development	6	0.609089	0.0119471	1	O35245
GO:0071313	cellular response to caffeine	7	0.609089	0.0119471	1	E9Q401
GO:0070863	positive regulation of protein exit from endoplasmic reticulum	9	0.609089	0.0119471	1	Q8BH24
GO:0046683	response to organophosphorus	4	0.616342	0.0121205	2	O35245, Q8C5L6
GO:0007006	mitochondrial membrane organization	5	0.62881	0.0123995	2	P48962, P51881
GO:0051899	membrane depolarization	4	0.62881	0.01254	2	P49817, P97445
GO:0050848	regulation of calcium-mediated signaling	7	0.62881	0.01254	2	O35245, Q9Z0E6
GO:0019217	regulation of fatty acid metabolic process	6	0.62881	0.01254	2	P49817, Q91YX5
GO:0030641	regulation of cellular pH	9	0.62881	0.01254	2	Q8BH24, Q9JHF5
GO:1901621	negative regulation of smoothened signaling pathway involved in dorsal/ventral neural tube patterning	8	0.62881	0.0129364	1	P05132
GO:0072602	interleukin-4 secretion	10	0.62881	0.0129364	1	Q61730
GO:1901029	negative regulation of mitochondrial outer membrane permeabilization involved in apoptotic signaling pathway	9	0.62881	0.0129364	1	P51881
GO:0086103	G protein-coupled receptor signaling pathway involved in heart process	6	0.62881	0.0129364	1	P49817
GO:0071910	determination of liver left/right asymmetry	6	0.62881	0.0129364	1	O35245
GO:0032700	negative regulation of interleukin-17 production	6	0.62881	0.0129364	1	Q8K1X4
GO:0010649	regulation of cell communication by electrical coupling	5	0.62881	0.0129364	1	P49817
GO:0051001	negative regulation of nitric-oxide synthase activity	7	0.62881	0.0129364	1	P49817
GO:0051241	negative regulation of multicellular organismal process	4	0.628903	0.01297	6	P05132, P08121, P40240, Q8K1X4, Q8R3N6, Q9Z0E6
GO:0016192	vesicle-mediated transport	4	0.645219	0.0134895	6	P40240, P49817, P97445, Q61334, Q8BH24, Q9Z1T6
GO:0044854	plasma membrane raft assembly	6	0.645219	0.0139247	1	P49817
GO:0044857	plasma membrane raft organization	5	0.645219	0.0139247	1	P49817
GO:0098903	regulation of membrane repolarization during action potential	8	0.645219	0.0139247	1	P49817
GO:1904406	negative regulation of nitric oxide metabolic process	7	0.645219	0.0139247	1	P49817
GO:0035509	negative regulation of myosin-light-chain-phosphatase activity	11	0.645219	0.0139247	1	Q8K1X4
GO:0086065	cell communication involved in cardiac conduction	3	0.645219	0.0139247	1	E9Q401
GO:0001955	blood vessel maturation	4	0.645219	0.0139247	1	O08530
GO:0051280	negative regulation of release of sequestered calcium ion into cytosol	10	0.645219	0.0139247	1	O35245
GO:2001046	positive regulation of integrin-mediated signaling pathway	7	0.645219	0.0139247	1	P41731
GO:1902857	positive regulation of non-motile cilium assembly	10	0.645219	0.0139247	1	Q9JM98
GO:0045019	negative regulation of nitric oxide biosynthetic process	8	0.645219	0.0139247	1	P49817
GO:0034769	basement membrane disassembly	6	0.645219	0.0139247	1	P21812
GO:0060315	negative regulation of ryanodine-sensitive calcium-release channel activity	11	0.645219	0.0139247	1	O35245
GO:0035810	positive regulation of urine volume	5	0.645219	0.0139247	1	Q8C5L6
GO:0006405	RNA export from nucleus	8	0.665529	0.0144301	2	Q6P5F9, Q8R3N6
GO:0010721	negative regulation of cell development	6	0.676737	0.0148704	3	P05132, P08121, Q9Z0E6
GO:0098907	regulation of SA node cell action potential	8	0.676737	0.014912	1	E9Q401
GO:0071415	cellular response to purine-containing compound	6	0.676737	0.014912	1	E9Q401
GO:0042762	regulation of sulfur metabolic process	5	0.676737	0.014912	1	P97445
GO:0033365	protein localization to organelle	5	0.679114	0.0150329	4	E9Q401, Q61334, Q6P5F9, Q9Z1T6
GO:0051716	cellular response to stimulus	2	0.679114	0.0150785	11	E9Q401, O35245, P05132, P08121, P09242, P40240, P49817, P51881, Q3TDN2, Q8C5L6, Q91VS7
GO:0046822	regulation of nucleocytoplasmic transport	6	0.685252	0.0153415	2	P05132, Q6P5F9
GO:1901888	regulation of cell junction assembly	5	0.685252	0.0153415	2	P05132, P49817
GO:0043112	receptor metabolic process	5	0.685252	0.0153415	2	P40240, P49817
GO:0051260	protein homooligomerization	6	0.690361	0.0154907	3	O35245, P49817, Q9Z0E6
GO:0035305	negative regulation of dephosphorylation	8	0.697556	0.0158062	2	Q8C5L6, Q8K1X4
GO:1901620	regulation of smoothened signaling pathway involved in dorsal/ventral neural tube patterning	7	0.697556	0.0158983	1	P05132
GO:1900084	regulation of peptidyl-tyrosine autophosphorylation	10	0.697556	0.0158983	1	P49817
GO:1900194	negative regulation of oocyte maturation	9	0.697556	0.0158983	1	P05132
GO:0036270	response to diuretic	4	0.697556	0.0158983	1	E9Q401
GO:0031000	response to caffeine	6	0.697556	0.0158983	1	E9Q401
GO:0044419	interspecies interaction between organisms	2	0.702448	0.0160452	3	P49817, Q8C5L6, Q8R3N6
GO:0006639	acylglycerol metabolic process	6	0.704142	0.0161194	2	P49817, Q9Z1Q2
GO:0050865	regulation of cell activation	4	0.704389	0.0161606	4	P40240, P49817, Q8K1X4, Q8R3N6
GO:0032675	regulation of interleukin-6 production	5	0.706187	0.0164353	2	Q61730, Q8K1X4
GO:0060415	muscle tissue morphogenesis	4	0.706187	0.0164353	2	E9Q401, P08121
GO:0006638	neutral lipid metabolic process	5	0.706187	0.0164353	2	P49817, Q9Z1Q2
GO:0007160	cell-matrix adhesion	4	0.706187	0.0167538	2	P08121, P41731
GO:0002027	regulation of heart rate	7	0.706187	0.0167538	2	E9Q401, P49817
GO:0055085	transmembrane transport	4	0.706187	0.016787	7	O35245, P48962, P51881, P97445, Q99MR3, Q9JHF5, Q9WTR6
GO:0007342	fusion of sperm to egg plasma membrane involved in single fertilization	6	0.706187	0.0168837	1	P40240
GO:0000055	ribosomal large subunit export from nucleus	13	0.706187	0.0168837	1	Q6P5F9
GO:0031295	T cell costimulation	9	0.706187	0.0168837	1	P49817
GO:0042994	cytoplasmic sequestering of transcription factor	12	0.706187	0.0168837	1	O35245
GO:0019885	antigen processing and presentation of endogenous peptide antigen via MHC class I	5	0.706187	0.0168837	1	Q9R233
GO:0002483	antigen processing and presentation of endogenous peptide antigen	4	0.706187	0.0168837	1	Q9R233
GO:0019065	receptor-mediated endocytosis of virus by host cell	7	0.706187	0.0168837	1	P49817
GO:0048870	cell motility	3	0.709089	0.0170193	5	O08530, P41731, P97813, Q8K1X4, Q9CZX0
GO:0006885	regulation of pH	8	0.709915	0.0170749	2	Q8BH24, Q9JHF5
GO:0030004	cellular monovalent inorganic cation homeostasis	8	0.711566	0.0173987	2	Q8BH24, Q9JHF5
GO:1904064	positive regulation of cation transmembrane transport	8	0.711566	0.0173987	2	E9Q401, O35245
GO:0022407	regulation of cell-cell adhesion	4	0.711566	0.0174383	3	P40240, P49817, Q8K1X4
GO:0032288	myelin assembly	5	0.711566	0.0178681	1	Q9Z1T6
GO:0031294	lymphocyte costimulation	8	0.711566	0.0178681	1	P49817
GO:0035507	regulation of myosin-light-chain-phosphatase activity	10	0.711566	0.0178681	1	Q8K1X4
GO:0043485	endosome to pigment granule transport	5	0.711566	0.0178681	1	P41731
[truncated: 330 more rows]

## Sheet: UAOS-Na vs EAE  MF
GO.ID	GO.Name	Level	FDR	P.Value	Nr.Test	IDs
[truncated: 129 more rows]

[truncated: 1 more sheets: UAOS-Na vs EAE CC]
