# Supplementary material for: Ursolic acid derivative UAOS-Na treats experimental autoimmune encephalomyelitis by immunoregulation and protecting myelin
Source: Front Neurol. 2023 Nov 30;14:1269862. doi: 10.3389/fneur.2023.1269862 (PMC10723162; doi:10.3389/fneur.2023.1269862)
Supplement: Supplementary file 3 [file Table_3.XLSX]

## Sheet: EAE vs Normal
Pathway.Description	Pathway.ID	tier1	tier1.short	tier2	tier2.short	Input.number	P.Value	Corrected.P.Value	Matching.ID	Colored.Hyperlink
Antigen processing and presentation	mmu04612	Organismal Systems	E	Immune system	EA	12	7.24295e-10	1.3327e-07	P04441|P97372|P10605|Q9R233|Q8HWB2|O70370|P01921|P01872|P01887|P01910|P14429|P01901	http://www.genome.jp/kegg-bin/show_pathway?mmu04612/mmu:14961%09,red/mmu:14960%09,red/mmu:13040%09,red/mmu:12010%09,red/mmu:16149%09,red/mmu:15018%09,red/mmu:21356%09,red/mmu:621823%09,red/mmu:14972%09,red/mmu:13030%09,red/mmu:14999%09,red/mmu:15015%09,red/
Phagosome	mmu04145	Cellular Processes	D	Transport and catabolism	DA	17	1.02395e-08	8.10718e-07	O54890|Q8HWB2|P08101|Q6PF93|Q64449|P01901|P11835|O70370|P01921|P26151|P01872|P05555|Q9Z1T6|P01910|P14429|Q9JHF5|Q922F4	http://www.genome.jp/kegg-bin/show_pathway?mmu04145/mmu:14961%09,red/mmu:14130%09,red/mmu:18711%09,red/mmu:14960%09,red/mmu:13040%09,red/mmu:27060%09,red/mmu:17534%09,red/mmu:16416%09,red/mmu:14129%09,red/mmu:15018%09,red/mmu:225326%09,red/mmu:14972%09,red/mmu:14999%09,red/mmu:67951%09,red/mmu:16414%09,red/mmu:16409%09,red/mmu:15015%09,red/
Pertussis	mmu05133	Human Diseases	F	Infectious diseases: Bacterial	FH	10	1.32182e-08	8.10718e-07	Q02105|P25799|P97290|P98086|P01029|Q9EPB4|P05555|P14106|P11835|P29452	http://www.genome.jp/kegg-bin/show_pathway?mmu05133/mmu:12262%09,red/mmu:12260%09,red/mmu:12259%09,red/mmu:66824%09,red/mmu:16414%09,red/mmu:12258%09,red/mmu:16409%09,red/mmu:12268%09,red/mmu:12362%09,red/mmu:18033%09,red/
Lysosome	mmu04142	Cellular Processes	D	Transport and catabolism	DA	12	2.15535e-08	9.91463e-07	P31996|P18242|P10605|P97821|Q9WUU7|P41731|P49935|O70370|P29416|P20060|P16675|Q9JHF5	http://www.genome.jp/kegg-bin/show_pathway?mmu04142/mmu:13040%09,red/mmu:15212%09,red/mmu:27060%09,red/mmu:64138%09,red/mmu:13036%09,red/mmu:12512%09,red/mmu:13030%09,red/mmu:13032%09,red/mmu:13033%09,red/mmu:15211%09,red/mmu:19025%09,red/mmu:12514%09,red/
Complement and coagulation cascades	mmu04610	Organismal Systems	E	Immune system	EA	10	3.53439e-08	1.30065e-06	Q02105|P97290|P98086|Q8VCM7|P01029|P05555|Q8K0E8|P14106|P11835|Q00898	http://www.genome.jp/kegg-bin/show_pathway?mmu04610/mmu:12262%09,red/mmu:12260%09,red/mmu:12259%09,red/mmu:20704%09,red/mmu:16414%09,red/mmu:99571%09,red/mmu:12258%09,red/mmu:16409%09,red/mmu:110135%09,red/mmu:12268%09,red/
Systemic lupus erythematosus	mmu05322	Human Diseases	F	Immune diseases	FC	13	7.31412e-08	2.243e-06	Q02105|Q8CGP7|P98086|P84228|P01029|P10854|Q64524|P01921|P14106|P26151|P01872|P01910|Q64522	http://www.genome.jp/kegg-bin/show_pathway?mmu05322/mmu:14961%09,red/mmu:319169%09,red/mmu:14960%09,red/mmu:12262%09,red/mmu:97114%09,red/mmu:12260%09,red/mmu:12259%09,red/mmu:14129%09,red/mmu:14999%09,red/mmu:319186%09,red/mmu:621893%09,red/mmu:12268%09,red/mmu:319190%09,red/
Tuberculosis	mmu05152	Human Diseases	F	Infectious diseases: Bacterial	FH	16	1.43306e-07	3.58532e-06	P04441|P18242|P08101|P25799|Q6PF93|Q64449|P42225|O70370|P01921|P26151|P01872|P11835|P04202|P01910|Q9JHF5|P05555	http://www.genome.jp/kegg-bin/show_pathway?mmu05152/mmu:14961%09,red/mmu:14130%09,red/mmu:21803%09,red/mmu:14960%09,red/mmu:13040%09,red/mmu:27060%09,red/mmu:17534%09,red/mmu:16149%09,red/mmu:14129%09,red/mmu:20846%09,red/mmu:225326%09,red/mmu:14999%09,red/mmu:13033%09,red/mmu:16414%09,red/mmu:16409%09,red/mmu:18033%09,red/
Staphylococcus aureus infection	mmu05150	Human Diseases	F	Infectious diseases: Bacterial	FH	12	1.55883e-07	3.58532e-06	Q02105|P08101|P98086|Q8VCM7|P01029|P05555|P01921|P14106|P26151|P01872|P11835|P01910	http://www.genome.jp/kegg-bin/show_pathway?mmu05150/mmu:14961%09,red/mmu:14130%09,red/mmu:14960%09,red/mmu:12262%09,red/mmu:12260%09,red/mmu:12259%09,red/mmu:14129%09,red/mmu:14999%09,red/mmu:16414%09,red/mmu:99571%09,red/mmu:16409%09,red/mmu:12268%09,red/
Leishmaniasis	mmu05140	Human Diseases	F	Infectious diseases: Parasitic	FJ	11	2.64016e-06	5.39766e-05	P25799|P28667|P29351|P42225|P05555|P01921|P26151|P01872|P11835|P04202|P01910	http://www.genome.jp/kegg-bin/show_pathway?mmu05140/mmu:14961%09,red/mmu:21803%09,red/mmu:14960%09,red/mmu:14129%09,red/mmu:20846%09,red/mmu:15170%09,red/mmu:14999%09,red/mmu:17357%09,red/mmu:16414%09,red/mmu:16409%09,red/mmu:18033%09,red/
Legionellosis	mmu05134	Human Diseases	F	Infectious diseases: Bacterial	FH	6	2.26536e-05	0.000416826	P25799|P10126|Q9EPB4|P05555|P11835|P29452	http://www.genome.jp/kegg-bin/show_pathway?mmu05134/mmu:66824%09,red/mmu:13627%09,red/mmu:16414%09,red/mmu:16409%09,red/mmu:12362%09,red/mmu:18033%09,red/
Graft-versus-host disease	mmu05332	Human Diseases	F	Immune diseases	FC	6	5.85439e-05	0.00096705	Q8HWB2|P01921|P01872|P01910|P14429|P01901	http://www.genome.jp/kegg-bin/show_pathway?mmu05332/mmu:14961%09,red/mmu:14960%09,red/mmu:15018%09,red/mmu:14972%09,red/mmu:14999%09,red/mmu:15015%09,red/
Inflammatory bowel disease (IBD)	mmu05321	Human Diseases	F	Immune diseases	FC	6	6.74859e-05	0.00096705	P25799|P42225|P01921|P01872|P04202|P01910	http://www.genome.jp/kegg-bin/show_pathway?mmu05321/mmu:14961%09,red/mmu:21803%09,red/mmu:14960%09,red/mmu:20846%09,red/mmu:14999%09,red/mmu:18033%09,red/
Herpes simplex infection	mmu05168					11	6.83242e-05	0.00096705	P04441|Q6Q899|P25799|Q8HWB2|Q64282|P42225|P01921|P01872|P01910|P14429|P01901	http://www.genome.jp/kegg-bin/show_pathway?mmu05168/mmu:14961%09,red/mmu:14960%09,red/mmu:16149%09,red/mmu:20846%09,red/mmu:15018%09,red/mmu:14972%09,red/mmu:14999%09,red/mmu:230073%09,red/mmu:15957%09,red/mmu:18033%09,red/mmu:15015%09,red/
Type I diabetes mellitus	mmu04940	Human Diseases	F	Endocrine and metabolic diseases	FG	6	0.000107707	0.00141558	Q8HWB2|P01921|P01872|P01910|P14429|P01901	http://www.genome.jp/kegg-bin/show_pathway?mmu04940/mmu:14961%09,red/mmu:14960%09,red/mmu:15018%09,red/mmu:14972%09,red/mmu:14999%09,red/mmu:15015%09,red/
Toxoplasmosis	mmu05145	Human Diseases	F	Infectious diseases: Parasitic	FJ	8	0.000140097	0.00171853	P25799|Q60766|P42225|P01921|P01872|Q9DCE9|P04202|P01910	http://www.genome.jp/kegg-bin/show_pathway?mmu05145/mmu:14961%09,red/mmu:21803%09,red/mmu:16145%09,red/mmu:14960%09,red/mmu:15944%09,red/mmu:20846%09,red/mmu:14999%09,red/mmu:18033%09,red/
Cell adhesion molecules (CAMs)	mmu04514	Environmental Information Processing	C	Signaling molecules and interaction	CC	9	0.000163603	0.00188144	Q8HWB2|P05555|P01921|P01872|Q64314|P11835|P01910|P14429|P01901	http://www.genome.jp/kegg-bin/show_pathway?mmu04514/mmu:14961%09,red/mmu:14960%09,red/mmu:15018%09,red/mmu:14972%09,red/mmu:14999%09,red/mmu:16414%09,red/mmu:16409%09,red/mmu:12490%09,red/mmu:15015%09,red/
Influenza A	mmu05164	Human Diseases	F	Infectious diseases: Viral	FI	9	0.000211694	0.00229128	Q6Q899|Q9QZV9|P25799|P42225|Q9EPB4|P01921|P01872|P01910|P29452	http://www.genome.jp/kegg-bin/show_pathway?mmu05164/mmu:14961%09,red/mmu:14960%09,red/mmu:66824%09,red/mmu:20846%09,red/mmu:56488%09,red/mmu:14999%09,red/mmu:230073%09,red/mmu:12362%09,red/mmu:18033%09,red/
Regulation of actin cytoskeleton	mmu04810	Cellular Processes	D	Cell motility	DE	10	0.000402337	0.00411278	O54890|Q8VDD5|Q3UQ44|P26040|P26041|Q9WV32|P05555|P11835|Q9Z1T6|Q9JKF1	http://www.genome.jp/kegg-bin/show_pathway?mmu04810/mmu:18711%09,red/mmu:16416%09,red/mmu:544963%09,red/mmu:17698%09,red/mmu:11867%09,red/mmu:16414%09,red/mmu:29875%09,red/mmu:17886%09,red/mmu:16409%09,red/mmu:22350%09,red/
Apoptosis	mmu04210	Cellular Processes	D	Cell growth and death	DB	7	0.00135871	0.0128219	P18242|P10605|P97821|P25799|Q9WUU7|P49935|O70370	http://www.genome.jp/kegg-bin/show_pathway?mmu04210/mmu:13040%09,red/mmu:64138%09,red/mmu:13036%09,red/mmu:13030%09,red/mmu:13032%09,red/mmu:13033%09,red/mmu:18033%09,red/
Proteasome	mmu03050	Genetic Information Processing	B	Folding, sorting and degradation	BC	4	0.00139368	0.0128219	O35955|P97372|P28076|P28063	http://www.genome.jp/kegg-bin/show_pathway?mmu03050/mmu:16913%09,red/mmu:19171%09,red/mmu:621823%09,red/mmu:16912%09,red/
Salmonella infection	mmu05132	Human Diseases	F	Infectious diseases: Bacterial	FH	5	0.00197524	0.0173068	Q8BTM8|Q9EPB4|Q9WV32|P29452|P25799	http://www.genome.jp/kegg-bin/show_pathway?mmu05132/mmu:66824%09,red/mmu:11867%09,red/mmu:192176%09,red/mmu:12362%09,red/mmu:18033%09,red/
Platelet activation	mmu04611	Organismal Systems	E	Immune system	EA	6	0.00228232	0.0190885	O54890|P25911|Q8VCM7|Q8K0E8|Q8K1B8|P47713	http://www.genome.jp/kegg-bin/show_pathway?mmu04611/mmu:16416%09,red/mmu:17096%09,red/mmu:99571%09,red/mmu:108101%09,red/mmu:110135%09,red/mmu:18783%09,red/
Cytosolic DNA-sensing pathway	mmu04623	Organismal Systems	E	Immune system	EA	4	0.00255072	0.0204058	Q9EPB4|Q6Q899|P29452|P25799	http://www.genome.jp/kegg-bin/show_pathway?mmu04623/mmu:66824%09,red/mmu:230073%09,red/mmu:12362%09,red/mmu:18033%09,red/
Osteoclast differentiation	mmu04380	Organismal Systems	E	Development	EH	6	0.00397915	0.0296031	O54890|P25799|P08101|P42225|P26151|P04202	http://www.genome.jp/kegg-bin/show_pathway?mmu04380/mmu:14130%09,red/mmu:21803%09,red/mmu:16416%09,red/mmu:14129%09,red/mmu:20846%09,red/mmu:18033%09,red/
Proteoglycans in cancer	mmu05205	Human Diseases	F	Cancers: Overview	FA	8	0.00402216	0.0296031	O54890|P29351|P26041|P41731|Q8BTM8|P04202|P26040|Q9JKF1	http://www.genome.jp/kegg-bin/show_pathway?mmu05205/mmu:21803%09,red/mmu:16416%09,red/mmu:12512%09,red/mmu:17698%09,red/mmu:15170%09,red/mmu:29875%09,red/mmu:192176%09,red/mmu:22350%09,red/
Prion diseases	mmu05020	Human Diseases	F	Neurodegenerative diseases	FD	3	0.0047149	0.033367	P98086|Q02105|P14106	http://www.genome.jp/kegg-bin/show_pathway?mmu05020/mmu:12262%09,red/mmu:12260%09,red/mmu:12259%09,red/
Viral myocarditis	mmu05416	Human Diseases	F	Cardiovascular diseases	FF	7	0.00506448	0.0340396	Q8HWB2|P01921|P01872|P11835|P01910|P14429|P01901	http://www.genome.jp/kegg-bin/show_pathway?mmu05416/mmu:14961%09,red/mmu:14960%09,red/mmu:15018%09,red/mmu:14972%09,red/mmu:14999%09,red/mmu:16414%09,red/mmu:15015%09,red/
Glycosphingolipid biosynthesis - globo series	mmu00603					2	0.00517994	0.0340396	P20060|P29416	http://www.genome.jp/kegg-bin/show_pathway?mmu00603/mmu:15212%09,red/mmu:15211%09,red/
Glutathione metabolism	mmu00480	Metabolism	A	Metabolism of other amino acids	AG	4	0.00578968	0.0367345	P11352|P97449|Q9Z2A9|Q91VS7	http://www.genome.jp/kegg-bin/show_pathway?mmu00480/mmu:23887%09,red/mmu:14775%09,red/mmu:56615%09,red/mmu:16790%09,red/
Chagas disease (American trypanosomiasis)	mmu05142	Human Diseases	F	Infectious diseases: Parasitic	FJ	5	0.00599334	0.0367591	P98086|P04202|Q02105|P14106|P25799	http://www.genome.jp/kegg-bin/show_pathway?mmu05142/mmu:21803%09,red/mmu:12262%09,red/mmu:12260%09,red/mmu:12259%09,red/mmu:18033%09,red/
Allograft rejection	mmu05330	Human Diseases	F	Immune diseases	FC	6	0.00623249	0.0369928	Q8HWB2|P01921|P01872|P01910|P14429|P01901	http://www.genome.jp/kegg-bin/show_pathway?mmu05330/mmu:14961%09,red/mmu:14960%09,red/mmu:15018%09,red/mmu:14972%09,red/mmu:14999%09,red/mmu:15015%09,red/
HTLV-I infection	mmu05166					9	0.00720837	0.0414481	Q8HWB2|P25799|P01921|P01872|P11835|P04202|P01910|P14429|P01901	http://www.genome.jp/kegg-bin/show_pathway?mmu05166/mmu:14961%09,red/mmu:21803%09,red/mmu:14960%09,red/mmu:15018%09,red/mmu:14972%09,red/mmu:14999%09,red/mmu:16414%09,red/mmu:18033%09,red/mmu:15015%09,red/
Autoimmune thyroid disease	mmu05320	Human Diseases	F	Immune diseases	FC	6	0.00869101	0.0484589	Q8HWB2|P01921|P01872|P01910|P14429|P01901	http://www.genome.jp/kegg-bin/show_pathway?mmu05320/mmu:14961%09,red/mmu:14960%09,red/mmu:15018%09,red/mmu:14972%09,red/mmu:14999%09,red/mmu:15015%09,red/
Glycosphingolipid biosynthesis - ganglio series	mmu00604	Metabolism	A	Glycan biosynthesis and metabolism	AH	2	0.0105457	0.0570711	P20060|P29416	http://www.genome.jp/kegg-bin/show_pathway?mmu00604/mmu:15212%09,red/mmu:15211%09,red/
Asthma	mmu05310	Human Diseases	F	Immune diseases	FC	5	0.0110337	0.0580057	P49290|P01921|P01910|Q61878|P01872	http://www.genome.jp/kegg-bin/show_pathway?mmu05310/mmu:14961%09,red/mmu:14960%09,red/mmu:14999%09,red/mmu:19074%09,red/mmu:13861%09,red/
Rheumatoid arthritis	mmu05323	Human Diseases	F	Immune diseases	FC	6	0.0139903	0.071506	P01921|P01872|P11835|P04202|P01910|Q9JHF5	http://www.genome.jp/kegg-bin/show_pathway?mmu05323/mmu:14961%09,red/mmu:21803%09,red/mmu:14960%09,red/mmu:27060%09,red/mmu:14999%09,red/mmu:16414%09,red/
Viral carcinogenesis	mmu05203	Human Diseases	F	Cancers: Overview	FA	7	0.0148567	0.073882	P25911|P25799|Q8HWB2|Q64524|P10854|P14429|P01901	http://www.genome.jp/kegg-bin/show_pathway?mmu05203/mmu:15018%09,red/mmu:14972%09,red/mmu:319186%09,red/mmu:17096%09,red/mmu:319190%09,red/mmu:18033%09,red/mmu:15015%09,red/
Glycosaminoglycan degradation	mmu00531	Metabolism	A	Glycan biosynthesis and metabolism	AH	2	0.0175448	0.0849538	P20060|P29416	http://www.genome.jp/kegg-bin/show_pathway?mmu00531/mmu:15212%09,red/mmu:15211%09,red/
Alcoholism	mmu05034	Human Diseases	F	Substance dependence	FE	5	0.0188034	0.0867105	Q8CGP7|Q64524|P84228|Q64522|P10854	http://www.genome.jp/kegg-bin/show_pathway?mmu05034/mmu:319169%09,red/mmu:97114%09,red/mmu:319186%09,red/mmu:621893%09,red/mmu:319190%09,red/
Amino sugar and nucleotide sugar metabolism	mmu00520	Metabolism	A	Carbohydrate metabolism	AB	3	0.0188501	0.0867105	Q3TRM8|P20060|P29416	http://www.genome.jp/kegg-bin/show_pathway?mmu00520/mmu:15212%09,red/mmu:212032%09,red/mmu:15211%09,red/
Other glycan degradation	mmu00511	Metabolism	A	Glycan biosynthesis and metabolism	AH	2	0.021222	0.0952402	P20060|P29416	http://www.genome.jp/kegg-bin/show_pathway?mmu00511/mmu:15212%09,red/mmu:15211%09,red/
Fc gamma R-mediated phagocytosis	mmu04666	Organismal Systems	E	Immune system	EA	6	0.0229127	0.10038	P25911|P08101|P28667|Q9WV32|P26151|P47713	http://www.genome.jp/kegg-bin/show_pathway?mmu04666/mmu:14130%09,red/mmu:14129%09,red/mmu:11867%09,red/mmu:17357%09,red/mmu:17096%09,red/mmu:18783%09,red/
NOD-like receptor signaling pathway	mmu04621	Organismal Systems	E	Immune system	EA	3	0.0263808	0.111949	Q9EPB4|P29452|P25799	http://www.genome.jp/kegg-bin/show_pathway?mmu04621/mmu:66824%09,red/mmu:12362%09,red/mmu:18033%09,red/
Epstein-Barr virus infection	mmu05169	Human Diseases	F	Infectious diseases: Viral	FI	8	0.0267705	0.111949	Q6Q899|P25911|P25799|Q8HWB2|P14602|P20152|P14429|P01901	http://www.genome.jp/kegg-bin/show_pathway?mmu05169/mmu:22352%09,red/mmu:15018%09,red/mmu:14972%09,red/mmu:15507%09,red/mmu:230073%09,red/mmu:17096%09,red/mmu:18033%09,red/mmu:15015%09,red/
RIG-I-like receptor signaling pathway	mmu04622	Organismal Systems	E	Immune system	EA	3	0.0311621	0.124809	Q64339|Q6Q899|P25799	http://www.genome.jp/kegg-bin/show_pathway?mmu04622/mmu:100038882%09,red/mmu:230073%09,red/mmu:18033%09,red/
Renin-angiotensin system	mmu04614	Organismal Systems	E	Endocrine system	EB	2	0.0312023	0.124809	P97449|P16675	http://www.genome.jp/kegg-bin/show_pathway?mmu04614/mmu:19025%09,red/mmu:16790%09,red/
Long-term depression	mmu04730	Organismal Systems	E	Nervous system	EF	3	0.0326792	0.127935	P25911|P47713|P97445	http://www.genome.jp/kegg-bin/show_pathway?mmu04730/mmu:12286%09,red/mmu:17096%09,red/mmu:18783%09,red/
Hematopoietic cell lineage	mmu04640	Organismal Systems	E	Immune system	EA	5	0.039093	0.148961	O54890|P05555|P97449|P26151|Q64314	http://www.genome.jp/kegg-bin/show_pathway?mmu04640/mmu:16416%09,red/mmu:14129%09,red/mmu:16790%09,red/mmu:16409%09,red/mmu:12490%09,red/
Pentose phosphate pathway	mmu00030	Metabolism	A	Carbohydrate metabolism	AB	2	0.0396691	0.148961	P47968|Q8CFX1	http://www.genome.jp/kegg-bin/show_pathway?mmu00030/mmu:100198%09,red/mmu:19895%09,red/
Arachidonic acid metabolism	mmu00590	Metabolism	A	Lipid metabolism	AD	3	0.0419878	0.154515	P11352|P47713|Q9Z2A9	http://www.genome.jp/kegg-bin/show_pathway?mmu00590/mmu:23887%09,red/mmu:14775%09,red/mmu:18783%09,red/
Galactose metabolism	mmu00052	Metabolism	A	Carbohydrate metabolism	AB	2	0.0447053	0.160848	Q3TRM8|P45377	http://www.genome.jp/kegg-bin/show_pathway?mmu00052/mmu:14187%09,red/mmu:212032%09,red/
Leukocyte transendothelial migration	mmu04670	Organismal Systems	E	Immune system	EA	4	0.0460903	0.160848	P11835|P05555|P26041|P26040	http://www.genome.jp/kegg-bin/show_pathway?mmu04670/mmu:17698%09,red/mmu:16414%09,red/mmu:16409%09,red/mmu:22350%09,red/
Caffeine metabolism	mmu00232	Metabolism	A	Biosynthesis of other secondary metabolites	AK	1	0.0463312	0.160848	Q00519	http://www.genome.jp/kegg-bin/show_pathway?mmu00232/mmu:22436%09,red/
Amoebiasis	mmu05146	Human Diseases	F	Infectious diseases: Parasitic	FJ	5	0.064659	0.218577	P11835|P04202|P05555|P25799|P14602	http://www.genome.jp/kegg-bin/show_pathway?mmu05146/mmu:21803%09,red/mmu:15507%09,red/mmu:16414%09,red/mmu:16409%09,red/mmu:18033%09,red/
Intestinal immune network for IgA production	mmu04672	Organismal Systems	E	Immune system	EA	4	0.0653356	0.218577	P04202|P01921|P01910|P01872	http://www.genome.jp/kegg-bin/show_pathway?mmu04672/mmu:14961%09,red/mmu:21803%09,red/mmu:14960%09,red/mmu:14999%09,red/
Hepatitis C	mmu05160	Human Diseases	F	Infectious diseases: Viral	FI	4	0.0669658	0.22003	Q6Q899|P42225|P25799|Q64282	http://www.genome.jp/kegg-bin/show_pathway?mmu05160/mmu:20846%09,red/mmu:230073%09,red/mmu:15957%09,red/mmu:18033%09,red/
Malaria	mmu05144	Human Diseases	F	Infectious diseases: Parasitic	FJ	2	0.0717696	0.22759	P11835|P04202	http://www.genome.jp/kegg-bin/show_pathway?mmu05144/mmu:21803%09,red/mmu:16414%09,red/
Pancreatic cancer	mmu05212	Human Diseases	F	Cancers: Specific types	FB	3	0.0722091	0.22759	P04202|P42225|P25799	http://www.genome.jp/kegg-bin/show_pathway?mmu05212/mmu:21803%09,red/mmu:20846%09,red/mmu:18033%09,red/
Butirosin and neomycin biosynthesis	mmu00524					1	0.0746957	0.22759	Q3TRM8	http://www.genome.jp/kegg-bin/show_pathway?mmu00524/mmu:212032%09,red/
Nicotine addiction	mmu05033	Human Diseases	F	Substance dependence	FE	2	0.0754511	0.22759	P63080|P97445	http://www.genome.jp/kegg-bin/show_pathway?mmu05033/mmu:12286%09,red/mmu:14402%09,red/
Fructose and mannose metabolism	mmu00051	Metabolism	A	Carbohydrate metabolism	AB	2	0.0754511	0.22759	Q3TRM8|P45377	http://www.genome.jp/kegg-bin/show_pathway?mmu00051/mmu:14187%09,red/mmu:212032%09,red/
Metabolic pathways	mmu01100	Metabolism	A	Global and overview maps	AA	19	0.0949678	0.278111	Q62087|P08030|P45377|Q9ET01|Q3TRM8|Q62148|Q6PF93|Q9Z2A9|Q9D110|P97449|P47968|P29416|P20060|Q9Z2C9|Q8BYI6|P47713|Q9JHF5|Q00519|Q8CFX1	http://www.genome.jp/kegg-bin/show_pathway?mmu01100/mmu:100198%09,red/mmu:15212%09,red/mmu:27060%09,red/mmu:14187%09,red/mmu:212032%09,red/mmu:23887%09,red/mmu:225326%09,red/mmu:15211%09,red/mmu:107885%09,red/mmu:19895%09,red/mmu:11821%09,red/mmu:16790%09,red/mmu:110095%09,red/mmu:270084%09,red/mmu:54384%09,red/mmu:18783%09,red/mmu:22436%09,red/mmu:19378%09,red/mmu:269823%09,red/
Ether lipid metabolism	mmu00565	Metabolism	A	Lipid metabolism	AD	2	0.0960295	0.278111	Q8BYI6|P47713	http://www.genome.jp/kegg-bin/show_pathway?mmu00565/mmu:270084%09,red/mmu:18783%09,red/
Hepatitis B	mmu05161	Human Diseases	F	Infectious diseases: Viral	FI	4	0.0978097	0.278111	P04202|Q6Q899|P25799|P42225	http://www.genome.jp/kegg-bin/show_pathway?mmu05161/mmu:21803%09,red/mmu:20846%09,red/mmu:230073%09,red/mmu:18033%09,red/
Measles	mmu05162	Human Diseases	F	Infectious diseases: Viral	FI	5	0.0982458	0.278111	Q6Q899|P26041|P08101|P25799|P42225	http://www.genome.jp/kegg-bin/show_pathway?mmu05162/mmu:14130%09,red/mmu:20846%09,red/mmu:17698%09,red/mmu:230073%09,red/mmu:18033%09,red/
Starch and sucrose metabolism	mmu00500	Metabolism	A	Carbohydrate metabolism	AB	2	0.1014	0.28269	Q9ET01|Q3TRM8	http://www.genome.jp/kegg-bin/show_pathway?mmu00500/mmu:212032%09,red/mmu:110095%09,red/
Inositol phosphate metabolism	mmu00562	Metabolism	A	Carbohydrate metabolism	AB	3	0.106073	0.289127	Q9Z1T6|Q9Z2C9|Q6PF93	http://www.genome.jp/kegg-bin/show_pathway?mmu00562/mmu:18711%09,red/mmu:225326%09,red/mmu:54384%09,red/
Notch signaling pathway	mmu04330	Environmental Information Processing	C	Signal transduction	CB	2	0.106851	0.289127	Q9Z0F8|Q3UIR3	http://www.genome.jp/kegg-bin/show_pathway?mmu04330/mmu:209200%09,red/mmu:11491%09,red/
MicroRNAs in cancer	mmu05206	Human Diseases	F	Cancers: Overview	FA	4	0.110037	0.293433	P20152|O54890|P26040|P25799	http://www.genome.jp/kegg-bin/show_pathway?mmu05206/mmu:22352%09,red/mmu:16416%09,red/mmu:22350%09,red/mmu:18033%09,red/
Amyotrophic lateral sclerosis (ALS)	mmu05014	Human Diseases	F	Neurodegenerative diseases	FD	2	0.116573	0.300177	P11352|P29452	http://www.genome.jp/kegg-bin/show_pathway?mmu05014/mmu:14775%09,red/mmu:12362%09,red/
Carbon metabolism	mmu01200	Metabolism	A	Global and overview maps	AA	3	0.116975	0.300177	Q3TRM8|P47968|Q8CFX1	http://www.genome.jp/kegg-bin/show_pathway?mmu01200/mmu:100198%09,red/mmu:212032%09,red/mmu:19895%09,red/
AGE-RAGE signaling pathway in diabetic complications	mmu04933	Human Diseases	F	Endocrine and metabolic diseases	FG	3	0.118832	0.300177	P04202|P42225|P25799	http://www.genome.jp/kegg-bin/show_pathway?mmu04933/mmu:21803%09,red/mmu:20846%09,red/mmu:18033%09,red/
MAPK signaling pathway	mmu04010	Environmental Information Processing	C	Signal transduction	CB	6	0.11984	0.300177	P25799|P14602|Q8BTM8|P04202|P47713|P97445	http://www.genome.jp/kegg-bin/show_pathway?mmu04010/mmu:21803%09,red/mmu:12286%09,red/mmu:15507%09,red/mmu:192176%09,red/mmu:18783%09,red/mmu:18033%09,red/
B cell receptor signaling pathway	mmu04662	Organismal Systems	E	Immune system	EA	4	0.120723	0.300177	P29351|P25911|P08101|P25799	http://www.genome.jp/kegg-bin/show_pathway?mmu04662/mmu:14130%09,red/mmu:15170%09,red/mmu:17096%09,red/mmu:18033%09,red/
Endocytosis	mmu04144	Cellular Processes	D	Transport and catabolism	DA	6	0.135035	0.331287	Q8HWB2|Q9WV32|Q3UHD9|P04202|P14429|P01901	http://www.genome.jp/kegg-bin/show_pathway?mmu04144/mmu:21803%09,red/mmu:15018%09,red/mmu:11867%09,red/mmu:14972%09,red/mmu:216439%09,red/mmu:15015%09,red/
Taurine and hypotaurine metabolism	mmu00430	Metabolism	A	Metabolism of other amino acids	AG	1	0.143836	0.348234	Q9Z2A9	http://www.genome.jp/kegg-bin/show_pathway?mmu00430/mmu:23887%09,red/
Serotonergic synapse	mmu04726	Organismal Systems	E	Nervous system	EF	3	0.147924	0.353482	P47713|P63080|P97445	http://www.genome.jp/kegg-bin/show_pathway?mmu04726/mmu:12286%09,red/mmu:14402%09,red/mmu:18783%09,red/
VEGF signaling pathway	mmu04370	Environmental Information Processing	C	Signal transduction	CB	2	0.1604	0.37838	P47713|P14602	http://www.genome.jp/kegg-bin/show_pathway?mmu04370/mmu:15507%09,red/mmu:18783%09,red/
One carbon pool by folate	mmu00670	Metabolism	A	Metabolism of cofactors and vitamins	AI	1	0.176452	0.410977	Q9D110	http://www.genome.jp/kegg-bin/show_pathway?mmu00670/mmu:107885%09,red/
Phosphatidylinositol signaling system	mmu04070	Environmental Information Processing	C	Signal transduction	CB	3	0.184394	0.424107	Q9Z1T6|Q9Z2C9|Q6PF93	http://www.genome.jp/kegg-bin/show_pathway?mmu04070/mmu:18711%09,red/mmu:225326%09,red/mmu:54384%09,red/
Synaptic vesicle cycle	mmu04721	Organismal Systems	E	Nervous system	EF	2	0.189487	0.43044	Q9JHF5|P97445	http://www.genome.jp/kegg-bin/show_pathway?mmu04721/mmu:12286%09,red/mmu:27060%09,red/
Steroid biosynthesis	mmu00100	Metabolism	A	Lipid metabolism	AD	1	0.194035	0.435395	Q61263	http://www.genome.jp/kegg-bin/show_pathway?mmu00100/mmu:20652%09,red/
Type II diabetes mellitus	mmu04930	Human Diseases	F	Endocrine and metabolic diseases	FG	2	0.206637	0.458087	Q3TRM8|P97445	http://www.genome.jp/kegg-bin/show_pathway?mmu04930/mmu:12286%09,red/mmu:212032%09,red/
PPAR signaling pathway	mmu03320	Organismal Systems	E	Endocrine system	EB	2	0.212915	0.466386	P51880|P31786	http://www.genome.jp/kegg-bin/show_pathway?mmu03320/mmu:12140%09,red/mmu:13167%09,red/
alpha-Linolenic acid metabolism	mmu00592	Metabolism	A	Lipid metabolism	AD	1	0.221393	0.479251	P47713	http://www.genome.jp/kegg-bin/show_pathway?mmu00592/mmu:18783%09,red/
Collecting duct acid secretion	mmu04966	Organismal Systems	E	Excretory system	EE	1	0.231412	0.495115	Q9JHF5	http://www.genome.jp/kegg-bin/show_pathway?mmu04966/mmu:27060%09,red/
Prolactin signaling pathway	mmu04917	Organismal Systems	E	Endocrine system	EB	2	0.239771	0.507102	P42225|P25799	http://www.genome.jp/kegg-bin/show_pathway?mmu04917/mmu:20846%09,red/mmu:18033%09,red/
GABAergic synapse	mmu04727	Organismal Systems	E	Nervous system	EF	2	0.25565	0.534541	P63080|P97445	http://www.genome.jp/kegg-bin/show_pathway?mmu04727/mmu:12286%09,red/mmu:14402%09,red/
Pentose and glucuronate interconversions	mmu00040	Metabolism	A	Carbohydrate metabolism	AB	1	0.263892	0.545575	P45377	http://www.genome.jp/kegg-bin/show_pathway?mmu00040/mmu:14187%09,red/
Chronic myeloid leukemia	mmu05220	Human Diseases	F	Cancers: Specific types	FB	2	0.277907	0.568165	P04202|P25799	http://www.genome.jp/kegg-bin/show_pathway?mmu05220/mmu:21803%09,red/mmu:18033%09,red/
beta-Alanine metabolism	mmu00410	Metabolism	A	Metabolism of other amino acids	AG	1	0.285812	0.569777	Q99K82	http://www.genome.jp/kegg-bin/show_pathway?mmu00410/mmu:228608%09,red/
Chemokine signaling pathway	mmu04062	Organismal Systems	E	Immune system	EA	3	0.294269	0.569777	P25911|P42225|P25799	http://www.genome.jp/kegg-bin/show_pathway?mmu04062/mmu:20846%09,red/mmu:17096%09,red/mmu:18033%09,red/
RNA transport	mmu03013	Genetic Information Processing	B	Translation	BB	3	0.296607	0.569777	Q8R3N6|P10126|Q9QZV9	http://www.genome.jp/kegg-bin/show_pathway?mmu03013/mmu:56488%09,red/mmu:225160%09,red/mmu:13627%09,red/
Morphine addiction	mmu05032	Human Diseases	F	Substance dependence	FE	2	0.298539	0.569777	P63080|P97445	http://www.genome.jp/kegg-bin/show_pathway?mmu05032/mmu:12286%09,red/mmu:14402%09,red/
Adherens junction	mmu04520	Cellular Processes	D	Cellular community - eukaryotes	DC	2	0.301706	0.569777	P29351|Q9JKF1	http://www.genome.jp/kegg-bin/show_pathway?mmu04520/mmu:15170%09,red/mmu:29875%09,red/
Hippo signaling pathway	mmu04390	Environmental Information Processing	C	Signal transduction	CB	3	0.303626	0.569777	P11835|P04202|Q921Y0	http://www.genome.jp/kegg-bin/show_pathway?mmu04390/mmu:21803%09,red/mmu:232157%09,red/mmu:16414%09,red/
Hippo signaling pathway -multiple species	mmu04392					1	0.313042	0.569777	Q921Y0	http://www.genome.jp/kegg-bin/show_pathway?mmu04392/mmu:232157%09,red/
Retrograde endocannabinoid signaling	mmu04723	Organismal Systems	E	Nervous system	EF	2	0.314349	0.569777	P63080|P97445	http://www.genome.jp/kegg-bin/show_pathway?mmu04723/mmu:12286%09,red/mmu:14402%09,red/
DNA replication	mmu03030	Genetic Information Processing	B	Replication and repair	BD	1	0.316003	0.569777	P25206	http://www.genome.jp/kegg-bin/show_pathway?mmu03030/mmu:17215%09,red/
Regulation of autophagy	mmu04140					1	0.316003	0.569777	Q6PF93	http://www.genome.jp/kegg-bin/show_pathway?mmu04140/mmu:225326%09,red/
mRNA surveillance pathway	mmu03015	Genetic Information Processing	B	Translation	BB	2	0.317503	0.569777	Q9EPU4|Q9QZV9	http://www.genome.jp/kegg-bin/show_pathway?mmu03015/mmu:56488%09,red/mmu:94230%09,red/
NF-kappa B signaling pathway	mmu04064	Environmental Information Processing	C	Signal transduction	CB	3	0.318858	0.569777	Q6Q899|P25911|P25799	http://www.genome.jp/kegg-bin/show_pathway?mmu04064/mmu:230073%09,red/mmu:17096%09,red/mmu:18033%09,red/
Linoleic acid metabolism	mmu00591	Metabolism	A	Lipid metabolism	AD	1	0.318951	0.569777	P47713	http://www.genome.jp/kegg-bin/show_pathway?mmu00591/mmu:18783%09,red/
Hypertrophic cardiomyopathy (HCM)	mmu05410	Human Diseases	F	Cardiovascular diseases	FF	2	0.328512	0.581213	O54890|P04202	http://www.genome.jp/kegg-bin/show_pathway?mmu05410/mmu:21803%09,red/mmu:16416%09,red/
Toll-like receptor signaling pathway	mmu04620	Organismal Systems	E	Immune system	EA	2	0.333216	0.583921	P42225|P25799	http://www.genome.jp/kegg-bin/show_pathway?mmu04620/mmu:20846%09,red/mmu:18033%09,red/
Glycerophospholipid metabolism	mmu00564	Metabolism	A	Lipid metabolism	AD	2	0.347269	0.602232	Q8BYI6|P47713	http://www.genome.jp/kegg-bin/show_pathway?mmu00564/mmu:270084%09,red/mmu:18783%09,red/
TNF signaling pathway	mmu04668	Environmental Information Processing	C	Signal transduction	CB	2	0.350379	0.602232	Q61635|P25799	http://www.genome.jp/kegg-bin/show_pathway?mmu04668/mmu:15953%09,red/mmu:18033%09,red/
T cell receptor signaling pathway	mmu04660	Organismal Systems	E	Immune system	EA	2	0.353484	0.602232	P29351|P25799	http://www.genome.jp/kegg-bin/show_pathway?mmu04660/mmu:15170%09,red/mmu:18033%09,red/
Ovarian steroidogenesis	mmu04913	Organismal Systems	E	Endocrine system	EB	1	0.361688	0.610555	P47713	http://www.genome.jp/kegg-bin/show_pathway?mmu04913/mmu:18783%09,red/
Carbohydrate digestion and absorption	mmu04973	Organismal Systems	E	Digestive system	ED	1	0.36718	0.614193	Q3TRM8	http://www.genome.jp/kegg-bin/show_pathway?mmu04973/mmu:212032%09,red/
Drug metabolism - other enzymes	mmu00983					1	0.372626	0.617687	Q00519	http://www.genome.jp/kegg-bin/show_pathway?mmu00983/mmu:22436%09,red/
Vasopressin-regulated water reabsorption	mmu04962	Organismal Systems	E	Excretory system	EE	1	0.380707	0.625448	Q61599	http://www.genome.jp/kegg-bin/show_pathway?mmu04962/mmu:11857%09,red/
Natural killer cell mediated cytotoxicity	mmu04650	Organismal Systems	E	Immune system	EA	3	0.394727	0.642162	P11835|P29351|P01901	http://www.genome.jp/kegg-bin/show_pathway?mmu04650/mmu:14972%09,red/mmu:15170%09,red/mmu:16414%09,red/
Insulin resistance	mmu04931	Human Diseases	F	Endocrine and metabolic diseases	FG	2	0.397861	0.642162	Q9ET01|P25799	http://www.genome.jp/kegg-bin/show_pathway?mmu04931/mmu:110095%09,red/mmu:18033%09,red/
Glutamatergic synapse	mmu04724	Organismal Systems	E	Nervous system	EF	2	0.408368	0.653389	P47713|P97445	http://www.genome.jp/kegg-bin/show_pathway?mmu04724/mmu:12286%09,red/mmu:18783%09,red/
Sphingolipid signaling pathway	mmu04071	Environmental Information Processing	C	Signal transduction	CB	2	0.417303	0.661928	P18242|P25799	http://www.genome.jp/kegg-bin/show_pathway?mmu04071/mmu:13033%09,red/mmu:18033%09,red/
Spliceosome	mmu03040	Genetic Information Processing	B	Transcription	BA	2	0.42764	0.664326	Q6NV83|Q8R3N6	http://www.genome.jp/kegg-bin/show_pathway?mmu03040/mmu:67958%09,red/mmu:225160%09,red/
Cell cycle	mmu04110	Cellular Processes	D	Cell growth and death	DB	2	0.429109	0.664326	P04202|P25206	http://www.genome.jp/kegg-bin/show_pathway?mmu04110/mmu:21803%09,red/mmu:17215%09,red/
Arginine and proline metabolism	mmu00330	Metabolism	A	Amino acid metabolism	AF	1	0.434447	0.664326	Q99K82	http://www.genome.jp/kegg-bin/show_pathway?mmu00330/mmu:228608%09,red/
Cocaine addiction	mmu05030	Human Diseases	F	Substance dependence	FE	1	0.434447	0.664326	P25799	http://www.genome.jp/kegg-bin/show_pathway?mmu05030/mmu:18033%09,red/
Transcriptional misregulation in cancer	mmu05202	Human Diseases	F	Cancers: Overview	FA	4	0.4376	0.664326	P05555|P84228|P26151|P25799	http://www.genome.jp/kegg-bin/show_pathway?mmu05202/mmu:97114%09,red/mmu:14129%09,red/mmu:16409%09,red/mmu:18033%09,red/
Metabolism of xenobiotics by cytochrome P450	mmu00980					1	0.446542	0.664326	Q91VS7	http://www.genome.jp/kegg-bin/show_pathway?mmu00980/mmu:56615%09,red/
Non-alcoholic fatty liver disease (NAFLD)	mmu04932	Human Diseases	F	Endocrine and metabolic diseases	FG	2	0.446581	0.664326	P04202|P25799	http://www.genome.jp/kegg-bin/show_pathway?mmu04932/mmu:21803%09,red/mmu:18033%09,red/
HIF-1 signaling pathway	mmu04066	Environmental Information Processing	C	Signal transduction	CB	2	0.450902	0.664326	Q3TRM8|P25799	http://www.genome.jp/kegg-bin/show_pathway?mmu04066/mmu:212032%09,red/mmu:18033%09,red/
Drug metabolism - cytochrome P450	mmu00982					1	0.451308	0.664326	Q91VS7	http://www.genome.jp/kegg-bin/show_pathway?mmu00982/mmu:56615%09,red/
FoxO signaling pathway	mmu04068	Environmental Information Processing	C	Signal transduction	CB	2	0.460911	0.673076	P04202|Q3UHD9	http://www.genome.jp/kegg-bin/show_pathway?mmu04068/mmu:21803%09,red/mmu:216439%09,red/
Jak-STAT signaling pathway	mmu04630	Environmental Information Processing	C	Signal transduction	CB	2	0.469405	0.674769	P29351|P42225	http://www.genome.jp/kegg-bin/show_pathway?mmu04630/mmu:20846%09,red/mmu:15170%09,red/
Thyroid hormone signaling pathway	mmu04919	Organismal Systems	E	Endocrine system	EB	2	0.469405	0.674769	O54890|P42225	http://www.genome.jp/kegg-bin/show_pathway?mmu04919/mmu:16416%09,red/mmu:20846%09,red/
Glycerolipid metabolism	mmu00561	Metabolism	A	Lipid metabolism	AD	1	0.476798	0.680085	P45377	http://www.genome.jp/kegg-bin/show_pathway?mmu00561/mmu:14187%09,red/
Retinol metabolism	mmu00830	Metabolism	A	Metabolism of cofactors and vitamins	AI	1	0.490202	0.683431	Q62148	http://www.genome.jp/kegg-bin/show_pathway?mmu00830/mmu:19378%09,red/
Thyroid hormone synthesis	mmu04918	Organismal Systems	E	Endocrine system	EB	1	0.490202	0.683431	P11352	http://www.genome.jp/kegg-bin/show_pathway?mmu04918/mmu:14775%09,red/
Neurotrophin signaling pathway	mmu04722	Organismal Systems	E	Nervous system	EF	2	0.490287	0.683431	Q61599|P25799	http://www.genome.jp/kegg-bin/show_pathway?mmu04722/mmu:11857%09,red/mmu:18033%09,red/
Taste transduction	mmu04742	Organismal Systems	E	Sensory system	EG	1	0.520162	0.717396	P97445	http://www.genome.jp/kegg-bin/show_pathway?mmu04742/mmu:12286%09,red/
Rap1 signaling pathway	mmu04015	Environmental Information Processing	C	Signal transduction	CB	3	0.524166	0.717396	P11835|O54890|P05555	http://www.genome.jp/kegg-bin/show_pathway?mmu04015/mmu:16416%09,red/mmu:16414%09,red/mmu:16409%09,red/
Gastric acid secretion	mmu04971	Organismal Systems	E	Digestive system	ED	1	0.52635	0.717396	P26040	http://www.genome.jp/kegg-bin/show_pathway?mmu04971/mmu:22350%09,red/
Fc epsilon RI signaling pathway	mmu04664	Organismal Systems	E	Immune system	EA	2	0.539538	0.720491	P25911|P47713	http://www.genome.jp/kegg-bin/show_pathway?mmu04664/mmu:17096%09,red/mmu:18783%09,red/
Glycolysis / Gluconeogenesis	mmu00010	Metabolism	A	Carbohydrate metabolism	AB	1	0.548369	0.720491	Q3TRM8	http://www.genome.jp/kegg-bin/show_pathway?mmu00010/mmu:212032%09,red/
Salivary secretion	mmu04970	Organismal Systems	E	Digestive system	ED	1	0.552261	0.720491	P08905	http://www.genome.jp/kegg-bin/show_pathway?mmu04970/mmu:17105%09,red/
TGF-beta signaling pathway	mmu04350	Environmental Information Processing	C	Signal transduction	CB	1	0.554195	0.720491	P04202	http://www.genome.jp/kegg-bin/show_pathway?mmu04350/mmu:21803%09,red/
Renin secretion	mmu04924	Organismal Systems	E	Endocrine system	EB	1	0.554195	0.720491	P10605	http://www.genome.jp/kegg-bin/show_pathway?mmu04924/mmu:13030%09,red/
Chemical carcinogenesis	mmu05204	Human Diseases	F	Cancers: Overview	FA	1	0.556121	0.720491	Q91VS7	http://www.genome.jp/kegg-bin/show_pathway?mmu05204/mmu:56615%09,red/
Insulin signaling pathway	mmu04910	Organismal Systems	E	Endocrine system	EB	2	0.558552	0.720491	Q9ET01|Q3TRM8	http://www.genome.jp/kegg-bin/show_pathway?mmu04910/mmu:212032%09,red/mmu:110095%09,red/
Gap junction	mmu04540	Cellular Processes	D	Cellular community - eukaryotes	DC	1	0.559947	0.720491	Q922F4	http://www.genome.jp/kegg-bin/show_pathway?mmu04540/mmu:67951%09,red/
Ribosome biogenesis in eukaryotes	mmu03008	Genetic Information Processing	B	Translation	BB	1	0.565624	0.722742	Q9QZV9	http://www.genome.jp/kegg-bin/show_pathway?mmu03008/mmu:56488%09,red/
Adipocytokine signaling pathway	mmu04920	Organismal Systems	E	Endocrine system	EB	1	0.571229	0.72487	P25799	http://www.genome.jp/kegg-bin/show_pathway?mmu04920/mmu:18033%09,red/
ECM-receptor interaction	mmu04512	Environmental Information Processing	C	Signaling molecules and interaction	CC	1	0.576761	0.7265	O54890	http://www.genome.jp/kegg-bin/show_pathway?mmu04512/mmu:16416%09,red/
Acute myeloid leukemia	mmu05221	Human Diseases	F	Cancers: Specific types	FB	1	0.58041	0.7265	P25799	http://www.genome.jp/kegg-bin/show_pathway?mmu05221/mmu:18033%09,red/
Renal cell carcinoma	mmu05211	Human Diseases	F	Cancers: Specific types	FB	1	0.585825	0.728323	P04202	http://www.genome.jp/kegg-bin/show_pathway?mmu05211/mmu:21803%09,red/
Huntington's disease	mmu05016					2	0.592536	0.728921	P11352|P21981	http://www.genome.jp/kegg-bin/show_pathway?mmu05016/mmu:21817%09,red/mmu:14775%09,red/
Purine metabolism	mmu00230	Metabolism	A	Nucleotide metabolism	AE	2	0.594888	0.728921	Q00519|P08030	http://www.genome.jp/kegg-bin/show_pathway?mmu00230/mmu:11821%09,red/mmu:22436%09,red/
Biosynthesis of amino acids	mmu01230	Metabolism	A	Global and overview maps	AA	1	0.59819	0.728921	P47968	http://www.genome.jp/kegg-bin/show_pathway?mmu01230/mmu:19895%09,red/
Colorectal cancer	mmu05210	Human Diseases	F	Cancers: Specific types	FB	1	0.618539	0.744918	P04202	http://www.genome.jp/kegg-bin/show_pathway?mmu05210/mmu:21803%09,red/
Arrhythmogenic right ventricular cardiomyopathy (ARVC)	mmu05412	Human Diseases	F	Cardiovascular diseases	FF	1	0.620188	0.744918	O54890	http://www.genome.jp/kegg-bin/show_pathway?mmu05412/mmu:16416%09,red/
Peroxisome	mmu04146	Cellular Processes	D	Transport and catabolism	DA	1	0.623464	0.744918	Q00519	http://www.genome.jp/kegg-bin/show_pathway?mmu04146/mmu:22436%09,red/
Platinum drug resistance	mmu01524	Human Diseases	F	Drug resistance: Antineoplastic	FL	1	0.628325	0.745883	Q91VS7	http://www.genome.jp/kegg-bin/show_pathway?mmu01524/mmu:56615%09,red/
Dilated cardiomyopathy	mmu05414					2	0.645135	0.753648	O54890|P04202	http://www.genome.jp/kegg-bin/show_pathway?mmu05414/mmu:21803%09,red/mmu:16416%09,red/
Small cell lung cancer	mmu05222	Human Diseases	F	Cancers: Specific types	FB	1	0.647154	0.753648	P25799	http://www.genome.jp/kegg-bin/show_pathway?mmu05222/mmu:18033%09,red/
Central carbon metabolism in cancer	mmu05230	Human Diseases	F	Cancers: Overview	FA	1	0.647154	0.753648	Q3TRM8	http://www.genome.jp/kegg-bin/show_pathway?mmu05230/mmu:212032%09,red/
GnRH signaling pathway	mmu04912	Organismal Systems	E	Endocrine system	EB	1	0.657696	0.761108	P47713	http://www.genome.jp/kegg-bin/show_pathway?mmu04912/mmu:18783%09,red/
Bacterial invasion of epithelial cells	mmu05100	Human Diseases	F	Infectious diseases: Bacterial	FH	1	0.672215	0.773047	Q9WV32	http://www.genome.jp/kegg-bin/show_pathway?mmu05100/mmu:11867%09,red/
Oxidative phosphorylation	mmu00190	Metabolism	A	Energy metabolism	AC	1	0.69682	0.796366	Q9JHF5	http://www.genome.jp/kegg-bin/show_pathway?mmu00190/mmu:27060%09,red/
Focal adhesion	mmu04510	Cellular Processes	D	Cellular community - eukaryotes	DC	2	0.702501	0.797903	Q8BTM8|O54890	http://www.genome.jp/kegg-bin/show_pathway?mmu04510/mmu:16416%09,red/mmu:192176%09,red/
Longevity regulating pathway	mmu04211	Organismal Systems	E	Aging	EI	1	0.710943	0.798352	P25799	http://www.genome.jp/kegg-bin/show_pathway?mmu04211/mmu:18033%09,red/
Glucagon signaling pathway	mmu04922	Organismal Systems	E	Endocrine system	EB	1	0.715914	0.798352	Q9ET01	http://www.genome.jp/kegg-bin/show_pathway?mmu04922/mmu:110095%09,red/
Inflammatory mediator regulation of TRP channels	mmu04750	Organismal Systems	E	Sensory system	EG	1	0.715914	0.798352	P47713	http://www.genome.jp/kegg-bin/show_pathway?mmu04750/mmu:18783%09,red/
Choline metabolism in cancer	mmu05231	Human Diseases	F	Cancers: Overview	FA	1	0.726791	0.802078	P47713	http://www.genome.jp/kegg-bin/show_pathway?mmu05231/mmu:18783%09,red/
Prostate cancer	mmu05215	Human Diseases	F	Cancers: Specific types	FB	1	0.727973	0.802078	P25799	http://www.genome.jp/kegg-bin/show_pathway?mmu05215/mmu:18033%09,red/
Cholinergic synapse	mmu04725	Organismal Systems	E	Nervous system	EF	1	0.740651	0.811189	P97445	http://www.genome.jp/kegg-bin/show_pathway?mmu04725/mmu:12286%09,red/
Ribosome	mmu03010	Genetic Information Processing	B	Translation	BB	1	0.750584	0.817204	Q80ZK0	http://www.genome.jp/kegg-bin/show_pathway?mmu03010/mmu:64657%09,red/
Vascular smooth muscle contraction	mmu04270	Organismal Systems	E	Circulatory system	EC	1	0.768326	0.8316	P47713	http://www.genome.jp/kegg-bin/show_pathway?mmu04270/mmu:18783%09,red/
Ras signaling pathway	mmu04014	Environmental Information Processing	C	Signal transduction	CB	2	0.773234	0.832018	P47713|P25799	http://www.genome.jp/kegg-bin/show_pathway?mmu04014/mmu:18783%09,red/mmu:18033%09,red/
Dopaminergic synapse	mmu04728	Organismal Systems	E	Nervous system	EF	1	0.783874	0.838563	P97445	http://www.genome.jp/kegg-bin/show_pathway?mmu04728/mmu:12286%09,red/
AMPK signaling pathway	mmu04152	Environmental Information Processing	C	Signal transduction	CB	1	0.799258	0.850078	Q60949	http://www.genome.jp/kegg-bin/show_pathway?mmu04152/mmu:57915%09,red/
Tight junction	mmu04530	Cellular Processes	D	Cellular community - eukaryotes	DC	1	0.823793	0.871138	Q8VDD5	http://www.genome.jp/kegg-bin/show_pathway?mmu04530/mmu:17886%09,red/
Pathways in cancer	mmu05200	Human Diseases	F	Cancers: Overview	FA	3	0.844058	0.875222	P04202|P42225|P25799	http://www.genome.jp/kegg-bin/show_pathway?mmu05200/mmu:21803%09,red/mmu:20846%09,red/mmu:18033%09,red/
Oxytocin signaling pathway	mmu04921	Organismal Systems	E	Endocrine system	EB	1	0.845342	0.875222	P47713	http://www.genome.jp/kegg-bin/show_pathway?mmu04921/mmu:18783%09,red/
Alzheimer's disease	mmu05010					1	0.845342	0.875222	Q9Z0F8	http://www.genome.jp/kegg-bin/show_pathway?mmu05010/mmu:11491%09,red/
mTOR signaling pathway	mmu04150	Environmental Information Processing	C	Signal transduction	CB	1	0.846682	0.875222	Q8VE19	http://www.genome.jp/kegg-bin/show_pathway?mmu04150/mmu:252875%09,red/
Cytokine-cytokine receptor interaction	mmu04060	Environmental Information Processing	C	Signaling molecules and interaction	CC	1	0.866609	0.890816	P04202	http://www.genome.jp/kegg-bin/show_pathway?mmu04060/mmu:21803%09,red/
cAMP signaling pathway	mmu04024	Environmental Information Processing	C	Signal transduction	CB	1	0.907484	0.927651	P25799	http://www.genome.jp/kegg-bin/show_pathway?mmu04024/mmu:18033%09,red/
Neuroactive ligand-receptor interaction	mmu04080	Environmental Information Processing	C	Signaling molecules and interaction	CC	1	0.913719	0.928863	P63080	http://www.genome.jp/kegg-bin/show_pathway?mmu04080/mmu:14402%09,red/
Phospholipase D signaling pathway	mmu04072	Environmental Information Processing	C	Signal transduction	CB	1	0.936984	0.947281	P47713	http://www.genome.jp/kegg-bin/show_pathway?mmu04072/mmu:18783%09,red/
Calcium signaling pathway	mmu04020	Environmental Information Processing	C	Signal transduction	CB	1	0.951941	0.952625	P97445	http://www.genome.jp/kegg-bin/show_pathway?mmu04020/mmu:12286%09,red/
PI3K-Akt signaling pathway	mmu04151	Environmental Information Processing	C	Signal transduction	CB	2	0.952625	0.952625	O54890|P25799	http://www.genome.jp/kegg-bin/show_pathway?mmu04151/mmu:16416%09,red/mmu:18033%09,red/

## Sheet: UAOS-Na vs Normal
Pathway.Description	Pathway.ID	tier1	tier1.short	tier2	tier2.short	Input.number	P.Value	Corrected.P.Value	Matching.ID	Colored.Hyperlink
Lysosome	mmu04142	Cellular Processes	D	Transport and catabolism	DA	19	8.49329e-13	1.83455e-10	Q9WUU7|Q60648|P18242|P10605|P41234|O89023|P12265|P16675|Q9Z0J0|P29416|Q9JHF5|P49935|O70370|O35448|O89017|P20060|Q61207|Q68FD5|Q8BVE3	http://www.genome.jp/kegg-bin/show_pathway?mmu04142/mmu:13040%09,red/mmu:64138%09,red/mmu:13036%09,red/mmu:15212%09,red/mmu:13030%09,red/mmu:19141%09,red/mmu:19156%09,red/mmu:13033%09,red/mmu:19025%09,red/mmu:14667%09,red/mmu:54397%09,red/mmu:108664%09,blue/mmu:12751%09,red/mmu:15211%09,red/mmu:67300%09,blue/mmu:27060%09,red/mmu:110006%09,red/mmu:67963%09,red/mmu:11305%09,blue/
Antigen processing and presentation	mmu04612	Organismal Systems	E	Immune system	EA	14	7.75686e-10	8.37741e-08	P04441|P97371|Q9ESY9|P10605|P14211|P97372|P20040|O70370|P01921|O89017|P27773|P01910|P14429|P01901	http://www.genome.jp/kegg-bin/show_pathway?mmu04612/mmu:14961%09,red/mmu:13040%09,red/mmu:65972%09,red/mmu:12317%09,red/mmu:13030%09,red/mmu:14960%09,red/mmu:19186%09,red/mmu:19141%09,red/mmu:16149%09,red/mmu:14827%09,red/mmu:15018%09,red/mmu:621823%09,red/mmu:14969%09,red/mmu:14972%09,red/
Pertussis	mmu05133	Human Diseases	F	Infectious diseases: Bacterial	FH	9	4.65714e-06	0.000335314	Q02105|P25799|P98086|P01029|Q9EPB4|P05555|P14106|P11835|P29452	http://www.genome.jp/kegg-bin/show_pathway?mmu05133/mmu:66824%09,red/mmu:12260%09,red/mmu:12262%09,red/mmu:12259%09,red/mmu:16409%09,red/mmu:12362%09,red/mmu:18033%09,red/mmu:12268%09,red/mmu:16414%09,red/
Complement and coagulation cascades	mmu04610	Organismal Systems	E	Immune system	EA	8	7.39363e-05	0.00399256	Q02105|P98086|P01029|P05555|Q06890|P11835|P14106|Q00898	http://www.genome.jp/kegg-bin/show_pathway?mmu04610/mmu:12260%09,red/mmu:12262%09,red/mmu:20704%09,red/mmu:12259%09,red/mmu:16409%09,red/mmu:12268%09,red/mmu:16414%09,red/mmu:12759%09,red/
Proteasome	mmu03050	Genetic Information Processing	B	Folding, sorting and degradation	BC	6	9.57774e-05	0.00413758	P99026|P97371|P97372|O35955|P28076|P28063	http://www.genome.jp/kegg-bin/show_pathway?mmu03050/mmu:16913%09,red/mmu:19186%09,red/mmu:19171%09,red/mmu:621823%09,red/mmu:16912%09,red/mmu:19172%09,red/
Parkinson's disease	mmu05012					9	0.000187746	0.00675884	P00397|P05132|Q9QY42|P51881|P03899|Q9CR84|P03893|P00158|P48962	http://www.genome.jp/kegg-bin/show_pathway?mmu05012/mmu:11740%09,blue/mmu:11739%09,blue/mmu:11951%09,blue/mmu:18747%09,blue/mmu:17708%09,blue/mmu:17711%09,blue/mmu:17717%09,blue/mmu:17718%09,blue/mmu:14763%09,blue/
Staphylococcus aureus infection	mmu05150	Human Diseases	F	Infectious diseases: Bacterial	FH	10	0.000236145	0.00728675	Q02105|P98086|P01029|P20040|P05555|P01921|P14106|P26151|P11835|P01910	http://www.genome.jp/kegg-bin/show_pathway?mmu05150/mmu:14961%09,red/mmu:12260%09,red/mmu:12262%09,red/mmu:12259%09,red/mmu:14960%09,red/mmu:14129%09,red/mmu:14969%09,red/mmu:16409%09,red/mmu:12268%09,red/mmu:16414%09,red/
Protein processing in endoplasmic reticulum	mmu04141	Genetic Information Processing	B	Folding, sorting and degradation	BC	10	0.000337773	0.00911988	P14211|P27773|Q9CY50|Q9QYI4|Q922R8|Q3UZP4|P60904|O08795|P08113|P08003	http://www.genome.jp/kegg-bin/show_pathway?mmu04141/mmu:12317%09,red/mmu:56709%09,blue/mmu:71853%09,red/mmu:22027%09,red/mmu:13002%09,blue/mmu:14827%09,red/mmu:107513%09,red/mmu:19089%09,red/mmu:75744%09,blue/mmu:12304%09,red/
Spliceosome	mmu03040	Genetic Information Processing	B	Transcription	BA	9	0.000440244	0.00975551	Q6NV83|Q8JZX4|P62307|Q6ZWM4|P62322|Q6A068|Q9D883|P57784|Q9D0B0	http://www.genome.jp/kegg-bin/show_pathway?mmu03040/mmu:76938%09,red/mmu:108121%09,red/mmu:66373%09,red/mmu:67958%09,red/mmu:69878%09,red/mmu:108014%09,red/mmu:76522%09,red/mmu:71702%09,red/mmu:68981%09,red/
Leishmaniasis	mmu05140	Human Diseases	F	Infectious diseases: Parasitic	FJ	10	0.000456535	0.00975551	Q09014|P25799|P28667|P29351|P20040|P05555|P01921|P26151|P11835|P01910	http://www.genome.jp/kegg-bin/show_pathway?mmu05140/mmu:14961%09,red/mmu:14960%09,red/mmu:17969%09,red/mmu:15170%09,red/mmu:14129%09,red/mmu:14969%09,red/mmu:16409%09,red/mmu:18033%09,red/mmu:16414%09,red/mmu:17357%09,red/
Oxidative phosphorylation	mmu00190	Metabolism	A	Energy metabolism	AC	8	0.000538975	0.00975551	P00397|P56135|Q9JHF5|P03899|Q9CR84|P03893|P00158|Q8BVE3	http://www.genome.jp/kegg-bin/show_pathway?mmu00190/mmu:11951%09,blue/mmu:17708%09,blue/mmu:108664%09,blue/mmu:17711%09,blue/mmu:17717%09,blue/mmu:17718%09,blue/mmu:27060%09,red/mmu:57423%09,blue/
Phagosome	mmu04145	Cellular Processes	D	Transport and catabolism	DA	13	0.000567108	0.00975551	Q09014|P14211|P05555|Q9JHF5|P20040|O70370|P01921|P26151|P01901|P11835|P01910|P14429|Q8BVE3	http://www.genome.jp/kegg-bin/show_pathway?mmu04145/mmu:14961%09,red/mmu:13040%09,red/mmu:12317%09,red/mmu:14960%09,red/mmu:17969%09,red/mmu:15018%09,red/mmu:14129%09,red/mmu:108664%09,blue/mmu:14969%09,red/mmu:16409%09,red/mmu:14972%09,red/mmu:27060%09,red/mmu:16414%09,red/
Systemic lupus erythematosus	mmu05322	Human Diseases	F	Immune diseases	FC	10	0.000587137	0.00975551	P10854|Q02105|P98086|P84228|P20040|P01921|P14106|P01029|P01910|P26151	http://www.genome.jp/kegg-bin/show_pathway?mmu05322/mmu:14961%09,red/mmu:12260%09,red/mmu:97114%09,red/mmu:12262%09,red/mmu:12259%09,red/mmu:14960%09,red/mmu:14129%09,red/mmu:14969%09,red/mmu:319186%09,red/mmu:12268%09,red/
Regulation of actin cytoskeleton	mmu04810	Cellular Processes	D	Cell motility	DE	12	0.000817059	0.0126061	P28660|Q3UQ44|P26040|P26041|Q8BH43|Q9WV32|P05555|Q9CPW4|P11835|Q5SQX6|Q6PDN3|Q9JKF1	http://www.genome.jp/kegg-bin/show_pathway?mmu04810/mmu:544963%09,red/mmu:17698%09,red/mmu:67771%09,red/mmu:242687%09,red/mmu:107589%09,red/mmu:11867%09,red/mmu:22350%09,red/mmu:16409%09,red/mmu:29875%09,red/mmu:16414%09,red/mmu:50884%09,blue/mmu:76884%09,blue/
Tuberculosis	mmu05152	Human Diseases	F	Infectious diseases: Bacterial	FH	13	0.000987441	0.0142192	P04441|P11798|P18242|P25799|P05555|Q9JHF5|P20040|O70370|P01921|P26151|P11835|P01910|Q8BVE3	http://www.genome.jp/kegg-bin/show_pathway?mmu05152/mmu:14961%09,red/mmu:13040%09,red/mmu:14960%09,red/mmu:13033%09,red/mmu:16149%09,red/mmu:14129%09,red/mmu:108664%09,blue/mmu:14969%09,red/mmu:16409%09,red/mmu:18033%09,red/mmu:27060%09,red/mmu:16414%09,red/mmu:12322%09,blue/
Synaptic vesicle cycle	mmu04721	Organismal Systems	E	Nervous system	EF	6	0.0014758	0.0194632	P63011|Q9JHF5|Q68FD5|P84091|Q8BLE7|Q8BVE3	http://www.genome.jp/kegg-bin/show_pathway?mmu04721/mmu:140919%09,blue/mmu:19339%09,blue/mmu:108664%09,blue/mmu:67300%09,blue/mmu:27060%09,red/mmu:11773%09,blue/
Legionellosis	mmu05134	Human Diseases	F	Infectious diseases: Bacterial	FH	5	0.00153183	0.0194632	P11835|Q9EPB4|P05555|P29452|P25799	http://www.genome.jp/kegg-bin/show_pathway?mmu05134/mmu:66824%09,red/mmu:16409%09,red/mmu:12362%09,red/mmu:18033%09,red/mmu:16414%09,red/
Prion diseases	mmu05020	Human Diseases	F	Neurodegenerative diseases	FD	4	0.00172644	0.0207173	P98086|Q02105|P14106|P05132	http://www.genome.jp/kegg-bin/show_pathway?mmu05020/mmu:12260%09,red/mmu:12262%09,red/mmu:12259%09,red/mmu:18747%09,blue/
HTLV-I infection	mmu05166					13	0.00196351	0.0214476	P01910|P17918|P25799|P17809|P51881|P20040|P01921|P11835|P14211|P48962|P14429|P01901|P05132	http://www.genome.jp/kegg-bin/show_pathway?mmu05166/mmu:14961%09,red/mmu:12317%09,red/mmu:14960%09,red/mmu:11740%09,blue/mmu:11739%09,blue/mmu:15018%09,red/mmu:18747%09,blue/mmu:14969%09,red/mmu:18033%09,red/mmu:14972%09,red/mmu:20525%09,blue/mmu:18538%09,red/mmu:16414%09,red/
Herpes simplex infection	mmu05168					11	0.00198589	0.0214476	P04441|P25799|Q64282|P57776|P20040|P01921|P01910|P14429|P01901|Q9D0B0|O70551	http://www.genome.jp/kegg-bin/show_pathway?mmu05168/mmu:14961%09,red/mmu:14960%09,red/mmu:16149%09,red/mmu:15018%09,red/mmu:14969%09,red/mmu:18033%09,red/mmu:14972%09,red/mmu:66656%09,red/mmu:108014%09,red/mmu:15957%09,red/mmu:20815%09,red/
Salmonella infection	mmu05132	Human Diseases	F	Infectious diseases: Bacterial	FH	6	0.00222127	0.0228473	P25799|Q9WV32|Q8BH43|Q9EPB4|Q9CPW4|P29452	http://www.genome.jp/kegg-bin/show_pathway?mmu05132/mmu:66824%09,red/mmu:67771%09,red/mmu:242687%09,red/mmu:11867%09,red/mmu:12362%09,red/mmu:18033%09,red/
Graft-versus-host disease	mmu05332	Human Diseases	F	Immune diseases	FC	5	0.00321416	0.0315572	P20040|P14429|P01921|P01910|P01901	http://www.genome.jp/kegg-bin/show_pathway?mmu05332/mmu:14961%09,red/mmu:14960%09,red/mmu:15018%09,red/mmu:14969%09,red/mmu:14972%09,red/
Huntington's disease	mmu05016					9	0.00361665	0.0331122	P00397|P51881|Q68FD5|Q9CR84|P84091|P11352|Q8BW94|P00158|P48962	http://www.genome.jp/kegg-bin/show_pathway?mmu05016/mmu:381917%09,blue/mmu:11740%09,blue/mmu:11739%09,blue/mmu:14775%09,red/mmu:11951%09,blue/mmu:17708%09,blue/mmu:17711%09,blue/mmu:67300%09,blue/mmu:11773%09,blue/
Glycosaminoglycan degradation	mmu00531	Metabolism	A	Glycan biosynthesis and metabolism	AH	3	0.00367913	0.0331122	P12265|P20060|P29416	http://www.genome.jp/kegg-bin/show_pathway?mmu00531/mmu:15212%09,red/mmu:15211%09,red/mmu:110006%09,red/
Thyroid hormone synthesis	mmu04918	Organismal Systems	E	Endocrine system	EB	5	0.00388823	0.0335943	Q8VDN2|P11352|P08113|P08003|P05132	http://www.genome.jp/kegg-bin/show_pathway?mmu04918/mmu:14775%09,red/mmu:22027%09,red/mmu:11928%09,blue/mmu:18747%09,blue/mmu:12304%09,red/
Steroid biosynthesis	mmu00100	Metabolism	A	Lipid metabolism	AD	3	0.00461308	0.0383241	Q9CRA4|Q8VCH6|Q61263	http://www.genome.jp/kegg-bin/show_pathway?mmu00100/mmu:66234%09,blue/mmu:20652%09,red/mmu:74754%09,blue/
Type I diabetes mellitus	mmu04940	Human Diseases	F	Endocrine and metabolic diseases	FG	5	0.00514328	0.0411462	P20040|P14429|P01921|P01910|P01901	http://www.genome.jp/kegg-bin/show_pathway?mmu04940/mmu:14961%09,red/mmu:14960%09,red/mmu:15018%09,red/mmu:14969%09,red/mmu:14972%09,red/
Gastric acid secretion	mmu04971	Organismal Systems	E	Digestive system	ED	5	0.00593696	0.0457994	P11798|P26040|Q8VDN2|Q6PDN3|P05132	http://www.genome.jp/kegg-bin/show_pathway?mmu04971/mmu:11928%09,blue/mmu:18747%09,blue/mmu:107589%09,red/mmu:22350%09,red/mmu:12322%09,blue/
Vasopressin-regulated water reabsorption	mmu04962	Organismal Systems	E	Excretory system	EE	4	0.00643721	0.0479461	Q61599|Q99PT1|Q9D0M5|P05132	http://www.genome.jp/kegg-bin/show_pathway?mmu04962/mmu:11857%09,red/mmu:68097%09,blue/mmu:18747%09,blue/mmu:192662%09,red/
Cell adhesion molecules (CAMs)	mmu04514	Environmental Information Processing	C	Signaling molecules and interaction	CC	8	0.00918928	0.0661628	P20040|P05555|P01921|Q64314|P11835|P01910|P14429|P01901	http://www.genome.jp/kegg-bin/show_pathway?mmu04514/mmu:14961%09,red/mmu:14960%09,red/mmu:15018%09,red/mmu:14969%09,red/mmu:16409%09,red/mmu:14972%09,red/mmu:16414%09,red/mmu:12490%09,red/
Cytosolic DNA-sensing pathway	mmu04623	Organismal Systems	E	Immune system	EA	4	0.0103876	0.072378	Q9EPB4|P29452|P25799|Q91XB0	http://www.genome.jp/kegg-bin/show_pathway?mmu04623/mmu:66824%09,red/mmu:22040%09,red/mmu:12362%09,red/mmu:18033%09,red/
Glycosphingolipid biosynthesis - globo series	mmu00603					2	0.0112176	0.0757186	P20060|P29416	http://www.genome.jp/kegg-bin/show_pathway?mmu00603/mmu:15212%09,red/mmu:15211%09,red/
Apoptosis	mmu04210	Cellular Processes	D	Cell growth and death	DB	7	0.0118914	0.0778347	P18242|P10605|P25799|Q9WUU7|P49935|O70370|P14733	http://www.genome.jp/kegg-bin/show_pathway?mmu04210/mmu:13040%09,red/mmu:64138%09,red/mmu:13036%09,red/mmu:13030%09,red/mmu:13033%09,red/mmu:16906%09,red/mmu:18033%09,red/
Endocrine and other factor-regulated calcium reabsorption	mmu04961	Organismal Systems	E	Excretory system	EE	4	0.0129983	0.0825776	P84091|Q8VDN2|Q68FD5|P05132	http://www.genome.jp/kegg-bin/show_pathway?mmu04961/mmu:11928%09,blue/mmu:18747%09,blue/mmu:67300%09,blue/mmu:11773%09,blue/
Platelet activation	mmu04611	Organismal Systems	E	Immune system	EA	6	0.0152179	0.0907989	P70460|P11087|Q8K1B8|Q6PDN3|P08121|P05132	http://www.genome.jp/kegg-bin/show_pathway?mmu04611/mmu:12825%09,red/mmu:12842%09,red/mmu:22323%09,red/mmu:18747%09,blue/mmu:107589%09,red/mmu:108101%09,red/
Metabolic pathways	mmu01100	Metabolism	A	Global and overview maps	AA	31	0.0155907	0.0907989	P03958|Q9EPW0|P12265|P29416|O35083|Q80SW1|Q9CR84|Q9CRA4|Q9R111|Q8VCH6|Q8CFX1|O08709|Q9D517|Q99L43|P47968|P00158|P97807|P00397|P56135|P56528|P08030|P45377|Q9Z2A9|P23492|Q8BVE3|O35448|Q924Z4|Q9JHF5|P03899|P20060|P03893	http://www.genome.jp/kegg-bin/show_pathway?mmu01100/mmu:100198%09,red/mmu:15212%09,red/mmu:14187%09,red/mmu:66234%09,blue/mmu:102642619%09,red/mmu:110911%09,blue/mmu:19895%09,red/mmu:11951%09,blue/mmu:18950%09,red/mmu:17708%09,blue/mmu:54397%09,red/mmu:108664%09,blue/mmu:28169%09,blue/mmu:17711%09,blue/mmu:11821%09,red/mmu:15211%09,red/mmu:76893%09,blue/mmu:14544%09,red/mmu:17717%09,blue/mmu:1771…
NOD-like receptor signaling pathway	mmu04621	Organismal Systems	E	Immune system	EA	4	0.0159937	0.0907989	Q9EPB4|P08113|P29452|P25799	http://www.genome.jp/kegg-bin/show_pathway?mmu04621/mmu:66824%09,red/mmu:22027%09,red/mmu:12362%09,red/mmu:18033%09,red/
Leukocyte transendothelial migration	mmu04670	Organismal Systems	E	Immune system	EA	6	0.0163416	0.0907989	Q09014|P70460|P26040|P26041|P05555|P11835	http://www.genome.jp/kegg-bin/show_pathway?mmu04670/mmu:17969%09,red/mmu:17698%09,red/mmu:22323%09,red/mmu:22350%09,red/mmu:16409%09,red/mmu:16414%09,red/
Amoebiasis	mmu05146	Human Diseases	F	Infectious diseases: Parasitic	FJ	8	0.0163942	0.0907989	P02463|P25799|P14602|P05555|P11835|P11087|P08121|P05132	http://www.genome.jp/kegg-bin/show_pathway?mmu05146/mmu:12825%09,red/mmu:12842%09,red/mmu:15507%09,red/mmu:18747%09,blue/mmu:12826%09,red/mmu:16409%09,red/mmu:18033%09,red/mmu:16414%09,red/
Inflammatory bowel disease (IBD)	mmu05321	Human Diseases	F	Immune diseases	FC	4	0.0185997	0.100438	P20040|P01921|P01910|P25799	http://www.genome.jp/kegg-bin/show_pathway?mmu05321/mmu:14961%09,red/mmu:14960%09,red/mmu:14969%09,red/mmu:18033%09,red/
Glycosphingolipid biosynthesis - ganglio series	mmu00604	Metabolism	A	Glycan biosynthesis and metabolism	AH	2	0.0224916	0.116109	P20060|P29416	http://www.genome.jp/kegg-bin/show_pathway?mmu00604/mmu:15212%09,red/mmu:15211%09,red/
Hematopoietic cell lineage	mmu04640	Organismal Systems	E	Immune system	EA	7	0.0225767	0.116109	P40240|P56528|P20040|P09581|P05555|P26151|Q64314	http://www.genome.jp/kegg-bin/show_pathway?mmu04640/mmu:12978%09,red/mmu:12527%09,blue/mmu:14129%09,red/mmu:14969%09,red/mmu:16409%09,red/mmu:12494%09,blue/mmu:12490%09,red/
Toxoplasmosis	mmu05145	Human Diseases	F	Infectious diseases: Parasitic	FJ	6	0.0246048	0.123596	P25799|Q60766|P20040|P01921|Q9DCE9|P01910	http://www.genome.jp/kegg-bin/show_pathway?mmu05145/mmu:14961%09,red/mmu:14960%09,red/mmu:16145%09,red/mmu:14969%09,red/mmu:15944%09,red/mmu:18033%09,red/
Insulin secretion	mmu04911	Organismal Systems	E	Endocrine system	EB	5	0.0262782	0.129002	P11798|P63011|P17809|Q8VDN2|P05132	http://www.genome.jp/kegg-bin/show_pathway?mmu04911/mmu:19339%09,blue/mmu:11928%09,blue/mmu:18747%09,blue/mmu:20525%09,blue/mmu:12322%09,blue/
Chagas disease (American trypanosomiasis)	mmu05142	Human Diseases	F	Infectious diseases: Parasitic	FJ	5	0.0290233	0.139312	P98086|Q02105|P14106|P14211|P25799	http://www.genome.jp/kegg-bin/show_pathway?mmu05142/mmu:12260%09,red/mmu:12262%09,red/mmu:12317%09,red/mmu:12259%09,red/mmu:18033%09,red/
Protein digestion and absorption	mmu04974	Organismal Systems	E	Digestive system	ED	4	0.0315605	0.148197	Q8VDN2|P08121|P02463|P11087	http://www.genome.jp/kegg-bin/show_pathway?mmu04974/mmu:12825%09,red/mmu:12842%09,red/mmu:11928%09,blue/mmu:12826%09,red/
Salivary secretion	mmu04970	Organismal Systems	E	Digestive system	ED	4	0.0343147	0.157701	P08905|Q8VDN2|P56528|P05132	http://www.genome.jp/kegg-bin/show_pathway?mmu04970/mmu:17105%09,red/mmu:11928%09,blue/mmu:18747%09,blue/mmu:12494%09,blue/
Neurotrophin signaling pathway	mmu04722	Organismal Systems	E	Nervous system	EF	6	0.0396842	0.178579	Q61599|P25799|Q99PT1|Q91ZM2|P11798|P62259	http://www.genome.jp/kegg-bin/show_pathway?mmu04722/mmu:11857%09,red/mmu:22627%09,red/mmu:20399%09,red/mmu:18033%09,red/mmu:192662%09,red/mmu:12322%09,blue/
Other glycan degradation	mmu00511	Metabolism	A	Glycan biosynthesis and metabolism	AH	2	0.0442799	0.195193	P20060|P29416	http://www.genome.jp/kegg-bin/show_pathway?mmu00511/mmu:15212%09,red/mmu:15211%09,red/
Fc gamma R-mediated phagocytosis	mmu04666	Organismal Systems	E	Immune system	EA	7	0.0469412	0.200714	Q09014|P70460|P28667|Q9WV32|Q8BH43|Q9CPW4|P26151	http://www.genome.jp/kegg-bin/show_pathway?mmu04666/mmu:17969%09,red/mmu:22323%09,red/mmu:67771%09,red/mmu:242687%09,red/mmu:14129%09,red/mmu:11867%09,red/mmu:17357%09,red/
Proximal tubule bicarbonate reclamation	mmu04964	Organismal Systems	E	Excretory system	EE	2	0.0473908	0.200714	Q9DCP2|Q8VDN2	http://www.genome.jp/kegg-bin/show_pathway?mmu04964/mmu:11928%09,blue/mmu:76257%09,blue/
Fatty acid elongation	mmu00062	Metabolism	A	Lipid metabolism	AD	2	0.0588716	0.244543	Q9CY27|O35448	http://www.genome.jp/kegg-bin/show_pathway?mmu00062/mmu:106529%09,blue/mmu:54397%09,red/
Rheumatoid arthritis	mmu05323	Human Diseases	F	Immune diseases	FC	6	0.0732756	0.298633	Q9JHF5|P20040|P01921|P11835|P01910|Q8BVE3	http://www.genome.jp/kegg-bin/show_pathway?mmu05323/mmu:14961%09,red/mmu:14960%09,red/mmu:108664%09,blue/mmu:14969%09,red/mmu:27060%09,red/mmu:16414%09,red/
Glycerolipid metabolism	mmu00561	Metabolism	A	Lipid metabolism	AD	3	0.0753307	0.301323	O35083|Q9D517|P45377	http://www.genome.jp/kegg-bin/show_pathway?mmu00561/mmu:14187%09,red/mmu:28169%09,blue/mmu:55979%09,blue/
Pentose and glucuronate interconversions	mmu00040	Metabolism	A	Carbohydrate metabolism	AB	2	0.0785808	0.305886	P12265|P45377	http://www.genome.jp/kegg-bin/show_pathway?mmu00040/mmu:14187%09,red/mmu:110006%09,red/
Pentose phosphate pathway	mmu00030	Metabolism	A	Carbohydrate metabolism	AB	2	0.080463	0.305886	P47968|Q8CFX1	http://www.genome.jp/kegg-bin/show_pathway?mmu00030/mmu:100198%09,red/mmu:19895%09,red/
Influenza A	mmu05164	Human Diseases	F	Infectious diseases: Viral	FI	6	0.08072	0.305886	P25799|P20040|Q9EPB4|P01921|P01910|P29452	http://www.genome.jp/kegg-bin/show_pathway?mmu05164/mmu:14961%09,red/mmu:66824%09,red/mmu:14960%09,red/mmu:14969%09,red/mmu:12362%09,red/mmu:18033%09,red/
Proteoglycans in cancer	mmu05205	Human Diseases	F	Cancers: Overview	FA	7	0.0843539	0.312957	P29351|P26041|P11087|P11798|P26040|Q9JKF1|P05132	http://www.genome.jp/kegg-bin/show_pathway?mmu05205/mmu:12842%09,red/mmu:15170%09,red/mmu:17698%09,red/mmu:18747%09,blue/mmu:22350%09,red/mmu:29875%09,red/mmu:12322%09,blue/
Bile secretion	mmu04976	Organismal Systems	E	Digestive system	ED	3	0.0872531	0.312957	Q8VDN2|P17809|P05132	http://www.genome.jp/kegg-bin/show_pathway?mmu04976/mmu:11928%09,blue/mmu:18747%09,blue/mmu:20525%09,blue/
Bacterial invasion of epithelial cells	mmu05100	Human Diseases	F	Infectious diseases: Bacterial	FH	4	0.0888528	0.312957	Q8BH43|Q9CPW4|Q68FD5|Q9WV32	http://www.genome.jp/kegg-bin/show_pathway?mmu05100/mmu:67771%09,red/mmu:242687%09,red/mmu:11867%09,red/mmu:67300%09,blue/
Glutathione metabolism	mmu00480	Metabolism	A	Metabolism of other amino acids	AG	3	0.0897279	0.312957	P48774|P11352|Q9Z2A9	http://www.genome.jp/kegg-bin/show_pathway?mmu00480/mmu:14775%09,red/mmu:23887%09,red/mmu:14866%09,blue/
Viral carcinogenesis	mmu05203	Human Diseases	F	Cancers: Overview	FA	7	0.0902664	0.312957	P25799|P10854|P62259|Q91WA3|P14429|P01901|P05132	http://www.genome.jp/kegg-bin/show_pathway?mmu05203/mmu:22627%09,red/mmu:15018%09,red/mmu:18747%09,blue/mmu:319186%09,red/mmu:18033%09,red/mmu:14972%09,red/mmu:232232%09,blue/
Viral myocarditis	mmu05416	Human Diseases	F	Cardiovascular diseases	FF	6	0.0912792	0.312957	P20040|P01921|P11835|P01910|P14429|P01901	http://www.genome.jp/kegg-bin/show_pathway?mmu05416/mmu:14961%09,red/mmu:14960%09,red/mmu:15018%09,red/mmu:14969%09,red/mmu:14972%09,red/mmu:16414%09,red/
Allograft rejection	mmu05330	Human Diseases	F	Immune diseases	FC	5	0.098365	0.331982	P20040|P14429|P01921|P01910|P01901	http://www.genome.jp/kegg-bin/show_pathway?mmu05330/mmu:14961%09,red/mmu:14960%09,red/mmu:15018%09,red/mmu:14969%09,red/mmu:14972%09,red/
AGE-RAGE signaling pathway in diabetic complications	mmu04933	Human Diseases	F	Endocrine and metabolic diseases	FG	4	0.106611	0.354276	P08121|P02463|P25799|P11087	http://www.genome.jp/kegg-bin/show_pathway?mmu04933/mmu:12825%09,red/mmu:12842%09,red/mmu:12826%09,red/mmu:18033%09,red/
Hippo signaling pathway -multiple species	mmu04392					2	0.110229	0.36075	Q8BMS9|Q921Y0	http://www.genome.jp/kegg-bin/show_pathway?mmu04392/mmu:215653%09,red/mmu:232157%09,red/
Glycerophospholipid metabolism	mmu00564	Metabolism	A	Lipid metabolism	AD	4	0.114981	0.370684	O35083|Q9D517|Q99L43|Q8CHK3	http://www.genome.jp/kegg-bin/show_pathway?mmu00564/mmu:110911%09,blue/mmu:77582%09,blue/mmu:28169%09,blue/mmu:55979%09,blue/
Autoimmune thyroid disease	mmu05320	Human Diseases	F	Immune diseases	FC	5	0.122676	0.389676	P20040|P14429|P01921|P01910|P01901	http://www.genome.jp/kegg-bin/show_pathway?mmu05320/mmu:14961%09,red/mmu:14960%09,red/mmu:15018%09,red/mmu:14969%09,red/mmu:14972%09,red/
Nicotinate and nicotinamide metabolism	mmu00760	Metabolism	A	Metabolism of cofactors and vitamins	AI	2	0.127108	0.397904	P23492|P56528	http://www.genome.jp/kegg-bin/show_pathway?mmu00760/mmu:18950%09,red/mmu:12494%09,blue/
Sulfur metabolism	mmu00920	Metabolism	A	Energy metabolism	AC	1	0.137927	0.42098	Q9DCM0	http://www.genome.jp/kegg-bin/show_pathway?mmu00920/mmu:66071%09,red/
Malaria	mmu05144	Human Diseases	F	Infectious diseases: Parasitic	FJ	2	0.140138	0.42098	P11835|P35762	http://www.genome.jp/kegg-bin/show_pathway?mmu05144/mmu:12520%09,blue/mmu:16414%09,red/
ECM-receptor interaction	mmu04512	Environmental Information Processing	C	Signaling molecules and interaction	CC	3	0.140327	0.42098	Q8BG39|P02463|P11087	http://www.genome.jp/kegg-bin/show_pathway?mmu04512/mmu:12842%09,red/mmu:12826%09,red/mmu:64176%09,blue/
Renal cell carcinoma	mmu05211	Human Diseases	F	Cancers: Specific types	FB	3	0.147782	0.437272	P17809|P97807|P62869	http://www.genome.jp/kegg-bin/show_pathway?mmu05211/mmu:67673%09,red/mmu:20525%09,blue/mmu:14194%09,red/
Endocytosis	mmu04144	Cellular Processes	D	Transport and catabolism	DA	8	0.150883	0.440414	Q9WV32|P09581|Q68FD5|P84091|Q9CPW4|P61027|P14429|P01901	http://www.genome.jp/kegg-bin/show_pathway?mmu04144/mmu:12978%09,red/mmu:15018%09,red/mmu:67771%09,red/mmu:11867%09,red/mmu:19325%09,blue/mmu:67300%09,blue/mmu:14972%09,red/mmu:11773%09,blue/
Ribosome	mmu03010	Genetic Information Processing	B	Translation	BB	4	0.157142	0.452568	E9Q3T0|P47955|Q6ZWV7|P62082	http://www.genome.jp/kegg-bin/show_pathway?mmu03010/mmu:56040%09,red/mmu:20115%09,red/mmu:66489%09,blue/
Epstein-Barr virus infection	mmu05169	Human Diseases	F	Infectious diseases: Viral	FI	8	0.162617	0.462176	P56528|P25799|P14602|P20152|P62259|P14429|P01901|P05132	http://www.genome.jp/kegg-bin/show_pathway?mmu05169/mmu:22352%09,red/mmu:15507%09,red/mmu:22627%09,red/mmu:15018%09,red/mmu:18747%09,blue/mmu:18033%09,red/mmu:14972%09,red/mmu:12494%09,blue/
Mineral absorption	mmu04978	Organismal Systems	E	Digestive system	ED	2	0.169249	0.474775	Q8VDN2|P29391	http://www.genome.jp/kegg-bin/show_pathway?mmu04978/mmu:11928%09,blue/mmu:14325%09,red/
Cardiac muscle contraction	mmu04260	Organismal Systems	E	Circulatory system	EC	3	0.172448	0.477547	P00397|Q8VDN2|P00158	http://www.genome.jp/kegg-bin/show_pathway?mmu04260/mmu:11928%09,blue/mmu:17708%09,blue/mmu:17711%09,blue/
Osteoclast differentiation	mmu04380	Organismal Systems	E	Development	EH	4	0.180728	0.491354	P09581|P26151|P25799|Q09014	http://www.genome.jp/kegg-bin/show_pathway?mmu04380/mmu:17969%09,red/mmu:12978%09,red/mmu:14129%09,red/mmu:18033%09,red/
GABAergic synapse	mmu04727	Organismal Systems	E	Nervous system	EF	3	0.181983	0.491354	Q9DCP2|P31648|P05132	http://www.genome.jp/kegg-bin/show_pathway?mmu04727/mmu:18747%09,blue/mmu:76257%09,blue/mmu:232333%09,blue/
Starch and sucrose metabolism	mmu00500	Metabolism	A	Carbohydrate metabolism	AB	2	0.192267	0.506522	P12265|Q8CAA7	http://www.genome.jp/kegg-bin/show_pathway?mmu00500/mmu:110006%09,red/mmu:70974%09,blue/
Alcoholism	mmu05034	Human Diseases	F	Substance dependence	FE	4	0.192291	0.506522	Q91WA3|P10854|P84228|P05132	http://www.genome.jp/kegg-bin/show_pathway?mmu05034/mmu:97114%09,red/mmu:18747%09,blue/mmu:319186%09,red/mmu:232232%09,blue/
HIF-1 signaling pathway	mmu04066	Environmental Information Processing	C	Signal transduction	CB	4	0.197503	0.513984	P11798|P17809|P62869|P25799	http://www.genome.jp/kegg-bin/show_pathway?mmu04066/mmu:18033%09,red/mmu:67673%09,red/mmu:20525%09,blue/mmu:12322%09,blue/
Amino sugar and nucleotide sugar metabolism	mmu00520	Metabolism	A	Carbohydrate metabolism	AB	2	0.201587	0.518365	P20060|P29416	http://www.genome.jp/kegg-bin/show_pathway?mmu00520/mmu:15212%09,red/mmu:15211%09,red/
Taurine and hypotaurine metabolism	mmu00430	Metabolism	A	Metabolism of other amino acids	AG	1	0.207318	0.523231	Q9Z2A9	http://www.genome.jp/kegg-bin/show_pathway?mmu00430/mmu:23887%09,red/
Fatty acid metabolism	mmu01212	Metabolism	A	Global and overview maps	AA	2	0.20861	0.523231	Q9CY27|O35448	http://www.genome.jp/kegg-bin/show_pathway?mmu01212/mmu:106529%09,blue/mmu:54397%09,red/
Cocaine addiction	mmu05030	Human Diseases	F	Substance dependence	FE	2	0.210957	0.523231	P25799|P05132	http://www.genome.jp/kegg-bin/show_pathway?mmu05030/mmu:18747%09,blue/mmu:18033%09,red/
Thyroid hormone signaling pathway	mmu04919	Organismal Systems	E	Endocrine system	EB	4	0.21473	0.523231	Q8VDN2|P17809|P70365|P05132	http://www.genome.jp/kegg-bin/show_pathway?mmu04919/mmu:11928%09,blue/mmu:18747%09,blue/mmu:20525%09,blue/mmu:17977%09,blue/
cGMP-PKG signaling pathway	mmu04022	Environmental Information Processing	C	Signal transduction	CB	5	0.217504	0.523231	Q8VDN2|Q6PDN3|P70460|P51881|P48962	http://www.genome.jp/kegg-bin/show_pathway?mmu04022/mmu:11740%09,blue/mmu:11739%09,blue/mmu:22323%09,red/mmu:11928%09,blue/mmu:107589%09,red/
Amyotrophic lateral sclerosis (ALS)	mmu05014	Human Diseases	F	Neurodegenerative diseases	FD	2	0.218013	0.523231	P11352|P29452	http://www.genome.jp/kegg-bin/show_pathway?mmu05014/mmu:14775%09,red/mmu:12362%09,red/
Folate biosynthesis	mmu00790	Metabolism	A	Metabolism of cofactors and vitamins	AI	1	0.222523	0.528186	Q9Z0L8	http://www.genome.jp/kegg-bin/show_pathway?mmu00790/mmu:14590%09,red/
Adherens junction	mmu04520	Cellular Processes	D	Cellular community - eukaryotes	DC	3	0.22981	0.539553	Q8BH43|P29351|Q9JKF1	http://www.genome.jp/kegg-bin/show_pathway?mmu04520/mmu:15170%09,red/mmu:242687%09,red/mmu:29875%09,red/
Retrograde endocannabinoid signaling	mmu04723	Organismal Systems	E	Nervous system	EF	3	0.243402	0.565321	Q8BLE7|O08914|P05132	http://www.genome.jp/kegg-bin/show_pathway?mmu04723/mmu:140919%09,blue/mmu:18747%09,blue/mmu:14073%09,blue/
Carbon metabolism	mmu01200	Metabolism	A	Global and overview maps	AA	3	0.262293	0.602715	P47968|P97807|Q8CFX1	http://www.genome.jp/kegg-bin/show_pathway?mmu01200/mmu:100198%09,red/mmu:19895%09,red/mmu:14194%09,red/
RIG-I-like receptor signaling pathway	mmu04622	Organismal Systems	E	Immune system	EA	2	0.26779	0.608871	Q64339|P25799	http://www.genome.jp/kegg-bin/show_pathway?mmu04622/mmu:100038882%09,red/mmu:18033%09,red/
Glucagon signaling pathway	mmu04922	Organismal Systems	E	Endocrine system	EB	3	0.291814	0.647326	P11798|P17809|P05132	http://www.genome.jp/kegg-bin/show_pathway?mmu04922/mmu:18747%09,blue/mmu:20525%09,blue/mmu:12322%09,blue/
Inflammatory mediator regulation of TRP channels	mmu04750	Organismal Systems	E	Sensory system	EG	3	0.291814	0.647326	P11798|Q61730|P05132	http://www.genome.jp/kegg-bin/show_pathway?mmu04750/mmu:18747%09,blue/mmu:16180%09,blue/mmu:12322%09,blue/
Calcium signaling pathway	mmu04020	Environmental Information Processing	C	Signal transduction	CB	6	0.300878	0.647326	P56528|P51881|P11798|Q6PDN3|P05132|P48962	http://www.genome.jp/kegg-bin/show_pathway?mmu04020/mmu:11740%09,blue/mmu:11739%09,blue/mmu:18747%09,blue/mmu:107589%09,red/mmu:12322%09,blue/mmu:12494%09,blue/
Oocyte meiosis	mmu04114	Cellular Processes	D	Cell growth and death	DB	3	0.302294	0.647326	P11798|P62259|P05132	http://www.genome.jp/kegg-bin/show_pathway?mmu04114/mmu:22627%09,red/mmu:18747%09,blue/mmu:12322%09,blue/
Selenocompound metabolism	mmu00450	Metabolism	A	Metabolism of other amino acids	AG	1	0.303354	0.647326	Q6P6M7	http://www.genome.jp/kegg-bin/show_pathway?mmu00450/mmu:211006%09,blue/
Alzheimer's disease	mmu05010					4	0.305682	0.647326	P00158|Q9CR84|P08226|P00397	http://www.genome.jp/kegg-bin/show_pathway?mmu05010/mmu:11951%09,blue/mmu:17708%09,blue/mmu:17711%09,blue/mmu:11816%09,red/
Oxytocin signaling pathway	mmu04921	Organismal Systems	E	Endocrine system	EB	4	0.305682	0.647326	P11798|Q6PDN3|P56528|P05132	http://www.genome.jp/kegg-bin/show_pathway?mmu04921/mmu:18747%09,blue/mmu:107589%09,red/mmu:12322%09,blue/mmu:12494%09,blue/
Asthma	mmu05310	Human Diseases	F	Immune diseases	FC	3	0.314543	0.654621	P20040|P01921|P01910	http://www.genome.jp/kegg-bin/show_pathway?mmu05310/mmu:14961%09,red/mmu:14960%09,red/mmu:14969%09,red/
Arachidonic acid metabolism	mmu00590	Metabolism	A	Lipid metabolism	AD	2	0.315188	0.654621	P11352|Q9Z2A9	http://www.genome.jp/kegg-bin/show_pathway?mmu00590/mmu:14775%09,red/mmu:23887%09,red/
Collecting duct acid secretion	mmu04966	Organismal Systems	E	Excretory system	EE	1	0.325493	0.669585	Q9JHF5	http://www.genome.jp/kegg-bin/show_pathway?mmu04966/mmu:27060%09,red/
Biosynthesis of unsaturated fatty acids	mmu01040	Metabolism	A	Lipid metabolism	AD	1	0.33415	0.674546	Q9CY27	http://www.genome.jp/kegg-bin/show_pathway?mmu01040/mmu:106529%09,blue/
Renin-angiotensin system	mmu04614	Organismal Systems	E	Endocrine system	EB	1	0.33415	0.674546	P16675	http://www.genome.jp/kegg-bin/show_pathway?mmu04614/mmu:19025%09,red/
Citrate cycle (TCA cycle)	mmu00020	Metabolism	A	Carbohydrate metabolism	AB	1	0.338437	0.675724	P97807	http://www.genome.jp/kegg-bin/show_pathway?mmu00020/mmu:14194%09,red/
Renin secretion	mmu04924	Organismal Systems	E	Endocrine system	EB	2	0.34099	0.675724	P10605|P05132	http://www.genome.jp/kegg-bin/show_pathway?mmu04924/mmu:13030%09,red/mmu:18747%09,blue/
Glutamatergic synapse	mmu04724	Organismal Systems	E	Nervous system	EF	3	0.349558	0.684998	Q9DCP2|Q8BLE7|P05132	http://www.genome.jp/kegg-bin/show_pathway?mmu04724/mmu:140919%09,blue/mmu:18747%09,blue/mmu:76257%09,blue/
Purine metabolism	mmu00230	Metabolism	A	Nucleotide metabolism	AE	4	0.352013	0.684998	P03958|P23492|Q9R111|P08030	http://www.genome.jp/kegg-bin/show_pathway?mmu00230/mmu:18950%09,red/mmu:11821%09,red/mmu:14544%09,red/mmu:11486%09,red/
Sphingolipid signaling pathway	mmu04071	Environmental Information Processing	C	Signal transduction	CB	3	0.360037	0.689988	P18242|Q924Z4|P25799	http://www.genome.jp/kegg-bin/show_pathway?mmu04071/mmu:13033%09,red/mmu:76893%09,blue/mmu:18033%09,red/
Adipocytokine signaling pathway	mmu04920	Organismal Systems	E	Endocrine system	EB	2	0.361875	0.689988	P17809|P25799	http://www.genome.jp/kegg-bin/show_pathway?mmu04920/mmu:18033%09,red/mmu:20525%09,blue/
Amphetamine addiction	mmu05031	Human Diseases	F	Substance dependence	FE	2	0.36418	0.689988	P11798|P05132	http://www.genome.jp/kegg-bin/show_pathway?mmu05031/mmu:18747%09,blue/mmu:12322%09,blue/
PPAR signaling pathway	mmu03320	Organismal Systems	E	Endocrine system	EB	2	0.368782	0.689988	P51880|Q05816	http://www.genome.jp/kegg-bin/show_pathway?mmu03320/mmu:12140%09,red/mmu:16592%09,red/
Mismatch repair	mmu03430	Genetic Information Processing	B	Replication and repair	BD	1	0.387787	0.689988	P17918	http://www.genome.jp/kegg-bin/show_pathway?mmu03430/mmu:18538%09,red/
Intestinal immune network for IgA production	mmu04672	Organismal Systems	E	Immune system	EA	3	0.389571	0.689988	P20040|P01921|P01910	http://www.genome.jp/kegg-bin/show_pathway?mmu04672/mmu:14961%09,red/mmu:14960%09,red/mmu:14969%09,red/
Galactose metabolism	mmu00052	Metabolism	A	Carbohydrate metabolism	AB	1	0.39173	0.689988	P45377	http://www.genome.jp/kegg-bin/show_pathway?mmu00052/mmu:14187%09,red/
Fat digestion and absorption	mmu04975	Organismal Systems	E	Digestive system	ED	1	0.39173	0.689988	O35083	http://www.genome.jp/kegg-bin/show_pathway?mmu04975/mmu:55979%09,blue/
Pathways in cancer	mmu05200	Human Diseases	F	Cancers: Overview	FA	8	0.39395	0.689988	P02463|P25799|P17809|P62869|P09581|P08113|P97807|P05132	http://www.genome.jp/kegg-bin/show_pathway?mmu05200/mmu:12978%09,red/mmu:22027%09,red/mmu:18747%09,blue/mmu:12826%09,red/mmu:18033%09,red/mmu:67673%09,red/mmu:20525%09,blue/mmu:14194%09,red/
Hepatitis C	mmu05160	Human Diseases	F	Infectious diseases: Viral	FI	3	0.394752	0.689988	P35762|P25799|Q64282	http://www.genome.jp/kegg-bin/show_pathway?mmu05160/mmu:12520%09,blue/mmu:18033%09,red/mmu:15957%09,red/
Non-alcoholic fatty liver disease (NAFLD)	mmu04932	Human Diseases	F	Endocrine and metabolic diseases	FG	3	0.394752	0.689988	P00397|P00158|P25799	http://www.genome.jp/kegg-bin/show_pathway?mmu04932/mmu:17708%09,blue/mmu:17711%09,blue/mmu:18033%09,red/
beta-Alanine metabolism	mmu00410	Metabolism	A	Metabolism of other amino acids	AG	1	0.395647	0.689988	Q99K82	http://www.genome.jp/kegg-bin/show_pathway?mmu00410/mmu:228608%09,red/
RNA degradation	mmu03018	Genetic Information Processing	B	Folding, sorting and degradation	BC	2	0.396104	0.689988	Q6ZWM4|P62322	http://www.genome.jp/kegg-bin/show_pathway?mmu03018/mmu:66373%09,red/mmu:76522%09,red/
Long-term potentiation	mmu04720	Organismal Systems	E	Nervous system	EF	2	0.427274	0.738329	P11798|P05132	http://www.genome.jp/kegg-bin/show_pathway?mmu04720/mmu:18747%09,blue/mmu:12322%09,blue/
DNA replication	mmu03030	Genetic Information Processing	B	Replication and repair	BD	1	0.433466	0.743084	P17918	http://www.genome.jp/kegg-bin/show_pathway?mmu03030/mmu:18538%09,red/
Pancreatic secretion	mmu04972	Organismal Systems	E	Digestive system	ED	2	0.451165	0.76614	Q8VDN2|P56528	http://www.genome.jp/kegg-bin/show_pathway?mmu04972/mmu:11928%09,blue/mmu:12494%09,blue/
Porphyrin and chlorophyll metabolism	mmu00860	Metabolism	A	Metabolism of cofactors and vitamins	AI	1	0.458526	0.76614	P12265	http://www.genome.jp/kegg-bin/show_pathway?mmu00860/mmu:110006%09,red/
Small cell lung cancer	mmu05222	Human Diseases	F	Cancers: Specific types	FB	2	0.461837	0.76614	P02463|P25799	http://www.genome.jp/kegg-bin/show_pathway?mmu05222/mmu:12826%09,red/mmu:18033%09,red/
Aldosterone synthesis and secretion	mmu04925	Organismal Systems	E	Endocrine system	EB	2	0.466071	0.76614	P11798|P05132	http://www.genome.jp/kegg-bin/show_pathway?mmu04925/mmu:18747%09,blue/mmu:12322%09,blue/
Melanogenesis	mmu04916	Organismal Systems	E	Endocrine system	EB	2	0.466071	0.76614	P11798|P05132	http://www.genome.jp/kegg-bin/show_pathway?mmu04916/mmu:18747%09,blue/mmu:12322%09,blue/
Base excision repair	mmu03410	Genetic Information Processing	B	Replication and repair	BD	1	0.468924	0.76614	P17918	http://www.genome.jp/kegg-bin/show_pathway?mmu03410/mmu:18538%09,red/
cAMP signaling pathway	mmu04024	Environmental Information Processing	C	Signal transduction	CB	4	0.475081	0.76614	P11798|Q8VDN2|P25799|P05132	http://www.genome.jp/kegg-bin/show_pathway?mmu04024/mmu:11928%09,blue/mmu:18747%09,blue/mmu:18033%09,red/mmu:12322%09,blue/
GnRH signaling pathway	mmu04912	Organismal Systems	E	Endocrine system	EB	2	0.476571	0.76614	P11798|P05132	http://www.genome.jp/kegg-bin/show_pathway?mmu04912/mmu:18747%09,blue/mmu:12322%09,blue/
Nicotine addiction	mmu05033	Human Diseases	F	Substance dependence	FE	1	0.489128	0.76614	Q8BLE7	http://www.genome.jp/kegg-bin/show_pathway?mmu05033/mmu:140919%09,blue/
Ovarian steroidogenesis	mmu04913	Organismal Systems	E	Endocrine system	EB	1	0.489128	0.76614	P05132	http://www.genome.jp/kegg-bin/show_pathway?mmu04913/mmu:18747%09,blue/
Fructose and mannose metabolism	mmu00051	Metabolism	A	Carbohydrate metabolism	AB	1	0.489128	0.76614	P45377	http://www.genome.jp/kegg-bin/show_pathway?mmu00051/mmu:14187%09,red/
Carbohydrate digestion and absorption	mmu04973	Organismal Systems	E	Digestive system	ED	1	0.495691	0.76614	Q8VDN2	http://www.genome.jp/kegg-bin/show_pathway?mmu04973/mmu:11928%09,blue/
Focal adhesion	mmu04510	Cellular Processes	D	Cellular community - eukaryotes	DC	4	0.498495	0.76614	Q6PDN3|P70460|P02463|P11087	http://www.genome.jp/kegg-bin/show_pathway?mmu04510/mmu:12842%09,red/mmu:22323%09,red/mmu:107589%09,red/mmu:12826%09,red/
Drug metabolism - other enzymes	mmu00983					1	0.50217	0.76614	P12265	http://www.genome.jp/kegg-bin/show_pathway?mmu00983/mmu:110006%09,red/
Sphingolipid metabolism	mmu00600	Metabolism	A	Lipid metabolism	AD	1	0.505378	0.76614	Q924Z4	http://www.genome.jp/kegg-bin/show_pathway?mmu00600/mmu:76893%09,blue/
Estrogen signaling pathway	mmu04915	Organismal Systems	E	Endocrine system	EB	2	0.509311	0.76614	P08113|P05132	http://www.genome.jp/kegg-bin/show_pathway?mmu04915/mmu:22027%09,red/mmu:18747%09,blue/
MicroRNAs in cancer	mmu05206	Human Diseases	F	Cancers: Overview	FA	3	0.509443	0.76614	P20152|P26040|P25799	http://www.genome.jp/kegg-bin/show_pathway?mmu05206/mmu:22352%09,red/mmu:22350%09,red/mmu:18033%09,red/
mRNA surveillance pathway	mmu03015	Genetic Information Processing	B	Translation	BB	2	0.511312	0.76614	Q9EPU4|Q8BTV2	http://www.genome.jp/kegg-bin/show_pathway?mmu03015/mmu:94230%09,blue/mmu:269061%09,red/
Pyruvate metabolism	mmu00620	Metabolism	A	Carbohydrate metabolism	AB	1	0.527266	0.76614	P97807	http://www.genome.jp/kegg-bin/show_pathway?mmu00620/mmu:14194%09,red/
ABC transporters	mmu02010	Environmental Information Processing	C	Membrane transport	CA	1	0.527266	0.76614	P41234	http://www.genome.jp/kegg-bin/show_pathway?mmu02010/mmu:11305%09,blue/
mTOR signaling pathway	mmu04150	Environmental Information Processing	C	Signal transduction	CB	3	0.531345	0.76614	Q9JHS3|Q8VE19|Q8BVE3	http://www.genome.jp/kegg-bin/show_pathway?mmu04150/mmu:252875%09,red/mmu:83409%09,red/mmu:108664%09,blue/
B cell receptor signaling pathway	mmu04662	Organismal Systems	E	Immune system	EA	3	0.532889	0.76614	P35762|P29351|P25799	http://www.genome.jp/kegg-bin/show_pathway?mmu04662/mmu:12520%09,blue/mmu:15170%09,red/mmu:18033%09,red/
Chemokine signaling pathway	mmu04062	Organismal Systems	E	Immune system	EA	3	0.539034	0.76614	Q09014|P25799|P05132	http://www.genome.jp/kegg-bin/show_pathway?mmu04062/mmu:17969%09,red/mmu:18747%09,blue/mmu:18033%09,red/
RNA transport	mmu03013	Genetic Information Processing	B	Translation	BB	3	0.54209	0.76614	Q5SQX6|Q99P88|Q8BMJ3	http://www.genome.jp/kegg-bin/show_pathway?mmu03013/mmu:66235%09,red/mmu:170762%09,blue/mmu:76884%09,blue/
Nucleotide excision repair	mmu03420	Genetic Information Processing	B	Replication and repair	BD	1	0.545257	0.76614	P17918	http://www.genome.jp/kegg-bin/show_pathway?mmu03420/mmu:18538%09,red/
Circadian entrainment	mmu04713	Organismal Systems	E	Environmental adaptation	EJ	2	0.548309	0.76614	P11798|P05132	http://www.genome.jp/kegg-bin/show_pathway?mmu04713/mmu:18747%09,blue/mmu:12322%09,blue/
Hippo signaling pathway	mmu04390	Environmental Information Processing	C	Signal transduction	CB	3	0.551185	0.76614	P11835|Q921Y0|P62259	http://www.genome.jp/kegg-bin/show_pathway?mmu04390/mmu:22627%09,red/mmu:232157%09,red/mmu:16414%09,red/
TNF signaling pathway	mmu04668	Environmental Information Processing	C	Signal transduction	CB	2	0.552088	0.76614	Q61635|P25799	http://www.genome.jp/kegg-bin/show_pathway?mmu04668/mmu:15953%09,red/mmu:18033%09,red/
Longevity regulating pathway	mmu04211	Organismal Systems	E	Aging	EI	2	0.553969	0.76614	P25799|P05132	http://www.genome.jp/kegg-bin/show_pathway?mmu04211/mmu:18747%09,blue/mmu:18033%09,red/
T cell receptor signaling pathway	mmu04660	Organismal Systems	E	Immune system	EA	2	0.555845	0.76614	P29351|P25799	http://www.genome.jp/kegg-bin/show_pathway?mmu04660/mmu:15170%09,red/mmu:18033%09,red/
Aldosterone-regulated sodium reabsorption	mmu04960	Organismal Systems	E	Excretory system	EE	1	0.55687	0.76614	Q8VDN2	http://www.genome.jp/kegg-bin/show_pathway?mmu04960/mmu:11928%09,blue/
Notch signaling pathway	mmu04330	Environmental Information Processing	C	Signal transduction	CB	1	0.562565	0.768212	Q3UIR3	http://www.genome.jp/kegg-bin/show_pathway?mmu04330/mmu:209200%09,red/
Transcriptional misregulation in cancer	mmu05202	Human Diseases	F	Cancers: Overview	FA	5	0.571041	0.768212	P09581|P05555|P84228|P25799|P26151	http://www.genome.jp/kegg-bin/show_pathway?mmu05202/mmu:97114%09,red/mmu:12978%09,red/mmu:14129%09,red/mmu:16409%09,red/mmu:18033%09,red/
Arginine and proline metabolism	mmu00330	Metabolism	A	Amino acid metabolism	AF	1	0.573737	0.768212	Q99K82	http://www.genome.jp/kegg-bin/show_pathway?mmu00330/mmu:228608%09,red/
Adrenergic signaling in cardiomyocytes	mmu04261	Organismal Systems	E	Circulatory system	EC	3	0.577823	0.768212	P11798|Q8VDN2|P05132	http://www.genome.jp/kegg-bin/show_pathway?mmu04261/mmu:11928%09,blue/mmu:18747%09,blue/mmu:12322%09,blue/
Aminoacyl-tRNA biosynthesis	mmu00970	Genetic Information Processing	B	Translation	BB	1	0.579216	0.768212	Q6P6M7	http://www.genome.jp/kegg-bin/show_pathway?mmu00970/mmu:211006%09,blue/
Prostate cancer	mmu05215	Human Diseases	F	Cancers: Specific types	FB	2	0.579716	0.768212	P08113|P25799	http://www.genome.jp/kegg-bin/show_pathway?mmu05215/mmu:22027%09,red/mmu:18033%09,red/
Metabolism of xenobiotics by cytochrome P450	mmu00980					1	0.587304	0.770362	P48774	http://www.genome.jp/kegg-bin/show_pathway?mmu00980/mmu:14866%09,blue/
Drug metabolism - cytochrome P450	mmu00982					1	0.592609	0.770362	P48774	http://www.genome.jp/kegg-bin/show_pathway?mmu00982/mmu:14866%09,blue/
Cysteine and methionine metabolism	mmu00270	Metabolism	A	Amino acid metabolism	AF	1	0.595236	0.770362	Q80SW1	http://www.genome.jp/kegg-bin/show_pathway?mmu00270/mmu:229709%09,blue/
Rap1 signaling pathway	mmu04015	Environmental Information Processing	C	Signal transduction	CB	4	0.595716	0.770362	P11835|P09581|P05555|P70460	http://www.genome.jp/kegg-bin/show_pathway?mmu04015/mmu:12978%09,red/mmu:22323%09,red/mmu:16409%09,red/mmu:16414%09,red/
Cholinergic synapse	mmu04725	Organismal Systems	E	Nervous system	EF	2	0.59917	0.770362	P11798|P05132	http://www.genome.jp/kegg-bin/show_pathway?mmu04725/mmu:18747%09,blue/mmu:12322%09,blue/
Insulin resistance	mmu04931	Human Diseases	F	Endocrine and metabolic diseases	FG	2	0.607787	0.771344	P17809|P25799	http://www.genome.jp/kegg-bin/show_pathway?mmu04931/mmu:18033%09,red/mmu:20525%09,blue/
Regulation of lipolysis in adipocytes	mmu04923	Organismal Systems	E	Endocrine system	EB	1	0.60812	0.771344	P05132	http://www.genome.jp/kegg-bin/show_pathway?mmu04923/mmu:18747%09,blue/
Hedgehog signaling pathway	mmu04340	Environmental Information Processing	C	Signal transduction	CB	1	0.610647	0.771344	P05132	http://www.genome.jp/kegg-bin/show_pathway?mmu04340/mmu:18747%09,blue/
Vascular smooth muscle contraction	mmu04270	Organismal Systems	E	Circulatory system	EC	2	0.642442	0.802124	Q6PDN3|P05132	http://www.genome.jp/kegg-bin/show_pathway?mmu04270/mmu:18747%09,blue/mmu:107589%09,red/
Cell cycle	mmu04110	Cellular Processes	D	Cell growth and death	DB	2	0.642442	0.802124	P17918|P62259	http://www.genome.jp/kegg-bin/show_pathway?mmu04110/mmu:22627%09,red/mmu:18538%09,red/
Phosphatidylinositol signaling system	mmu04070	Environmental Information Processing	C	Signal transduction	CB	2	0.647191	0.803409	Q99L43|Q9EPW0	http://www.genome.jp/kegg-bin/show_pathway?mmu04070/mmu:110911%09,blue/mmu:269180%09,blue/
Longevity regulating pathway - multiple species	mmu04213	Organismal Systems	E	Aging	EI	1	0.655694	0.804384	P05132	http://www.genome.jp/kegg-bin/show_pathway?mmu04213/mmu:18747%09,blue/
VEGF signaling pathway	mmu04370	Environmental Information Processing	C	Signal transduction	CB	1	0.655694	0.804384	P14602	http://www.genome.jp/kegg-bin/show_pathway?mmu04370/mmu:15507%09,red/
Natural killer cell mediated cytotoxicity	mmu04650	Organismal Systems	E	Immune system	EA	3	0.659148	0.804384	P11835|P29351|P01901	http://www.genome.jp/kegg-bin/show_pathway?mmu04650/mmu:15170%09,red/mmu:14972%09,red/mmu:16414%09,red/
Taste transduction	mmu04742	Organismal Systems	E	Sensory system	EG	1	0.666659	0.805106	P05132	http://www.genome.jp/kegg-bin/show_pathway?mmu04742/mmu:18747%09,blue/
Dopaminergic synapse	mmu04728	Organismal Systems	E	Nervous system	EF	2	0.667195	0.805106	P11798|P05132	http://www.genome.jp/kegg-bin/show_pathway?mmu04728/mmu:18747%09,blue/mmu:12322%09,blue/
Jak-STAT signaling pathway	mmu04630	Environmental Information Processing	C	Signal transduction	CB	2	0.68484	0.821808	P03995|P29351	http://www.genome.jp/kegg-bin/show_pathway?mmu04630/mmu:15170%09,red/mmu:14580%09,red/
Chemical carcinogenesis	mmu05204	Human Diseases	F	Cancers: Overview	FA	1	0.703328	0.83925	P48774	http://www.genome.jp/kegg-bin/show_pathway?mmu05204/mmu:14866%09,blue/
Gap junction	mmu04540	Cellular Processes	D	Cellular community - eukaryotes	DC	1	0.707146	0.83925	P05132	http://www.genome.jp/kegg-bin/show_pathway?mmu04540/mmu:18747%09,blue/
p53 signaling pathway	mmu04115	Cellular Processes	D	Cell growth and death	DB	1	0.718307	0.840972	P40237	http://www.genome.jp/kegg-bin/show_pathway?mmu04115/mmu:12521%09,blue/
PI3K-Akt signaling pathway	mmu04151	Environmental Information Processing	C	Signal transduction	CB	6	0.720331	0.840972	P02463|P25799|P11087|P09581|P62259|P08113	http://www.genome.jp/kegg-bin/show_pathway?mmu04151/mmu:12842%09,red/mmu:12978%09,red/mmu:22627%09,red/mmu:22027%09,red/mmu:12826%09,red/mmu:18033%09,red/
Glioma	mmu05214	Human Diseases	F	Cancers: Specific types	FB	1	0.723727	0.840972	P11798	http://www.genome.jp/kegg-bin/show_pathway?mmu05214/mmu:12322%09,blue/
Acute myeloid leukemia	mmu05221	Human Diseases	F	Cancers: Specific types	FB	1	0.727283	0.840972	P25799	http://www.genome.jp/kegg-bin/show_pathway?mmu05221/mmu:18033%09,red/
Wnt signaling pathway	mmu04310	Environmental Information Processing	C	Signal transduction	CB	2	0.728165	0.840972	P11798|P05132	http://www.genome.jp/kegg-bin/show_pathway?mmu04310/mmu:18747%09,blue/mmu:12322%09,blue/
Hepatitis B	mmu05161	Human Diseases	F	Infectious diseases: Viral	FI	2	0.731957	0.840972	P17918|P25799	http://www.genome.jp/kegg-bin/show_pathway?mmu05161/mmu:18033%09,red/mmu:18538%09,red/
Biosynthesis of amino acids	mmu01230	Metabolism	A	Global and overview maps	AA	1	0.744389	0.850731	P47968	http://www.genome.jp/kegg-bin/show_pathway?mmu01230/mmu:19895%09,red/
Prolactin signaling pathway	mmu04917	Organismal Systems	E	Endocrine system	EB	1	0.752537	0.855479	P25799	http://www.genome.jp/kegg-bin/show_pathway?mmu04917/mmu:18033%09,red/
Ubiquitin mediated proteolysis	mmu04120	Genetic Information Processing	B	Folding, sorting and degradation	BC	2	0.757262	0.855479	G5E870|P62869	http://www.genome.jp/kegg-bin/show_pathway?mmu04120/mmu:14897%09,red/mmu:67673%09,red/
Pancreatic cancer	mmu05212	Human Diseases	F	Cancers: Specific types	FB	1	0.760426	0.855479	P25799	http://www.genome.jp/kegg-bin/show_pathway?mmu05212/mmu:18033%09,red/
Platinum drug resistance	mmu01524	Human Diseases	F	Drug resistance: Antineoplastic	FL	1	0.772529	0.864592	P48774	http://www.genome.jp/kegg-bin/show_pathway?mmu01524/mmu:14866%09,blue/
Chronic myeloid leukemia	mmu05220	Human Diseases	F	Cancers: Specific types	FB	1	0.788183	0.874288	P25799	http://www.genome.jp/kegg-bin/show_pathway?mmu05220/mmu:18033%09,red/
Central carbon metabolism in cancer	mmu05230	Human Diseases	F	Cancers: Overview	FA	1	0.789551	0.874288	P17809	http://www.genome.jp/kegg-bin/show_pathway?mmu05230/mmu:20525%09,blue/
Ras signaling pathway	mmu04014	Environmental Information Processing	C	Signal transduction	CB	3	0.793335	0.874288	P09581|P25799|P05132	http://www.genome.jp/kegg-bin/show_pathway?mmu04014/mmu:12978%09,red/mmu:18747%09,blue/mmu:18033%09,red/
Cytokine-cytokine receptor interaction	mmu04060	Environmental Information Processing	C	Signaling molecules and interaction	CC	2	0.8027	0.877261	P09581|Q61730	http://www.genome.jp/kegg-bin/show_pathway?mmu04060/mmu:12978%09,red/mmu:16180%09,blue/
Morphine addiction	mmu05032	Human Diseases	F	Substance dependence	FE	1	0.805303	0.877261	P05132	http://www.genome.jp/kegg-bin/show_pathway?mmu05032/mmu:18747%09,blue/
Pyrimidine metabolism	mmu00240	Metabolism	A	Nucleotide metabolism	AE	1	0.809054	0.877261	P23492	http://www.genome.jp/kegg-bin/show_pathway?mmu00240/mmu:18950%09,red/
Endocrine resistance	mmu01522	Human Diseases	F	Drug resistance: Antineoplastic	FL	1	0.812733	0.877261	P05132	http://www.genome.jp/kegg-bin/show_pathway?mmu01522/mmu:18747%09,blue/
Inositol phosphate metabolism	mmu00562	Metabolism	A	Carbohydrate metabolism	AB	1	0.816341	0.877261	Q9EPW0	http://www.genome.jp/kegg-bin/show_pathway?mmu00562/mmu:269180%09,blue/
Progesterone-mediated oocyte maturation	mmu04914	Organismal Systems	E	Endocrine system	EB	1	0.822201	0.878085	P05132	http://www.genome.jp/kegg-bin/show_pathway?mmu04914/mmu:18747%09,blue/
Axon guidance	mmu04360	Organismal Systems	E	Development	EH	2	0.826371	0.878085	P11798|P70208	http://www.genome.jp/kegg-bin/show_pathway?mmu04360/mmu:18846%09,blue/mmu:12322%09,blue/
Toll-like receptor signaling pathway	mmu04620	Organismal Systems	E	Immune system	EA	1	0.831191	0.878085	P25799	http://www.genome.jp/kegg-bin/show_pathway?mmu04620/mmu:18033%09,red/
ErbB signaling pathway	mmu04012	Environmental Information Processing	C	Signal transduction	CB	1	0.833367	0.878085	P11798	http://www.genome.jp/kegg-bin/show_pathway?mmu04012/mmu:12322%09,blue/
Choline metabolism in cancer	mmu05231	Human Diseases	F	Cancers: Overview	FA	1	0.856468	0.898044	Q8BH43	http://www.genome.jp/kegg-bin/show_pathway?mmu05231/mmu:242687%09,red/
Serotonergic synapse	mmu04726	Organismal Systems	E	Nervous system	EF	1	0.86195	0.899426	P05132	http://www.genome.jp/kegg-bin/show_pathway?mmu04726/mmu:18747%09,blue/
Primary immunodeficiency	mmu05340	Human Diseases	F	Immune diseases	FC	1	0.873944	0.903002	P03958	http://www.genome.jp/kegg-bin/show_pathway?mmu05340/mmu:11486%09,red/
MAPK signaling pathway	mmu04010	Environmental Information Processing	C	Signal transduction	CB	3	0.875645	0.903002	P14602|P25799|P05132	http://www.genome.jp/kegg-bin/show_pathway?mmu04010/mmu:15507%09,red/mmu:18747%09,blue/mmu:18033%09,red/
Measles	mmu05162	Human Diseases	F	Infectious diseases: Viral	FI	2	0.877919	0.903002	P26041|P25799	http://www.genome.jp/kegg-bin/show_pathway?mmu05162/mmu:17698%09,red/mmu:18033%09,red/
AMPK signaling pathway	mmu04152	Environmental Information Processing	C	Signal transduction	CB	1	0.909492	0.931044	P61027	http://www.genome.jp/kegg-bin/show_pathway?mmu04152/mmu:19325%09,blue/
Phospholipase D signaling pathway	mmu04072	Environmental Information Processing	C	Signal transduction	CB	2	0.917668	0.934983	O35083|Q9D517	http://www.genome.jp/kegg-bin/show_pathway?mmu04072/mmu:28169%09,blue/mmu:55979%09,blue/
Insulin signaling pathway	mmu04910	Organismal Systems	E	Endocrine system	EB	1	0.939525	0.952758	P05132	http://www.genome.jp/kegg-bin/show_pathway?mmu04910/mmu:18747%09,blue/
NF-kappa B signaling pathway	mmu04064	Environmental Information Processing	C	Signal transduction	CB	1	0.94894	0.957809	P25799	http://www.genome.jp/kegg-bin/show_pathway?mmu04064/mmu:18033%09,red/
Dilated cardiomyopathy	mmu05414					1	0.962893	0.967371	P05132	http://www.genome.jp/kegg-bin/show_pathway?mmu05414/mmu:18747%09,blue/
Olfactory transduction	mmu04740	Organismal Systems	E	Sensory system	EG	2	0.998971	0.998971	P11798|P05132	http://www.genome.jp/kegg-bin/show_pathway?mmu04740/mmu:18747%09,blue/mmu:12322%09,blue/

## Sheet: UAOS vs EAE
Pathway.Description	Pathway.ID	tier1	tier1.short	tier2	tier2.short	Input.number	P.Value	Corrected.P.Value	Matching.ID	Colored.Hyperlink
Calcium signaling pathway	mmu04020	Environmental Information Processing	C	Signal transduction	CB	5	0.00079673	0.0741453	E9Q401|P48962|P51881|P97445|P05132	http://www.genome.jp/kegg-bin/show_pathway?mmu04020/mmu:12286%09,blue/mmu:11740%09,blue/mmu:11739%09,blue/mmu:20191%09,blue/mmu:18747%09,blue/
HTLV-I infection	mmu05166					5	0.0012567	0.0741453	P48962|P05132|P51881|Q6P5F9|P06339	http://www.genome.jp/kegg-bin/show_pathway?mmu05166/mmu:15040%09,blue/mmu:11740%09,blue/mmu:11739%09,blue/mmu:103573%09,blue/mmu:18747%09,blue/
Glycerophospholipid metabolism	mmu00564	Metabolism	A	Lipid metabolism	AD	3	0.00327838	0.0976974	O35083|P97813|Q91YX5	http://www.genome.jp/kegg-bin/show_pathway?mmu00564/mmu:226856%09,blue/mmu:55979%09,blue/mmu:18806%09,blue/
Parkinson's disease	mmu05012					3	0.00378244	0.0976974	P48962|P51881|P05132	http://www.genome.jp/kegg-bin/show_pathway?mmu05012/mmu:11740%09,blue/mmu:11739%09,blue/mmu:18747%09,blue/
Glutamatergic synapse	mmu04724	Organismal Systems	E	Nervous system	EF	3	0.00472283	0.0976974	P97813|P97445|P05132	http://www.genome.jp/kegg-bin/show_pathway?mmu04724/mmu:12286%09,blue/mmu:18747%09,blue/mmu:18806%09,blue/
Sphingolipid signaling pathway	mmu04071	Environmental Information Processing	C	Signal transduction	CB	3	0.00496767	0.0976974	P97813|Q924Z4|O08530	http://www.genome.jp/kegg-bin/show_pathway?mmu04071/mmu:76893%09,blue/mmu:18806%09,blue/mmu:13609%09,blue/
Huntington's disease	mmu05016					3	0.0122902	0.191848	Q8BW94|P51881|P48962	http://www.genome.jp/kegg-bin/show_pathway?mmu05016/mmu:381917%09,blue/mmu:11740%09,blue/mmu:11739%09,blue/
Taste transduction	mmu04742	Organismal Systems	E	Sensory system	EG	2	0.0136471	0.191848	P97445|P05132	http://www.genome.jp/kegg-bin/show_pathway?mmu04742/mmu:12286%09,blue/mmu:18747%09,blue/
Synaptic vesicle cycle	mmu04721	Organismal Systems	E	Nervous system	EF	2	0.0158344	0.191848	Q9JHF5|P97445	http://www.genome.jp/kegg-bin/show_pathway?mmu04721/mmu:12286%09,blue/mmu:27060%09,blue/
cAMP signaling pathway	mmu04024	Environmental Information Processing	C	Signal transduction	CB	3	0.0194658	0.191848	P97813|E9Q401|P05132	http://www.genome.jp/kegg-bin/show_pathway?mmu04024/mmu:20191%09,blue/mmu:18747%09,blue/mmu:18806%09,blue/
Proteoglycans in cancer	mmu05205	Human Diseases	F	Cancers: Overview	FA	3	0.0221439	0.191848	P49817|P41731|P05132	http://www.genome.jp/kegg-bin/show_pathway?mmu05205/mmu:12512%09,blue/mmu:18747%09,blue/mmu:12389%09,blue/
GABAergic synapse	mmu04727	Organismal Systems	E	Nervous system	EF	2	0.0232176	0.191848	P97445|P05132	http://www.genome.jp/kegg-bin/show_pathway?mmu04727/mmu:12286%09,blue/mmu:18747%09,blue/
Antigen processing and presentation	mmu04612	Organismal Systems	E	Immune system	EA	2	0.0237901	0.191848	Q9R233|P06339	http://www.genome.jp/kegg-bin/show_pathway?mmu04612/mmu:15040%09,blue/mmu:21356%09,blue/
GnRH signaling pathway	mmu04912	Organismal Systems	E	Endocrine system	EB	2	0.0275486	0.191848	P97813|P05132	http://www.genome.jp/kegg-bin/show_pathway?mmu04912/mmu:18747%09,blue/mmu:18806%09,blue/
Morphine addiction	mmu05032	Human Diseases	F	Substance dependence	FE	2	0.0285751	0.191848	P97445|P05132	http://www.genome.jp/kegg-bin/show_pathway?mmu05032/mmu:12286%09,blue/mmu:18747%09,blue/
Insulin secretion	mmu04911	Organismal Systems	E	Endocrine system	EB	2	0.0287822	0.191848	E9Q401|P05132	http://www.genome.jp/kegg-bin/show_pathway?mmu04911/mmu:20191%09,blue/mmu:18747%09,blue/
Inositol phosphate metabolism	mmu00562	Metabolism	A	Carbohydrate metabolism	AB	2	0.030461	0.191848	Q9Z1T6|Q8C5L6	http://www.genome.jp/kegg-bin/show_pathway?mmu00562/mmu:18711%09,blue/mmu:19062%09,blue/
Retrograde endocannabinoid signaling	mmu04723	Organismal Systems	E	Nervous system	EF	2	0.0306736	0.191848	P97445|P05132	http://www.genome.jp/kegg-bin/show_pathway?mmu04723/mmu:12286%09,blue/mmu:18747%09,blue/
Phagosome 吞噬体	mmu04145	Cellular Processes	D	Transport and catabolism	DA	3	0.0327831	0.191848	Q9Z1T6|Q9JHF5|P06339	http://www.genome.jp/kegg-bin/show_pathway?mmu04145/mmu:18711%09,blue/mmu:15040%09,blue/mmu:27060%09,blue/
Circadian entrainment	mmu04713	Organismal Systems	E	Environmental adaptation	EJ	2	0.0352722	0.191848	E9Q401|P05132	http://www.genome.jp/kegg-bin/show_pathway?mmu04713/mmu:20191%09,blue/mmu:18747%09,blue/
Inflammatory mediator regulation of TRP channels	mmu04750	Organismal Systems	E	Sensory system	EG	2	0.0368612	0.191848	Q61730|P05132	http://www.genome.jp/kegg-bin/show_pathway?mmu04750/mmu:16180%09,blue/mmu:18747%09,blue/
Folate biosynthesis	mmu00790	Metabolism	A	Metabolism of cofactors and vitamins	AI	1	0.0395771	0.191848	P09242	http://www.genome.jp/kegg-bin/show_pathway?mmu00790/mmu:11647%09,blue/
Platelet activation	mmu04611	Organismal Systems	E	Immune system	EA	2	0.0396483	0.191848	P08121|P05132	http://www.genome.jp/kegg-bin/show_pathway?mmu04611/mmu:12825%09,red/mmu:18747%09,blue/
Serotonergic synapse	mmu04726	Organismal Systems	E	Nervous system	EF	2	0.0403573	0.191848	P97445|P05132	http://www.genome.jp/kegg-bin/show_pathway?mmu04726/mmu:12286%09,blue/mmu:18747%09,blue/
Cholinergic synapse	mmu04725	Organismal Systems	E	Nervous system	EF	2	0.0417898	0.191848	P97445|P05132	http://www.genome.jp/kegg-bin/show_pathway?mmu04725/mmu:12286%09,blue/mmu:18747%09,blue/
Lysosome溶酶体	mmu04142	Cellular Processes	D	Transport and catabolism	DA	2	0.0422716	0.191848	Q9JHF5|P41731	http://www.genome.jp/kegg-bin/show_pathway?mmu04142/mmu:12512%09,blue/mmu:27060%09,blue/
Metabolic pathways	mmu01100	Metabolism	A	Global and overview maps	AA	7	0.0442558	0.193414	P09242|Q924Z4|Q8C5L6|O35083|Q9QYF1|P97813|Q9JHF5	http://www.genome.jp/kegg-bin/show_pathway?mmu01100/mmu:11647%09,blue/mmu:76893%09,blue/mmu:17252%09,blue/mmu:55979%09,blue/mmu:18806%09,blue/mmu:19062%09,blue/mmu:27060%09,blue/
Phosphatidylinositol signaling system	mmu04070	Environmental Information Processing	C	Signal transduction	CB	2	0.0489766	0.200171	Q9Z1T6|Q8C5L6	http://www.genome.jp/kegg-bin/show_pathway?mmu04070/mmu:18711%09,blue/mmu:19062%09,blue/
Endocytosis	mmu04144	Cellular Processes	D	Transport and catabolism	DA	3	0.0501197	0.200171	P97813|P49817|P06339	http://www.genome.jp/kegg-bin/show_pathway?mmu04144/mmu:15040%09,blue/mmu:18806%09,blue/mmu:12389%09,blue/
Dopaminergic synapse	mmu04728	Organismal Systems	E	Nervous system	EF	2	0.0523343	0.200171	P97445|P05132	http://www.genome.jp/kegg-bin/show_pathway?mmu04728/mmu:12286%09,blue/mmu:18747%09,blue/
Epstein-Barr virus infection	mmu05169	Human Diseases	F	Infectious diseases: Viral	FI	3	0.0525872	0.200171	P05132|Q6P5F9|P06339	http://www.genome.jp/kegg-bin/show_pathway?mmu05169/mmu:15040%09,blue/mmu:103573%09,blue/mmu:18747%09,blue/
Collecting duct acid secretion	mmu04966	Organismal Systems	E	Excretory system	EE	1	0.0612205	0.225751	Q9JHF5	http://www.genome.jp/kegg-bin/show_pathway?mmu04966/mmu:27060%09,blue/
Hematopoietic cell lineage	mmu04640	Organismal Systems	E	Immune system	EA	2	0.0723141	0.23805	P40240|O55186	http://www.genome.jp/kegg-bin/show_pathway?mmu04640/mmu:12527%09,blue/mmu:12509%09,blue/
Oxytocin signaling pathway	mmu04921	Organismal Systems	E	Endocrine system	EB	2	0.0737819	0.23805	E9Q401|P05132	http://www.genome.jp/kegg-bin/show_pathway?mmu04921/mmu:20191%09,blue/mmu:18747%09,blue/
Insulin signaling pathway	mmu04910	Organismal Systems	E	Endocrine system	EB	2	0.0743718	0.23805	P05132|Q8C5L6	http://www.genome.jp/kegg-bin/show_pathway?mmu04910/mmu:18747%09,blue/mmu:19062%09,blue/
Prion diseases	mmu05020	Human Diseases	F	Neurodegenerative diseases	FD	1	0.0757024	0.23805	P05132	http://www.genome.jp/kegg-bin/show_pathway?mmu05020/mmu:18747%09,blue/
RNA transport	mmu03013	Genetic Information Processing	B	Translation	BB	2	0.0764483	0.23805	Q8R3N6|Q6P5F9	http://www.genome.jp/kegg-bin/show_pathway?mmu03013/mmu:225160%09,blue/mmu:103573%09,blue/
Fat digestion and absorption	mmu04975	Organismal Systems	E	Digestive system	ED	1	0.07666	0.23805	O35083	http://www.genome.jp/kegg-bin/show_pathway?mmu04975/mmu:55979%09,blue/
Adrenergic signaling in cardiomyocytes	mmu04261	Organismal Systems	E	Circulatory system	EC	2	0.0837059	0.253264	E9Q401|P05132	http://www.genome.jp/kegg-bin/show_pathway?mmu04261/mmu:20191%09,blue/mmu:18747%09,blue/
Viral myocarditis	mmu05416	Human Diseases	F	Cardiovascular diseases	FF	2	0.087101	0.256948	P49817|P06339	http://www.genome.jp/kegg-bin/show_pathway?mmu05416/mmu:15040%09,blue/mmu:12389%09,blue/
Amoebiasis	mmu05146	Human Diseases	F	Infectious diseases: Parasitic	FJ	2	0.092745	0.260569	P08121|P05132	http://www.genome.jp/kegg-bin/show_pathway?mmu05146/mmu:12825%09,red/mmu:18747%09,blue/
cGMP-PKG signaling pathway	mmu04022	Environmental Information Processing	C	Signal transduction	CB	2	0.092745	0.260569	P51881|P48962	http://www.genome.jp/kegg-bin/show_pathway?mmu04022/mmu:11740%09,blue/mmu:11739%09,blue/
Dilated cardiomyopathy	mmu05414					2	0.0975287	0.267637	E9Q401|P05132	http://www.genome.jp/kegg-bin/show_pathway?mmu05414/mmu:20191%09,blue/mmu:18747%09,blue/
Nicotine addiction	mmu05033	Human Diseases	F	Substance dependence	FE	1	0.102151	0.267864	P97445	http://www.genome.jp/kegg-bin/show_pathway?mmu05033/mmu:12286%09,blue/
Ovarian steroidogenesis	mmu04913	Organismal Systems	E	Endocrine system	EB	1	0.102151	0.267864	P05132	http://www.genome.jp/kegg-bin/show_pathway?mmu04913/mmu:18747%09,blue/
Sphingolipid metabolism	mmu00600	Metabolism	A	Lipid metabolism	AD	1	0.106796	0.272773	Q924Z4	http://www.genome.jp/kegg-bin/show_pathway?mmu00600/mmu:76893%09,blue/
Vasopressin-regulated water reabsorption	mmu04962	Organismal Systems	E	Excretory system	EE	1	0.108647	0.272773	P05132	http://www.genome.jp/kegg-bin/show_pathway?mmu04962/mmu:18747%09,blue/
Ether lipid metabolism	mmu00565	Metabolism	A	Lipid metabolism	AD	1	0.11693	0.27999	P97813	http://www.genome.jp/kegg-bin/show_pathway?mmu00565/mmu:18806%09,blue/
Viral carcinogenesis	mmu05203	Human Diseases	F	Cancers: Overview	FA	2	0.123796	0.27999	P05132|P06339	http://www.genome.jp/kegg-bin/show_pathway?mmu05203/mmu:15040%09,blue/mmu:18747%09,blue/
Cocaine addiction	mmu05030	Human Diseases	F	Substance dependence	FE	1	0.127858	0.27999	P05132	http://www.genome.jp/kegg-bin/show_pathway?mmu05030/mmu:18747%09,blue/
Endocrine and other factor-regulated calcium reabsorption	mmu04961	Organismal Systems	E	Excretory system	EE	1	0.132371	0.27999	P05132	http://www.genome.jp/kegg-bin/show_pathway?mmu04961/mmu:18747%09,blue/
Metabolism of xenobiotics by cytochrome P450	mmu00980					1	0.132371	0.27999	Q91VS7	http://www.genome.jp/kegg-bin/show_pathway?mmu00980/mmu:56615%09,blue/
Regulation of actin cytoskeleton	mmu04810	Cellular Processes	D	Cell motility	DE	2	0.132787	0.27999	Q9Z1T6|Q8K1X4	http://www.genome.jp/kegg-bin/show_pathway?mmu04810/mmu:18711%09,blue/mmu:105855%09,blue/
Drug metabolism - cytochrome P450	mmu00982					1	0.134171	0.27999	Q91VS7	http://www.genome.jp/kegg-bin/show_pathway?mmu00982/mmu:56615%09,blue/
Regulation of lipolysis in adipocytes	mmu04923	Organismal Systems	E	Endocrine system	EB	1	0.139546	0.27999	P05132	http://www.genome.jp/kegg-bin/show_pathway?mmu04923/mmu:18747%09,blue/
Hedgehog signaling pathway	mmu04340	Environmental Information Processing	C	Signal transduction	CB	1	0.140439	0.27999	P05132	http://www.genome.jp/kegg-bin/show_pathway?mmu04340/mmu:18747%09,blue/
Phospholipase D signaling pathway	mmu04072	Environmental Information Processing	C	Signal transduction	CB	2	0.141217	0.27999	O35083|P97813	http://www.genome.jp/kegg-bin/show_pathway?mmu04072/mmu:55979%09,blue/mmu:18806%09,blue/
Graft-versus-host disease	mmu05332	Human Diseases	F	Immune diseases	FC	1	0.143111	0.27999	P06339	http://www.genome.jp/kegg-bin/show_pathway?mmu05332/mmu:15040%09,blue/
Glycerolipid metabolism	mmu00561	Metabolism	A	Lipid metabolism	AD	1	0.144	0.27999	O35083	http://www.genome.jp/kegg-bin/show_pathway?mmu00561/mmu:55979%09,blue/
Ras signaling pathway	mmu04014	Environmental Information Processing	C	Signal transduction	CB	2	0.146545	0.27999	P97813|P05132	http://www.genome.jp/kegg-bin/show_pathway?mmu04014/mmu:18747%09,blue/mmu:18806%09,blue/
Thyroid hormone synthesis	mmu04918	Organismal Systems	E	Endocrine system	EB	1	0.149316	0.27999	P05132	http://www.genome.jp/kegg-bin/show_pathway?mmu04918/mmu:18747%09,blue/
Retinol metabolism	mmu00830	Metabolism	A	Metabolism of cofactors and vitamins	AI	1	0.149316	0.27999	Q9QYF1	http://www.genome.jp/kegg-bin/show_pathway?mmu00830/mmu:17252%09,blue/
Long-term depression	mmu04730	Organismal Systems	E	Nervous system	EF	1	0.151962	0.27999	P97445	http://www.genome.jp/kegg-bin/show_pathway?mmu04730/mmu:12286%09,blue/
Bile secretion	mmu04976	Organismal Systems	E	Digestive system	ED	1	0.152842	0.27999	P05132	http://www.genome.jp/kegg-bin/show_pathway?mmu04976/mmu:18747%09,blue/
Glutathione metabolism	mmu00480	Metabolism	A	Metabolism of other amino acids	AG	1	0.154599	0.27999	Q91VS7	http://www.genome.jp/kegg-bin/show_pathway?mmu00480/mmu:56615%09,blue/
Longevity regulating pathway - multiple species	mmu04213	Organismal Systems	E	Aging	EI	1	0.157229	0.27999	P05132	http://www.genome.jp/kegg-bin/show_pathway?mmu04213/mmu:18747%09,blue/
Type I diabetes mellitus	mmu04940	Human Diseases	F	Endocrine and metabolic diseases	FG	1	0.158977	0.27999	P06339	http://www.genome.jp/kegg-bin/show_pathway?mmu04940/mmu:15040%09,blue/
Gastric acid secretion	mmu04971	Organismal Systems	E	Digestive system	ED	1	0.164202	0.284938	P05132	http://www.genome.jp/kegg-bin/show_pathway?mmu04971/mmu:18747%09,blue/
Protein digestion and absorption	mmu04974	Organismal Systems	E	Digestive system	ED	1	0.171118	0.286899	P08121	http://www.genome.jp/kegg-bin/show_pathway?mmu04974/mmu:12825%09,red/
Salivary secretion	mmu04970	Organismal Systems	E	Digestive system	ED	1	0.175412	0.286899	P05132	http://www.genome.jp/kegg-bin/show_pathway?mmu04970/mmu:18747%09,blue/
Renin secretion	mmu04924	Organismal Systems	E	Endocrine system	EB	1	0.176268	0.286899	P05132	http://www.genome.jp/kegg-bin/show_pathway?mmu04924/mmu:18747%09,blue/
Chemical carcinogenesis	mmu05204	Human Diseases	F	Cancers: Overview	FA	1	0.177123	0.286899	Q91VS7	http://www.genome.jp/kegg-bin/show_pathway?mmu05204/mmu:56615%09,blue/
Gap junction	mmu04540	Cellular Processes	D	Cellular community - eukaryotes	DC	1	0.178831	0.286899	P05132	http://www.genome.jp/kegg-bin/show_pathway?mmu04540/mmu:18747%09,blue/
Ribosome biogenesis in eukaryotes	mmu03008	Genetic Information Processing	B	Translation	BB	1	0.181387	0.286899	Q6P5F9	http://www.genome.jp/kegg-bin/show_pathway?mmu03008/mmu:103573%09,blue/
Type II diabetes mellitus	mmu04930	Human Diseases	F	Endocrine and metabolic diseases	FG	1	0.183086	0.286899	P97445	http://www.genome.jp/kegg-bin/show_pathway?mmu04930/mmu:12286%09,blue/
Amphetamine addiction	mmu05031	Human Diseases	F	Substance dependence	FE	1	0.184782	0.286899	P05132	http://www.genome.jp/kegg-bin/show_pathway?mmu05031/mmu:18747%09,blue/
MAPK signaling pathway	mmu04010	Environmental Information Processing	C	Signal transduction	CB	2	0.190104	0.288481	P97445|P05132	http://www.genome.jp/kegg-bin/show_pathway?mmu04010/mmu:12286%09,blue/mmu:18747%09,blue/
Complement and coagulation cascades	mmu04610	Organismal Systems	E	Immune system	EA	1	0.190691	0.288481	O55186	http://www.genome.jp/kegg-bin/show_pathway?mmu04610/mmu:12509%09,blue/
Cardiac muscle contraction	mmu04260	Organismal Systems	E	Circulatory system	EC	1	0.204039	0.303253	E9Q401	http://www.genome.jp/kegg-bin/show_pathway?mmu04260/mmu:20191%09,blue/
Arrhythmogenic right ventricular cardiomyopathy (ARVC)	mmu05412	Human Diseases	F	Cardiovascular diseases	FF	1	0.207342	0.303253	E9Q401	http://www.genome.jp/kegg-bin/show_pathway?mmu05412/mmu:20191%09,blue/
Long-term potentiation	mmu04720	Organismal Systems	E	Nervous system	EF	1	0.208166	0.303253	P05132	http://www.genome.jp/kegg-bin/show_pathway?mmu04720/mmu:18747%09,blue/
Platinum drug resistance	mmu01524	Human Diseases	F	Drug resistance: Antineoplastic	FL	1	0.211452	0.304284	Q91VS7	http://www.genome.jp/kegg-bin/show_pathway?mmu01524/mmu:56615%09,blue/
Pancreatic secretion	mmu04972	Organismal Systems	E	Digestive system	ED	1	0.217171	0.308749	E9Q401	http://www.genome.jp/kegg-bin/show_pathway?mmu04972/mmu:20191%09,blue/
Aldosterone synthesis and secretion	mmu04925	Organismal Systems	E	Endocrine system	EB	1	0.222849	0.309367	P05132	http://www.genome.jp/kegg-bin/show_pathway?mmu04925/mmu:18747%09,blue/
Melanogenesis	mmu04916	Organismal Systems	E	Endocrine system	EB	1	0.222849	0.309367	P05132	http://www.genome.jp/kegg-bin/show_pathway?mmu04916/mmu:18747%09,blue/
Bacterial invasion of epithelial cells	mmu05100	Human Diseases	F	Infectious diseases: Bacterial	FH	1	0.234881	0.316034	P49817	http://www.genome.jp/kegg-bin/show_pathway?mmu05100/mmu:12389%09,blue/
Endocrine resistance	mmu01522	Human Diseases	F	Drug resistance: Antineoplastic	FL	1	0.235676	0.316034	P05132	http://www.genome.jp/kegg-bin/show_pathway?mmu01522/mmu:18747%09,blue/
Estrogen signaling pathway	mmu04915	Organismal Systems	E	Endocrine system	EB	1	0.239642	0.316034	P05132	http://www.genome.jp/kegg-bin/show_pathway?mmu04915/mmu:18747%09,blue/
mRNA surveillance pathway	mmu03015	Genetic Information Processing	B	Translation	BB	1	0.240433	0.316034	Q9EPU4	http://www.genome.jp/kegg-bin/show_pathway?mmu03015/mmu:94230%09,blue/
Progesterone-mediated oocyte maturation	mmu04914	Organismal Systems	E	Endocrine system	EB	1	0.242012	0.316034	P05132	http://www.genome.jp/kegg-bin/show_pathway?mmu04914/mmu:18747%09,blue/
Hypertrophic cardiomyopathy (HCM)	mmu05410	Human Diseases	F	Cardiovascular diseases	FF	1	0.245946	0.316034	E9Q401	http://www.genome.jp/kegg-bin/show_pathway?mmu05410/mmu:20191%09,blue/
Oxidative phosphorylation	mmu00190	Metabolism	A	Energy metabolism	AC	1	0.249078	0.316034	Q9JHF5	http://www.genome.jp/kegg-bin/show_pathway?mmu00190/mmu:27060%09,blue/
AGE-RAGE signaling pathway in diabetic complications	mmu04933	Human Diseases	F	Endocrine and metabolic diseases	FG	1	0.249078	0.316034	P08121	http://www.genome.jp/kegg-bin/show_pathway?mmu04933/mmu:12825%09,red/
Longevity regulating pathway	mmu04211	Organismal Systems	E	Aging	EI	1	0.257627	0.323404	P05132	http://www.genome.jp/kegg-bin/show_pathway?mmu04211/mmu:18747%09,blue/
Glucagon signaling pathway	mmu04922	Organismal Systems	E	Endocrine system	EB	1	0.260711	0.323831	P05132	http://www.genome.jp/kegg-bin/show_pathway?mmu04922/mmu:18747%09,blue/
Oocyte meiosis	mmu04114	Cellular Processes	D	Cell growth and death	DB	1	0.265315	0.325542	P05132	http://www.genome.jp/kegg-bin/show_pathway?mmu04114/mmu:18747%09,blue/
Choline metabolism in cancer	mmu05231	Human Diseases	F	Cancers: Overview	FA	1	0.267606	0.325542	P97813	http://www.genome.jp/kegg-bin/show_pathway?mmu05231/mmu:18806%09,blue/
Spliceosome	mmu03040	Genetic Information Processing	B	Transcription	BA	1	0.295296	0.352844	Q8R3N6	http://www.genome.jp/kegg-bin/show_pathway?mmu03040/mmu:225160%09,blue/
Vascular smooth muscle contraction	mmu04270	Organismal Systems	E	Circulatory system	EC	1	0.29603	0.352844	P05132	http://www.genome.jp/kegg-bin/show_pathway?mmu04270/mmu:18747%09,blue/
Alcoholism	mmu05034	Human Diseases	F	Substance dependence	FE	1	0.304054	0.358784	P05132	http://www.genome.jp/kegg-bin/show_pathway?mmu05034/mmu:18747%09,blue/
FoxO signaling pathway	mmu04068	Environmental Information Processing	C	Signal transduction	CB	1	0.311988	0.364501	O08530	http://www.genome.jp/kegg-bin/show_pathway?mmu04068/mmu:13609%09,blue/
Thyroid hormone signaling pathway	mmu04919	Organismal Systems	E	Endocrine system	EB	1	0.316278	0.365891	P05132	http://www.genome.jp/kegg-bin/show_pathway?mmu04919/mmu:18747%09,blue/
Allograft rejection	mmu05330	Human Diseases	F	Immune diseases	FC	1	0.321958	0.368845	P06339	http://www.genome.jp/kegg-bin/show_pathway?mmu05330/mmu:15040%09,blue/
Wnt signaling pathway	mmu04310	Environmental Information Processing	C	Signal transduction	CB	1	0.338721	0.383752	P05132	http://www.genome.jp/kegg-bin/show_pathway?mmu04310/mmu:18747%09,blue/
Autoimmune thyroid disease	mmu05320	Human Diseases	F	Immune diseases	FC	1	0.341475	0.383752	P06339	http://www.genome.jp/kegg-bin/show_pathway?mmu05320/mmu:15040%09,blue/
Chemokine signaling pathway	mmu04062	Organismal Systems	E	Immune system	EA	1	0.36576	0.406108	P05132	http://www.genome.jp/kegg-bin/show_pathway?mmu04062/mmu:18747%09,blue/
Cell adhesion molecules (CAMs)	mmu04514	Environmental Information Processing	C	Signaling molecules and interaction	CC	1	0.369062	0.406108	P06339	http://www.genome.jp/kegg-bin/show_pathway?mmu04514/mmu:15040%09,blue/
Rheumatoid arthritis	mmu05323	Human Diseases	F	Immune diseases	FC	1	0.371692	0.406108	Q9JHF5	http://www.genome.jp/kegg-bin/show_pathway?mmu05323/mmu:27060%09,blue/
Influenza A	mmu05164	Human Diseases	F	Infectious diseases: Viral	FI	1	0.379518	0.410854	Q6P5F9	http://www.genome.jp/kegg-bin/show_pathway?mmu05164/mmu:103573%09,blue/
Cytokine-cytokine receptor interaction	mmu04060	Environmental Information Processing	C	Signaling molecules and interaction	CC	1	0.383395	0.411278	Q61730	http://www.genome.jp/kegg-bin/show_pathway?mmu04060/mmu:16180%09,blue/
Fc gamma R-mediated phagocytosis	mmu04666	Organismal Systems	E	Immune system	EA	1	0.406162	0.431776	P97813	http://www.genome.jp/kegg-bin/show_pathway?mmu04666/mmu:18806%09,blue/
Natural killer cell mediated cytotoxicity	mmu04650	Organismal Systems	E	Immune system	EA	1	0.420274	0.442789	P06339	http://www.genome.jp/kegg-bin/show_pathway?mmu04650/mmu:15040%09,blue/
Neuroactive ligand-receptor interaction	mmu04080	Environmental Information Processing	C	Signaling molecules and interaction	CC	1	0.444619	0.460821	O08530	http://www.genome.jp/kegg-bin/show_pathway?mmu04080/mmu:13609%09,blue/
Focal adhesion	mmu04510	Cellular Processes	D	Cellular community - eukaryotes	DC	1	0.4452	0.460821	P49817	http://www.genome.jp/kegg-bin/show_pathway?mmu04510/mmu:12389%09,blue/
Herpes simplex infection	mmu05168					1	0.4601	0.472103	P06339	http://www.genome.jp/kegg-bin/show_pathway?mmu05168/mmu:15040%09,blue/
Tuberculosis	mmu05152	Human Diseases	F	Infectious diseases: Bacterial	FH	1	0.525933	0.535001	Q9JHF5	http://www.genome.jp/kegg-bin/show_pathway?mmu05152/mmu:27060%09,blue/
Pathways in cancer	mmu05200	Human Diseases	F	Cancers: Overview	FA	1	0.674914	0.680683	P05132	http://www.genome.jp/kegg-bin/show_pathway?mmu05200/mmu:18747%09,blue/
Olfactory transduction	mmu04740	Organismal Systems	E	Sensory system	EG	1	0.771934	0.771934	P05132	http://www.genome.jp/kegg-bin/show_pathway?mmu04740/mmu:18747%09,blue/
